# Supplementary material for: De novo identification of expressed cancer somatic mutations from single-cell RNA sequencing data
Source: Genome Med. 2023 Dec 18;15:115. doi: 10.1186/s13073-023-01269-1 (PMC10726641; doi:10.1186/s13073-023-01269-1)
Supplement: Supplementary file 2 — Additional file 2: Includes 1 table for cell line data sets used in the study. The name of the table is: Table S1. Somatic SNVs detecting by RESA to full-length scRNA-seq data from 15 datasets. [file 13073_2023_1269_MOESM2_ESM.xlsx]

## Sheet: JURKAT (1)
CHROM	POS	CELL
chr17	38762449	SRR8158669_JURKAT_SMART-seq
chr6	30724075	SRR8158669_JURKAT_SMART-seq
chr6	31669462	SRR8158669_JURKAT_SMART-seq
chr17	17267889	SRR8158669_JURKAT_SMART-seq
chr9	133363609	SRR8158669_JURKAT_SMART-seq
chr3	184303017	SRR8158669_JURKAT_SMART-seq
chr13	45339541	SRR8158669_JURKAT_SMART-seq
chr16	88646118	SRR8158669_JURKAT_SMART-seq
chr17	81891326	SRR8158669_JURKAT_SMART-seq
chr6	33319073	SRR8158669_JURKAT_SMART-seq
chr5	179707148	SRR8158669_JURKAT_SMART-seq
chr22	23894884	SRR8158669_JURKAT_SMART-seq
chr14	24145108	SRR8158669_JURKAT_SMART-seq
chr12	31293829	SRR8158669_JURKAT_SMART-seq
chr1	32335950	SRR8158669_JURKAT_SMART-seq
chr7	6387229	SRR8158669_JURKAT_SMART-seq
chr11	47618885	SRR8158669_JURKAT_SMART-seq
chr17	1650894	SRR8158669_JURKAT_SMART-seq
chr19	38837444	SRR8158669_JURKAT_SMART-seq
chr14	94062578	SRR8158669_JURKAT_SMART-seq
chr17	42610563	SRR8158669_JURKAT_SMART-seq
chr11	18402916	SRR8158669_JURKAT_SMART-seq
chr5	115230994	SRR8158669_JURKAT_SMART-seq
chr19	14563662	SRR8158669_JURKAT_SMART-seq
chr6	31969692	SRR8158669_JURKAT_SMART-seq
chr9	133334574	SRR8158669_JURKAT_SMART-seq
chr9	133356629	SRR8158669_JURKAT_SMART-seq
chr16	68310338	SRR8158669_JURKAT_SMART-seq
chr6	30491542	SRR8158669_JURKAT_SMART-seq
chr6	31659419	SRR8158669_JURKAT_SMART-seq
chr12	122127307	SRR8158669_JURKAT_SMART-seq
chr8	30760921	SRR8158669_JURKAT_SMART-seq
chr17	38762449	SRR8158670_JURKAT_SMART-seq
chr6	30724075	SRR8158670_JURKAT_SMART-seq
chr6	31669462	SRR8158670_JURKAT_SMART-seq
chr17	17267889	SRR8158670_JURKAT_SMART-seq
chr9	133363609	SRR8158670_JURKAT_SMART-seq
chr3	184303017	SRR8158670_JURKAT_SMART-seq
chr13	45339541	SRR8158670_JURKAT_SMART-seq
chr16	88646118	SRR8158670_JURKAT_SMART-seq
chr17	81891326	SRR8158670_JURKAT_SMART-seq
chr6	33319073	SRR8158670_JURKAT_SMART-seq
chr5	179707148	SRR8158670_JURKAT_SMART-seq
chr22	23894884	SRR8158670_JURKAT_SMART-seq
chr17	41988893	SRR8158670_JURKAT_SMART-seq
chr1	32335950	SRR8158670_JURKAT_SMART-seq
chr7	6387229	SRR8158670_JURKAT_SMART-seq
chr11	47618885	SRR8158670_JURKAT_SMART-seq
chr17	1650894	SRR8158670_JURKAT_SMART-seq
chr19	38837444	SRR8158670_JURKAT_SMART-seq
chr14	94062578	SRR8158670_JURKAT_SMART-seq
chr19	871072	SRR8158670_JURKAT_SMART-seq
chr1	155612852	SRR8158670_JURKAT_SMART-seq
chr9	133334574	SRR8158670_JURKAT_SMART-seq
chr14	93206930	SRR8158670_JURKAT_SMART-seq
chr6	30491542	SRR8158670_JURKAT_SMART-seq
chr8	144360342	SRR8158670_JURKAT_SMART-seq
chr14	24268177	SRR8158670_JURKAT_SMART-seq
chr6	127813525	SRR8158670_JURKAT_SMART-seq
chr17	38762449	SRR8158671_JURKAT_SMART-seq
chr6	30724075	SRR8158671_JURKAT_SMART-seq
chr6	31669462	SRR8158671_JURKAT_SMART-seq
chr9	133363609	SRR8158671_JURKAT_SMART-seq
chr3	184303017	SRR8158671_JURKAT_SMART-seq
chr13	45339541	SRR8158671_JURKAT_SMART-seq
chr16	88646118	SRR8158671_JURKAT_SMART-seq
chr17	81891326	SRR8158671_JURKAT_SMART-seq
chr6	33319073	SRR8158671_JURKAT_SMART-seq
chr5	179707148	SRR8158671_JURKAT_SMART-seq
chr22	23894884	SRR8158671_JURKAT_SMART-seq
chr19	54207408	SRR8158671_JURKAT_SMART-seq
chr1	155256788	SRR8158671_JURKAT_SMART-seq
chr1	46668059	SRR8158671_JURKAT_SMART-seq
chr7	6387229	SRR8158671_JURKAT_SMART-seq
chr11	47618885	SRR8158671_JURKAT_SMART-seq
chr17	1650894	SRR8158671_JURKAT_SMART-seq
chr19	38837444	SRR8158671_JURKAT_SMART-seq
chr14	94062578	SRR8158671_JURKAT_SMART-seq
chr11	18402916	SRR8158671_JURKAT_SMART-seq
chr11	18407153	SRR8158671_JURKAT_SMART-seq
chr19	14563662	SRR8158671_JURKAT_SMART-seq
chr7	142796607	SRR8158671_JURKAT_SMART-seq
chr1	155612852	SRR8158671_JURKAT_SMART-seq
chr9	133356629	SRR8158671_JURKAT_SMART-seq
chr16	68310338	SRR8158671_JURKAT_SMART-seq
chr6	31659419	SRR8158671_JURKAT_SMART-seq
chr12	122127307	SRR8158671_JURKAT_SMART-seq
chr6	31862150	SRR8158671_JURKAT_SMART-seq
chr19	1011777	SRR8158671_JURKAT_SMART-seq
chr17	38762449	SRR8158672_JURKAT_SMART-seq
chr6	30724075	SRR8158672_JURKAT_SMART-seq
chr6	31669462	SRR8158672_JURKAT_SMART-seq
chr9	133363609	SRR8158672_JURKAT_SMART-seq
chr3	184303017	SRR8158672_JURKAT_SMART-seq
chr13	45339541	SRR8158672_JURKAT_SMART-seq
chr16	88646118	SRR8158672_JURKAT_SMART-seq
chr17	81891326	SRR8158672_JURKAT_SMART-seq
chr6	33319073	SRR8158672_JURKAT_SMART-seq
chr5	179707148	SRR8158672_JURKAT_SMART-seq
chr22	23894884	SRR8158672_JURKAT_SMART-seq
chr17	41988893	SRR8158672_JURKAT_SMART-seq
chr12	31293829	SRR8158672_JURKAT_SMART-seq
chr1	155256788	SRR8158672_JURKAT_SMART-seq
chr1	32335950	SRR8158672_JURKAT_SMART-seq
chr1	46668059	SRR8158672_JURKAT_SMART-seq
chr11	47618885	SRR8158672_JURKAT_SMART-seq
chr17	1650894	SRR8158672_JURKAT_SMART-seq
chr19	38837444	SRR8158672_JURKAT_SMART-seq
chr14	94062578	SRR8158672_JURKAT_SMART-seq
chr19	39329064	SRR8158672_JURKAT_SMART-seq
chr11	18402916	SRR8158672_JURKAT_SMART-seq
chr19	39435628	SRR8158672_JURKAT_SMART-seq
chr1	1373825	SRR8158672_JURKAT_SMART-seq
chr19	14563662	SRR8158672_JURKAT_SMART-seq
chr9	133334574	SRR8158672_JURKAT_SMART-seq
chr1	230664584	SRR8158672_JURKAT_SMART-seq
chr8	53970453	SRR8158672_JURKAT_SMART-seq
chr6	31659419	SRR8158672_JURKAT_SMART-seq
chr12	122127307	SRR8158672_JURKAT_SMART-seq
chr6	43549497	SRR8158672_JURKAT_SMART-seq
chr16	4508020	SRR8158672_JURKAT_SMART-seq
chr6	127813525	SRR8158672_JURKAT_SMART-seq
chr17	38762449	SRR8158673_JURKAT_SMART-seq
chr6	30724075	SRR8158673_JURKAT_SMART-seq
chr6	31669462	SRR8158673_JURKAT_SMART-seq
chr17	17267889	SRR8158673_JURKAT_SMART-seq
chr9	133363609	SRR8158673_JURKAT_SMART-seq
chr3	184303017	SRR8158673_JURKAT_SMART-seq
chr13	45339541	SRR8158673_JURKAT_SMART-seq
chr17	81891326	SRR8158673_JURKAT_SMART-seq
chr6	33319073	SRR8158673_JURKAT_SMART-seq
chr5	179707148	SRR8158673_JURKAT_SMART-seq
chr22	23894884	SRR8158673_JURKAT_SMART-seq
chr17	41988893	SRR8158673_JURKAT_SMART-seq
chr12	31293829	SRR8158673_JURKAT_SMART-seq
chr1	155256788	SRR8158673_JURKAT_SMART-seq
chr1	32335950	SRR8158673_JURKAT_SMART-seq
chr1	46668059	SRR8158673_JURKAT_SMART-seq
chr7	6387229	SRR8158673_JURKAT_SMART-seq
chr11	47618885	SRR8158673_JURKAT_SMART-seq
chr17	1650894	SRR8158673_JURKAT_SMART-seq
chr19	38837444	SRR8158673_JURKAT_SMART-seq
chr14	94062578	SRR8158673_JURKAT_SMART-seq
chr17	18245149	SRR8158673_JURKAT_SMART-seq
chr19	39435628	SRR8158673_JURKAT_SMART-seq
chr22	21671025	SRR8158673_JURKAT_SMART-seq
chr19	14563662	SRR8158673_JURKAT_SMART-seq
chr6	31969692	SRR8158673_JURKAT_SMART-seq
chr8	144356107	SRR8158673_JURKAT_SMART-seq
chr1	3890571	SRR8158673_JURKAT_SMART-seq
chr9	133334574	SRR8158673_JURKAT_SMART-seq
chr14	24268964	SRR8158673_JURKAT_SMART-seq
chr14	93206930	SRR8158673_JURKAT_SMART-seq
chr8	53970453	SRR8158673_JURKAT_SMART-seq
chr8	144360342	SRR8158673_JURKAT_SMART-seq
chr8	30760921	SRR8158673_JURKAT_SMART-seq
chr14	24268177	SRR8158673_JURKAT_SMART-seq
chr16	4508020	SRR8158673_JURKAT_SMART-seq
chr19	38838463	SRR8158673_JURKAT_SMART-seq
chr17	38762449	SRR8158674_JURKAT_SMART-seq
chr6	30724075	SRR8158674_JURKAT_SMART-seq
chr6	31669462	SRR8158674_JURKAT_SMART-seq
chr17	17267889	SRR8158674_JURKAT_SMART-seq
chr3	184303017	SRR8158674_JURKAT_SMART-seq
chr13	45339541	SRR8158674_JURKAT_SMART-seq
chr17	81891326	SRR8158674_JURKAT_SMART-seq
chr6	33319073	SRR8158674_JURKAT_SMART-seq
chr5	179707148	SRR8158674_JURKAT_SMART-seq
chr22	23894884	SRR8158674_JURKAT_SMART-seq
chr14	24145108	SRR8158674_JURKAT_SMART-seq
chr12	31293829	SRR8158674_JURKAT_SMART-seq
chr1	155256788	SRR8158674_JURKAT_SMART-seq
chr1	32335950	SRR8158674_JURKAT_SMART-seq
chr1	46668059	SRR8158674_JURKAT_SMART-seq
chr7	6387229	SRR8158674_JURKAT_SMART-seq
chr11	47618885	SRR8158674_JURKAT_SMART-seq
chr17	1650894	SRR8158674_JURKAT_SMART-seq
chr19	38837444	SRR8158674_JURKAT_SMART-seq
chr14	94062578	SRR8158674_JURKAT_SMART-seq
chr17	18245149	SRR8158674_JURKAT_SMART-seq
chr11	18407153	SRR8158674_JURKAT_SMART-seq
chr19	14563662	SRR8158674_JURKAT_SMART-seq
chr22	41515913	SRR8158674_JURKAT_SMART-seq
chr1	155612852	SRR8158674_JURKAT_SMART-seq
chr1	3890571	SRR8158674_JURKAT_SMART-seq
chr16	68310589	SRR8158674_JURKAT_SMART-seq
chr14	24268964	SRR8158674_JURKAT_SMART-seq
chr14	93206930	SRR8158674_JURKAT_SMART-seq
chr6	31728969	SRR8158674_JURKAT_SMART-seq
chr1	9931936	SRR8158674_JURKAT_SMART-seq
chr14	24268177	SRR8158674_JURKAT_SMART-seq
chr17	38762449	SRR8158808_JURKAT_SMART-seq
chr6	30724075	SRR8158808_JURKAT_SMART-seq
chr6	31669462	SRR8158808_JURKAT_SMART-seq
chr17	17267889	SRR8158808_JURKAT_SMART-seq
chr9	133363609	SRR8158808_JURKAT_SMART-seq
chr3	184303017	SRR8158808_JURKAT_SMART-seq
chr13	45339541	SRR8158808_JURKAT_SMART-seq
chr16	88646118	SRR8158808_JURKAT_SMART-seq
chr17	81891326	SRR8158808_JURKAT_SMART-seq
chr22	23894884	SRR8158808_JURKAT_SMART-seq
chr12	31293829	SRR8158808_JURKAT_SMART-seq
chr1	155256788	SRR8158808_JURKAT_SMART-seq
chr12	68652021	SRR8158808_JURKAT_SMART-seq
chr1	46668059	SRR8158808_JURKAT_SMART-seq
chr11	47618885	SRR8158808_JURKAT_SMART-seq
chr17	1650894	SRR8158808_JURKAT_SMART-seq
chr19	38837444	SRR8158808_JURKAT_SMART-seq
chr14	94062578	SRR8158808_JURKAT_SMART-seq
chr17	42610563	SRR8158808_JURKAT_SMART-seq
chr5	115230994	SRR8158808_JURKAT_SMART-seq
chr19	14563662	SRR8158808_JURKAT_SMART-seq
chr1	3890571	SRR8158808_JURKAT_SMART-seq
chr9	97998566	SRR8158808_JURKAT_SMART-seq
chr6	33205001	SRR8158808_JURKAT_SMART-seq
chr11	67440153	SRR8158808_JURKAT_SMART-seq
chr6	127813525	SRR8158808_JURKAT_SMART-seq
chr17	38762449	SRR8158809_JURKAT_SMART-seq
chr6	30724075	SRR8158809_JURKAT_SMART-seq
chr6	31669462	SRR8158809_JURKAT_SMART-seq
chr17	17267889	SRR8158809_JURKAT_SMART-seq
chr9	133363609	SRR8158809_JURKAT_SMART-seq
chr3	184303017	SRR8158809_JURKAT_SMART-seq
chr13	45339541	SRR8158809_JURKAT_SMART-seq
chr16	88646118	SRR8158809_JURKAT_SMART-seq
chr17	81891326	SRR8158809_JURKAT_SMART-seq
chr6	33319073	SRR8158809_JURKAT_SMART-seq
chr5	179707148	SRR8158809_JURKAT_SMART-seq
chr22	23894884	SRR8158809_JURKAT_SMART-seq
chr19	54207408	SRR8158809_JURKAT_SMART-seq
chr1	155256788	SRR8158809_JURKAT_SMART-seq
chr1	32335950	SRR8158809_JURKAT_SMART-seq
chr7	6387229	SRR8158809_JURKAT_SMART-seq
chr11	47618885	SRR8158809_JURKAT_SMART-seq
chr17	1650894	SRR8158809_JURKAT_SMART-seq
chr19	38837444	SRR8158809_JURKAT_SMART-seq
chr17	42610563	SRR8158809_JURKAT_SMART-seq
chr19	39329064	SRR8158809_JURKAT_SMART-seq
chr5	115230994	SRR8158809_JURKAT_SMART-seq
chr19	14563662	SRR8158809_JURKAT_SMART-seq
chr14	24268964	SRR8158809_JURKAT_SMART-seq
chr16	68310338	SRR8158809_JURKAT_SMART-seq
chr16	30605443	SRR8158809_JURKAT_SMART-seq
chr8	53970453	SRR8158809_JURKAT_SMART-seq
chr1	9931936	SRR8158809_JURKAT_SMART-seq
chr6	33320141	SRR8158809_JURKAT_SMART-seq
chr14	24268177	SRR8158809_JURKAT_SMART-seq
chr19	38838463	SRR8158809_JURKAT_SMART-seq
chr17	38762449	SRR8158810_JURKAT_SMART-seq
chr6	30724075	SRR8158810_JURKAT_SMART-seq
chr17	17267889	SRR8158810_JURKAT_SMART-seq
chr9	133363609	SRR8158810_JURKAT_SMART-seq
chr3	184303017	SRR8158810_JURKAT_SMART-seq
chr13	45339541	SRR8158810_JURKAT_SMART-seq
chr16	88646118	SRR8158810_JURKAT_SMART-seq
chr6	33319073	SRR8158810_JURKAT_SMART-seq
chr22	23894884	SRR8158810_JURKAT_SMART-seq
chr19	38837444	SRR8158810_JURKAT_SMART-seq
chr14	94062578	SRR8158810_JURKAT_SMART-seq
chr19	871072	SRR8158810_JURKAT_SMART-seq
chr5	115230994	SRR8158810_JURKAT_SMART-seq
chr19	14563662	SRR8158810_JURKAT_SMART-seq
chr1	155612852	SRR8158810_JURKAT_SMART-seq
chr9	97998566	SRR8158810_JURKAT_SMART-seq
chr19	1011777	SRR8158810_JURKAT_SMART-seq
chr22	29742463	SRR8158810_JURKAT_SMART-seq
chr17	38762449	SRR8158811_JURKAT_SMART-seq
chr6	30724075	SRR8158811_JURKAT_SMART-seq
chr6	31669462	SRR8158811_JURKAT_SMART-seq
chr17	17267889	SRR8158811_JURKAT_SMART-seq
chr9	133363609	SRR8158811_JURKAT_SMART-seq
chr3	184303017	SRR8158811_JURKAT_SMART-seq
chr13	45339541	SRR8158811_JURKAT_SMART-seq
chr16	88646118	SRR8158811_JURKAT_SMART-seq
chr17	81891326	SRR8158811_JURKAT_SMART-seq
chr6	33319073	SRR8158811_JURKAT_SMART-seq
chr22	23894884	SRR8158811_JURKAT_SMART-seq
chr12	31293829	SRR8158811_JURKAT_SMART-seq
chr1	32335950	SRR8158811_JURKAT_SMART-seq
chr1	46668059	SRR8158811_JURKAT_SMART-seq
chr7	6387229	SRR8158811_JURKAT_SMART-seq
chr11	47618885	SRR8158811_JURKAT_SMART-seq
chr17	1650894	SRR8158811_JURKAT_SMART-seq
chr19	38837444	SRR8158811_JURKAT_SMART-seq
chr14	94062578	SRR8158811_JURKAT_SMART-seq
chr17	18245149	SRR8158811_JURKAT_SMART-seq
chr5	115230994	SRR8158811_JURKAT_SMART-seq
chr19	14563662	SRR8158811_JURKAT_SMART-seq
chr22	41515913	SRR8158811_JURKAT_SMART-seq
chr9	133334574	SRR8158811_JURKAT_SMART-seq
chr11	65208258	SRR8158811_JURKAT_SMART-seq
chr14	93206930	SRR8158811_JURKAT_SMART-seq
chr1	9931936	SRR8158811_JURKAT_SMART-seq
chr12	122127307	SRR8158811_JURKAT_SMART-seq
chr12	121245212	SRR8158811_JURKAT_SMART-seq
chr17	38762449	SRR8158812_JURKAT_SMART-seq
chr6	30724075	SRR8158812_JURKAT_SMART-seq
chr6	31669462	SRR8158812_JURKAT_SMART-seq
chr9	133363609	SRR8158812_JURKAT_SMART-seq
chr3	184303017	SRR8158812_JURKAT_SMART-seq
chr13	45339541	SRR8158812_JURKAT_SMART-seq
chr16	88646118	SRR8158812_JURKAT_SMART-seq
chr17	81891326	SRR8158812_JURKAT_SMART-seq
chr6	33319073	SRR8158812_JURKAT_SMART-seq
chr22	23894884	SRR8158812_JURKAT_SMART-seq
chr1	155256788	SRR8158812_JURKAT_SMART-seq
chr1	32335950	SRR8158812_JURKAT_SMART-seq
chr12	68652021	SRR8158812_JURKAT_SMART-seq
chr11	47618885	SRR8158812_JURKAT_SMART-seq
chr19	38837444	SRR8158812_JURKAT_SMART-seq
chr14	94062578	SRR8158812_JURKAT_SMART-seq
chr19	39329064	SRR8158812_JURKAT_SMART-seq
chr19	14563662	SRR8158812_JURKAT_SMART-seq
chr22	41515913	SRR8158812_JURKAT_SMART-seq
chr9	133334574	SRR8158812_JURKAT_SMART-seq
chr16	68310338	SRR8158812_JURKAT_SMART-seq
chr17	82956726	SRR8158812_JURKAT_SMART-seq
chr12	122127307	SRR8158812_JURKAT_SMART-seq
chr13	110705558	SRR8158812_JURKAT_SMART-seq
chr6	33205001	SRR8158812_JURKAT_SMART-seq
chr6	127813525	SRR8158812_JURKAT_SMART-seq
chr12	121245212	SRR8158812_JURKAT_SMART-seq
chr17	38762449	SRR8158813_JURKAT_SMART-seq
chr6	30724075	SRR8158813_JURKAT_SMART-seq
chr6	31669462	SRR8158813_JURKAT_SMART-seq
chr17	17267889	SRR8158813_JURKAT_SMART-seq
chr9	133363609	SRR8158813_JURKAT_SMART-seq
chr3	184303017	SRR8158813_JURKAT_SMART-seq
chr13	45339541	SRR8158813_JURKAT_SMART-seq
chr16	88646118	SRR8158813_JURKAT_SMART-seq
chr17	81891326	SRR8158813_JURKAT_SMART-seq
chr6	33319073	SRR8158813_JURKAT_SMART-seq
chr5	179707148	SRR8158813_JURKAT_SMART-seq
chr22	23894884	SRR8158813_JURKAT_SMART-seq
chr12	31293829	SRR8158813_JURKAT_SMART-seq
chr11	47618885	SRR8158813_JURKAT_SMART-seq
chr17	1650894	SRR8158813_JURKAT_SMART-seq
chr19	38837444	SRR8158813_JURKAT_SMART-seq
chr19	14563662	SRR8158813_JURKAT_SMART-seq
chr1	155612852	SRR8158813_JURKAT_SMART-seq
chr17	28720012	SRR8158813_JURKAT_SMART-seq
chr6	31969692	SRR8158813_JURKAT_SMART-seq
chr7	44799799	SRR8158813_JURKAT_SMART-seq
chr14	93206930	SRR8158813_JURKAT_SMART-seq
chr6	33279852	SRR8158813_JURKAT_SMART-seq
chr6	127813525	SRR8158813_JURKAT_SMART-seq
chr17	38762449	SRR8158814_JURKAT_SMART-seq
chr6	30724075	SRR8158814_JURKAT_SMART-seq
chr6	31669462	SRR8158814_JURKAT_SMART-seq
chr3	184303017	SRR8158814_JURKAT_SMART-seq
chr5	179707148	SRR8158814_JURKAT_SMART-seq
chr22	23894884	SRR8158814_JURKAT_SMART-seq
chr1	32335950	SRR8158814_JURKAT_SMART-seq
chr11	47618885	SRR8158814_JURKAT_SMART-seq
chr1	32669349	SRR8158814_JURKAT_SMART-seq
chr1	29196243	SRR8158814_JURKAT_SMART-seq
chr10	102733568	SRR8158814_JURKAT_SMART-seq
chr6	127813525	SRR8158814_JURKAT_SMART-seq
chr17	38762449	SRR8158815_JURKAT_SMART-seq
chr6	30724075	SRR8158815_JURKAT_SMART-seq
chr6	31669462	SRR8158815_JURKAT_SMART-seq
chr9	133363609	SRR8158815_JURKAT_SMART-seq
chr3	184303017	SRR8158815_JURKAT_SMART-seq
chr13	45339541	SRR8158815_JURKAT_SMART-seq
chr17	81891326	SRR8158815_JURKAT_SMART-seq
chr5	179707148	SRR8158815_JURKAT_SMART-seq
chr22	23894884	SRR8158815_JURKAT_SMART-seq
chr1	32335950	SRR8158815_JURKAT_SMART-seq
chr1	46668059	SRR8158815_JURKAT_SMART-seq
chr17	1650894	SRR8158815_JURKAT_SMART-seq
chr19	38837444	SRR8158815_JURKAT_SMART-seq
chr14	94062578	SRR8158815_JURKAT_SMART-seq
chr11	18407153	SRR8158815_JURKAT_SMART-seq
chr5	115230994	SRR8158815_JURKAT_SMART-seq
chr19	14563662	SRR8158815_JURKAT_SMART-seq
chr16	67829426	SRR8158815_JURKAT_SMART-seq
chr1	155612852	SRR8158815_JURKAT_SMART-seq
chr9	97998566	SRR8158815_JURKAT_SMART-seq
chr14	93206930	SRR8158815_JURKAT_SMART-seq
chr16	68310338	SRR8158815_JURKAT_SMART-seq
chr17	82956726	SRR8158815_JURKAT_SMART-seq
chr7	100113643	SRR8158815_JURKAT_SMART-seq
chr1	32669349	SRR8158815_JURKAT_SMART-seq
chr17	40294034	SRR8158815_JURKAT_SMART-seq
chr19	21744954	SRR8158815_JURKAT_SMART-seq
chr11	67440153	SRR8158815_JURKAT_SMART-seq
chr6	43549497	SRR8158815_JURKAT_SMART-seq
chr19	19527318	SRR8158815_JURKAT_SMART-seq
chr22	19968563	SRR8158815_JURKAT_SMART-seq
chr11	67507684	SRR8158815_JURKAT_SMART-seq
chr19	39329043	SRR8158815_JURKAT_SMART-seq
chr6	44252029	SRR8158815_JURKAT_SMART-seq
chr5	129105061	SRR8158815_JURKAT_SMART-seq
chr1	154936666	SRR8158815_JURKAT_SMART-seq
chr6	127813525	SRR8158815_JURKAT_SMART-seq
chr22	29742463	SRR8158815_JURKAT_SMART-seq
chr17	38762449	SRR8158823_JURKAT_SMART-seq
chr6	30724075	SRR8158823_JURKAT_SMART-seq
chr6	31669462	SRR8158823_JURKAT_SMART-seq
chr17	17267889	SRR8158823_JURKAT_SMART-seq
chr9	133363609	SRR8158823_JURKAT_SMART-seq
chr3	184303017	SRR8158823_JURKAT_SMART-seq
chr13	45339541	SRR8158823_JURKAT_SMART-seq
chr16	88646118	SRR8158823_JURKAT_SMART-seq
chr17	81891326	SRR8158823_JURKAT_SMART-seq
chr6	33319073	SRR8158823_JURKAT_SMART-seq
chr5	179707148	SRR8158823_JURKAT_SMART-seq
chr22	23894884	SRR8158823_JURKAT_SMART-seq
chr17	41988893	SRR8158823_JURKAT_SMART-seq
chr12	31293829	SRR8158823_JURKAT_SMART-seq
chr1	155256788	SRR8158823_JURKAT_SMART-seq
chr1	32335950	SRR8158823_JURKAT_SMART-seq
chr7	6387229	SRR8158823_JURKAT_SMART-seq
chr11	47618885	SRR8158823_JURKAT_SMART-seq
chr17	1650894	SRR8158823_JURKAT_SMART-seq
chr19	38837444	SRR8158823_JURKAT_SMART-seq
chr14	94062578	SRR8158823_JURKAT_SMART-seq
chr17	18245149	SRR8158823_JURKAT_SMART-seq
chr19	39329064	SRR8158823_JURKAT_SMART-seq
chr19	871072	SRR8158823_JURKAT_SMART-seq
chr5	115230994	SRR8158823_JURKAT_SMART-seq
chr19	14563662	SRR8158823_JURKAT_SMART-seq
chr1	155612852	SRR8158823_JURKAT_SMART-seq
chr17	28720012	SRR8158823_JURKAT_SMART-seq
chr6	31969692	SRR8158823_JURKAT_SMART-seq
chr9	133334574	SRR8158823_JURKAT_SMART-seq
chr7	44799799	SRR8158823_JURKAT_SMART-seq
chr14	24268964	SRR8158823_JURKAT_SMART-seq
chr14	93206930	SRR8158823_JURKAT_SMART-seq
chr17	82956726	SRR8158823_JURKAT_SMART-seq
chr6	30491542	SRR8158823_JURKAT_SMART-seq
chr1	9931936	SRR8158823_JURKAT_SMART-seq
chr6	33279852	SRR8158823_JURKAT_SMART-seq
chr8	144314148	SRR8158823_JURKAT_SMART-seq
chr12	122127307	SRR8158823_JURKAT_SMART-seq
chr6	33205001	SRR8158823_JURKAT_SMART-seq
chr14	24268177	SRR8158823_JURKAT_SMART-seq
chr10	102733568	SRR8158823_JURKAT_SMART-seq
chr17	38762449	SRR8158824_JURKAT_SMART-seq
chr6	30724075	SRR8158824_JURKAT_SMART-seq
chr6	31669462	SRR8158824_JURKAT_SMART-seq
chr17	17267889	SRR8158824_JURKAT_SMART-seq
chr9	133363609	SRR8158824_JURKAT_SMART-seq
chr3	184303017	SRR8158824_JURKAT_SMART-seq
chr17	81891326	SRR8158824_JURKAT_SMART-seq
chr5	179707148	SRR8158824_JURKAT_SMART-seq
chr22	23894884	SRR8158824_JURKAT_SMART-seq
chr12	31293829	SRR8158824_JURKAT_SMART-seq
chr1	32335950	SRR8158824_JURKAT_SMART-seq
chr11	47618885	SRR8158824_JURKAT_SMART-seq
chr17	1650894	SRR8158824_JURKAT_SMART-seq
chr19	38837444	SRR8158824_JURKAT_SMART-seq
chr14	94062578	SRR8158824_JURKAT_SMART-seq
chr19	14563662	SRR8158824_JURKAT_SMART-seq
chr11	65208258	SRR8158824_JURKAT_SMART-seq
chr6	30491542	SRR8158824_JURKAT_SMART-seq
chr11	67507684	SRR8158824_JURKAT_SMART-seq
chr19	54181054	SRR8158824_JURKAT_SMART-seq
chr6	30664919	SRR8158824_JURKAT_SMART-seq
chr20	44636229	SRR8158824_JURKAT_SMART-seq
chr17	38762449	SRR8158825_JURKAT_SMART-seq
chr6	30724075	SRR8158825_JURKAT_SMART-seq
chr6	31669462	SRR8158825_JURKAT_SMART-seq
chr17	17267889	SRR8158825_JURKAT_SMART-seq
chr9	133363609	SRR8158825_JURKAT_SMART-seq
chr3	184303017	SRR8158825_JURKAT_SMART-seq
chr13	45339541	SRR8158825_JURKAT_SMART-seq
chr16	88646118	SRR8158825_JURKAT_SMART-seq
chr17	81891326	SRR8158825_JURKAT_SMART-seq
chr6	33319073	SRR8158825_JURKAT_SMART-seq
chr5	179707148	SRR8158825_JURKAT_SMART-seq
chr22	23894884	SRR8158825_JURKAT_SMART-seq
chr17	41988893	SRR8158825_JURKAT_SMART-seq
chr14	24145108	SRR8158825_JURKAT_SMART-seq
chr12	31293829	SRR8158825_JURKAT_SMART-seq
chr1	32335950	SRR8158825_JURKAT_SMART-seq
chr1	46668059	SRR8158825_JURKAT_SMART-seq
chr11	47618885	SRR8158825_JURKAT_SMART-seq
chr19	38837444	SRR8158825_JURKAT_SMART-seq
chr14	94062578	SRR8158825_JURKAT_SMART-seq
chr17	28720012	SRR8158825_JURKAT_SMART-seq
chr6	31969692	SRR8158825_JURKAT_SMART-seq
chr1	3890571	SRR8158825_JURKAT_SMART-seq
chr7	44799799	SRR8158825_JURKAT_SMART-seq
chr14	24268964	SRR8158825_JURKAT_SMART-seq
chr16	68310338	SRR8158825_JURKAT_SMART-seq
chr6	30491542	SRR8158825_JURKAT_SMART-seq
chr1	156333550	SRR8158825_JURKAT_SMART-seq
chr14	24268177	SRR8158825_JURKAT_SMART-seq
chr22	41511954	SRR8158825_JURKAT_SMART-seq
chr12	121245212	SRR8158825_JURKAT_SMART-seq
chr17	38762449	SRR8158826_JURKAT_SMART-seq
chr6	30724075	SRR8158826_JURKAT_SMART-seq
chr17	17267889	SRR8158826_JURKAT_SMART-seq
chr9	133363609	SRR8158826_JURKAT_SMART-seq
chr3	184303017	SRR8158826_JURKAT_SMART-seq
chr13	45339541	SRR8158826_JURKAT_SMART-seq
chr17	81891326	SRR8158826_JURKAT_SMART-seq
chr5	179707148	SRR8158826_JURKAT_SMART-seq
chr22	23894884	SRR8158826_JURKAT_SMART-seq
chr12	31293829	SRR8158826_JURKAT_SMART-seq
chr1	32335950	SRR8158826_JURKAT_SMART-seq
chr12	68652021	SRR8158826_JURKAT_SMART-seq
chr7	6387229	SRR8158826_JURKAT_SMART-seq
chr11	47618885	SRR8158826_JURKAT_SMART-seq
chr19	38837444	SRR8158826_JURKAT_SMART-seq
chr14	94062578	SRR8158826_JURKAT_SMART-seq
chr17	18245149	SRR8158826_JURKAT_SMART-seq
chr1	1373825	SRR8158826_JURKAT_SMART-seq
chr19	14563662	SRR8158826_JURKAT_SMART-seq
chr1	155612852	SRR8158826_JURKAT_SMART-seq
chr11	65208258	SRR8158826_JURKAT_SMART-seq
chr14	24268964	SRR8158826_JURKAT_SMART-seq
chr14	93206930	SRR8158826_JURKAT_SMART-seq
chr8	53970453	SRR8158826_JURKAT_SMART-seq
chr6	33205001	SRR8158826_JURKAT_SMART-seq
chr17	38731386	SRR8158826_JURKAT_SMART-seq
chr5	129105061	SRR8158826_JURKAT_SMART-seq
chr14	24268177	SRR8158826_JURKAT_SMART-seq

## Sheet: JURKAT (2)
CHROM	POS	CELL
chr17	38762449	SRR8158675_JURKAT_TARGET-seq
chr6	31669462	SRR8158675_JURKAT_TARGET-seq
chr13	45339541	SRR8158675_JURKAT_TARGET-seq
chr3	184303017	SRR8158675_JURKAT_TARGET-seq
chr17	17267889	SRR8158675_JURKAT_TARGET-seq
chr9	133363609	SRR8158675_JURKAT_TARGET-seq
chr1	32335950	SRR8158675_JURKAT_TARGET-seq
chr7	6387229	SRR8158675_JURKAT_TARGET-seq
chr22	23894884	SRR8158675_JURKAT_TARGET-seq
chr16	88646118	SRR8158675_JURKAT_TARGET-seq
chr1	155256788	SRR8158675_JURKAT_TARGET-seq
chr17	41988893	SRR8158675_JURKAT_TARGET-seq
chr17	18245149	SRR8158675_JURKAT_TARGET-seq
chr1	25356811	SRR8158675_JURKAT_TARGET-seq
chr5	115230994	SRR8158675_JURKAT_TARGET-seq
chr6	30731095	SRR8158675_JURKAT_TARGET-seq
chr14	64444699	SRR8158675_JURKAT_TARGET-seq
chr3	39411661	SRR8158675_JURKAT_TARGET-seq
chr22	42514771	SRR8158675_JURKAT_TARGET-seq
chr14	94062543	SRR8158675_JURKAT_TARGET-seq
chr6	30647801	SRR8158675_JURKAT_TARGET-seq
chr22	41515913	SRR8158675_JURKAT_TARGET-seq
chr11	1759531	SRR8158675_JURKAT_TARGET-seq
chr1	23971603	SRR8158675_JURKAT_TARGET-seq
chr6	30659560	SRR8158675_JURKAT_TARGET-seq
chr1	9931936	SRR8158675_JURKAT_TARGET-seq
chr14	23478021	SRR8158675_JURKAT_TARGET-seq
chr16	3068000	SRR8158675_JURKAT_TARGET-seq
chr14	94062578	SRR8158675_JURKAT_TARGET-seq
chr17	38762449	SRR8158676_JURKAT_TARGET-seq
chr6	31669462	SRR8158676_JURKAT_TARGET-seq
chr13	45339541	SRR8158676_JURKAT_TARGET-seq
chr3	184303017	SRR8158676_JURKAT_TARGET-seq
chr9	133363609	SRR8158676_JURKAT_TARGET-seq
chr1	32335950	SRR8158676_JURKAT_TARGET-seq
chr7	6387229	SRR8158676_JURKAT_TARGET-seq
chr22	23894884	SRR8158676_JURKAT_TARGET-seq
chr16	88646118	SRR8158676_JURKAT_TARGET-seq
chr17	81891326	SRR8158676_JURKAT_TARGET-seq
chr1	155256788	SRR8158676_JURKAT_TARGET-seq
chr14	24145108	SRR8158676_JURKAT_TARGET-seq
chr17	42610563	SRR8158676_JURKAT_TARGET-seq
chr11	18402916	SRR8158676_JURKAT_TARGET-seq
chr19	39329064	SRR8158676_JURKAT_TARGET-seq
chr11	47618885	SRR8158676_JURKAT_TARGET-seq
chr19	54207408	SRR8158676_JURKAT_TARGET-seq
chr1	46668059	SRR8158676_JURKAT_TARGET-seq
chr17	7252942	SRR8158676_JURKAT_TARGET-seq
chr19	871072	SRR8158676_JURKAT_TARGET-seq
chr6	30731095	SRR8158676_JURKAT_TARGET-seq
chr14	64444699	SRR8158676_JURKAT_TARGET-seq
chr2	69897447	SRR8158676_JURKAT_TARGET-seq
chr1	23694702	SRR8158676_JURKAT_TARGET-seq
chr3	39411661	SRR8158676_JURKAT_TARGET-seq
chr9	97998566	SRR8158676_JURKAT_TARGET-seq
chr14	94062543	SRR8158676_JURKAT_TARGET-seq
chr18	36167132	SRR8158676_JURKAT_TARGET-seq
chr3	50647163	SRR8158676_JURKAT_TARGET-seq
chr19	39435628	SRR8158676_JURKAT_TARGET-seq
chr11	18407153	SRR8158676_JURKAT_TARGET-seq
chr8	30760921	SRR8158676_JURKAT_TARGET-seq
chr11	1759531	SRR8158676_JURKAT_TARGET-seq
chr6	30731007	SRR8158676_JURKAT_TARGET-seq
chr8	53970453	SRR8158676_JURKAT_TARGET-seq
chr1	23971603	SRR8158676_JURKAT_TARGET-seq
chr21	44813986	SRR8158676_JURKAT_TARGET-seq
chr20	62808253	SRR8158676_JURKAT_TARGET-seq
chr2	197498700	SRR8158676_JURKAT_TARGET-seq
chr19	14409558	SRR8158676_JURKAT_TARGET-seq
chr11	64224673	SRR8158676_JURKAT_TARGET-seq
chr10	119174510	SRR8158676_JURKAT_TARGET-seq
chr19	4433523	SRR8158676_JURKAT_TARGET-seq
chr17	82458820	SRR8158676_JURKAT_TARGET-seq
chr7	44568143	SRR8158676_JURKAT_TARGET-seq
chr1	1789241	SRR8158676_JURKAT_TARGET-seq
chr11	73977010	SRR8158676_JURKAT_TARGET-seq
chr6	31728969	SRR8158676_JURKAT_TARGET-seq
chr5	177457447	SRR8158676_JURKAT_TARGET-seq
chr19	39329043	SRR8158676_JURKAT_TARGET-seq
chr17	82957373	SRR8158676_JURKAT_TARGET-seq
chr6	44252029	SRR8158676_JURKAT_TARGET-seq
chr16	3068000	SRR8158676_JURKAT_TARGET-seq
chr9	128722474	SRR8158676_JURKAT_TARGET-seq
chr1	32669349	SRR8158676_JURKAT_TARGET-seq
chr14	94062578	SRR8158676_JURKAT_TARGET-seq
chr16	2975549	SRR8158676_JURKAT_TARGET-seq
chr1	162579446	SRR8158676_JURKAT_TARGET-seq
chr2	73247886	SRR8158676_JURKAT_TARGET-seq
chrX	154442123	SRR8158676_JURKAT_TARGET-seq
chr9	129830981	SRR8158676_JURKAT_TARGET-seq
chr5	135370116	SRR8158676_JURKAT_TARGET-seq
chr16	27233013	SRR8158676_JURKAT_TARGET-seq
chr12	121308643	SRR8158676_JURKAT_TARGET-seq
chr16	67868577	SRR8158676_JURKAT_TARGET-seq
chr8	144360342	SRR8158676_JURKAT_TARGET-seq
chr3	51993878	SRR8158676_JURKAT_TARGET-seq
chr7	100089312	SRR8158676_JURKAT_TARGET-seq
chr3	128625621	SRR8158676_JURKAT_TARGET-seq
chr6	44251805	SRR8158676_JURKAT_TARGET-seq
chr9	128824161	SRR8158676_JURKAT_TARGET-seq
chr6	159778678	SRR8158676_JURKAT_TARGET-seq
chr19	58393101	SRR8158676_JURKAT_TARGET-seq
chr17	38762449	SRR8158677_JURKAT_TARGET-seq
chr6	31669462	SRR8158677_JURKAT_TARGET-seq
chr13	45339541	SRR8158677_JURKAT_TARGET-seq
chr3	184303017	SRR8158677_JURKAT_TARGET-seq
chr9	133363609	SRR8158677_JURKAT_TARGET-seq
chr1	32335950	SRR8158677_JURKAT_TARGET-seq
chr7	6387229	SRR8158677_JURKAT_TARGET-seq
chr22	23894884	SRR8158677_JURKAT_TARGET-seq
chr17	81891326	SRR8158677_JURKAT_TARGET-seq
chr1	155256788	SRR8158677_JURKAT_TARGET-seq
chr5	179707148	SRR8158677_JURKAT_TARGET-seq
chr17	42610563	SRR8158677_JURKAT_TARGET-seq
chr12	31293829	SRR8158677_JURKAT_TARGET-seq
chr1	25356811	SRR8158677_JURKAT_TARGET-seq
chr20	44636229	SRR8158677_JURKAT_TARGET-seq
chr6	30731095	SRR8158677_JURKAT_TARGET-seq
chr3	39411661	SRR8158677_JURKAT_TARGET-seq
chr22	42514771	SRR8158677_JURKAT_TARGET-seq
chr19	14563662	SRR8158677_JURKAT_TARGET-seq
chr1	23971603	SRR8158677_JURKAT_TARGET-seq
chr2	197498700	SRR8158677_JURKAT_TARGET-seq
chr6	31728969	SRR8158677_JURKAT_TARGET-seq
chr14	94062578	SRR8158677_JURKAT_TARGET-seq
chr17	38762449	SRR8158678_JURKAT_TARGET-seq
chr6	31669462	SRR8158678_JURKAT_TARGET-seq
chr13	45339541	SRR8158678_JURKAT_TARGET-seq
chr17	17267889	SRR8158678_JURKAT_TARGET-seq
chr9	133363609	SRR8158678_JURKAT_TARGET-seq
chr1	32335950	SRR8158678_JURKAT_TARGET-seq
chr7	6387229	SRR8158678_JURKAT_TARGET-seq
chr22	23894884	SRR8158678_JURKAT_TARGET-seq
chr16	88646118	SRR8158678_JURKAT_TARGET-seq
chr17	81891326	SRR8158678_JURKAT_TARGET-seq
chr1	155256788	SRR8158678_JURKAT_TARGET-seq
chr14	24145108	SRR8158678_JURKAT_TARGET-seq
chr17	41988893	SRR8158678_JURKAT_TARGET-seq
chr5	179707148	SRR8158678_JURKAT_TARGET-seq
chr11	18402916	SRR8158678_JURKAT_TARGET-seq
chr6	33319073	SRR8158678_JURKAT_TARGET-seq
chr1	1373825	SRR8158678_JURKAT_TARGET-seq
chr19	39329064	SRR8158678_JURKAT_TARGET-seq
chr1	25356811	SRR8158678_JURKAT_TARGET-seq
chr11	47618885	SRR8158678_JURKAT_TARGET-seq
chr17	1650894	SRR8158678_JURKAT_TARGET-seq
chr20	44636229	SRR8158678_JURKAT_TARGET-seq
chr6	30731095	SRR8158678_JURKAT_TARGET-seq
chr14	64444699	SRR8158678_JURKAT_TARGET-seq
chr1	23694702	SRR8158678_JURKAT_TARGET-seq
chr3	39411661	SRR8158678_JURKAT_TARGET-seq
chr22	42514771	SRR8158678_JURKAT_TARGET-seq
chr14	94062543	SRR8158678_JURKAT_TARGET-seq
chr19	14563662	SRR8158678_JURKAT_TARGET-seq
chr3	155934938	SRR8158678_JURKAT_TARGET-seq
chr8	30760921	SRR8158678_JURKAT_TARGET-seq
chr6	30731007	SRR8158678_JURKAT_TARGET-seq
chr8	53970453	SRR8158678_JURKAT_TARGET-seq
chr17	82957373	SRR8158678_JURKAT_TARGET-seq
chr6	31964059	SRR8158678_JURKAT_TARGET-seq
chr16	3068000	SRR8158678_JURKAT_TARGET-seq
chr15	72755568	SRR8158678_JURKAT_TARGET-seq
chr17	38762449	SRR8158679_JURKAT_TARGET-seq
chr6	31669462	SRR8158679_JURKAT_TARGET-seq
chr13	45339541	SRR8158679_JURKAT_TARGET-seq
chr3	184303017	SRR8158679_JURKAT_TARGET-seq
chr17	17267889	SRR8158679_JURKAT_TARGET-seq
chr9	133363609	SRR8158679_JURKAT_TARGET-seq
chr7	6387229	SRR8158679_JURKAT_TARGET-seq
chr22	23894884	SRR8158679_JURKAT_TARGET-seq
chr17	81891326	SRR8158679_JURKAT_TARGET-seq
chr14	24145108	SRR8158679_JURKAT_TARGET-seq
chr17	41988893	SRR8158679_JURKAT_TARGET-seq
chr6	33319073	SRR8158679_JURKAT_TARGET-seq
chr19	39329064	SRR8158679_JURKAT_TARGET-seq
chr17	18245149	SRR8158679_JURKAT_TARGET-seq
chr1	25356811	SRR8158679_JURKAT_TARGET-seq
chr11	47618885	SRR8158679_JURKAT_TARGET-seq
chr8	144392842	SRR8158679_JURKAT_TARGET-seq
chr16	16263160	SRR8158679_JURKAT_TARGET-seq
chr19	871072	SRR8158679_JURKAT_TARGET-seq
chr3	39411661	SRR8158679_JURKAT_TARGET-seq
chr22	42514771	SRR8158679_JURKAT_TARGET-seq
chr14	94062543	SRR8158679_JURKAT_TARGET-seq
chr19	14563662	SRR8158679_JURKAT_TARGET-seq
chr1	230664584	SRR8158679_JURKAT_TARGET-seq
chr1	23971603	SRR8158679_JURKAT_TARGET-seq
chr17	82957373	SRR8158679_JURKAT_TARGET-seq
chr14	94062578	SRR8158679_JURKAT_TARGET-seq
chr14	102044042	SRR8158679_JURKAT_TARGET-seq
chr17	38762449	SRR8158827_JURKAT_TARGET-seq
chr13	45339541	SRR8158827_JURKAT_TARGET-seq
chr3	184303017	SRR8158827_JURKAT_TARGET-seq
chr1	32335950	SRR8158827_JURKAT_TARGET-seq
chr22	23894884	SRR8158827_JURKAT_TARGET-seq
chr17	81891326	SRR8158827_JURKAT_TARGET-seq
chr1	155256788	SRR8158827_JURKAT_TARGET-seq
chr1	155612852	SRR8158827_JURKAT_TARGET-seq
chr3	39411661	SRR8158827_JURKAT_TARGET-seq
chr19	14563662	SRR8158827_JURKAT_TARGET-seq
chr21	44813986	SRR8158827_JURKAT_TARGET-seq
chr1	32669349	SRR8158827_JURKAT_TARGET-seq
chr6	31669462	SRR8158828_JURKAT_TARGET-seq
chr3	184303017	SRR8158828_JURKAT_TARGET-seq
chr17	17267889	SRR8158828_JURKAT_TARGET-seq
chr17	81891326	SRR8158828_JURKAT_TARGET-seq
chr5	179707148	SRR8158828_JURKAT_TARGET-seq
chr3	50647163	SRR8158828_JURKAT_TARGET-seq
chr17	38762449	SRR8158829_JURKAT_TARGET-seq
chr6	31669462	SRR8158829_JURKAT_TARGET-seq
chr13	45339541	SRR8158829_JURKAT_TARGET-seq
chr3	184303017	SRR8158829_JURKAT_TARGET-seq
chr1	32335950	SRR8158829_JURKAT_TARGET-seq
chr22	23894884	SRR8158829_JURKAT_TARGET-seq
chr17	81891326	SRR8158829_JURKAT_TARGET-seq
chr1	155612852	SRR8158829_JURKAT_TARGET-seq
chr17	28720012	SRR8158829_JURKAT_TARGET-seq
chr14	24268177	SRR8158829_JURKAT_TARGET-seq
chr6	30731095	SRR8158829_JURKAT_TARGET-seq
chr1	23694702	SRR8158829_JURKAT_TARGET-seq
chr22	42514771	SRR8158829_JURKAT_TARGET-seq
chr14	94062543	SRR8158829_JURKAT_TARGET-seq
chr19	14563662	SRR8158829_JURKAT_TARGET-seq
chr6	30731007	SRR8158829_JURKAT_TARGET-seq
chr1	23971603	SRR8158829_JURKAT_TARGET-seq
chr6	31880102	SRR8158829_JURKAT_TARGET-seq
chr7	5527761	SRR8158829_JURKAT_TARGET-seq
chr1	32669349	SRR8158829_JURKAT_TARGET-seq
chr17	38762449	SRR8158830_JURKAT_TARGET-seq
chr6	31669462	SRR8158830_JURKAT_TARGET-seq
chr13	45339541	SRR8158830_JURKAT_TARGET-seq
chr3	184303017	SRR8158830_JURKAT_TARGET-seq
chr17	17267889	SRR8158830_JURKAT_TARGET-seq
chr9	133363609	SRR8158830_JURKAT_TARGET-seq
chr7	6387229	SRR8158830_JURKAT_TARGET-seq
chr22	23894884	SRR8158830_JURKAT_TARGET-seq
chr17	81891326	SRR8158830_JURKAT_TARGET-seq
chr17	41988893	SRR8158830_JURKAT_TARGET-seq
chr5	179707148	SRR8158830_JURKAT_TARGET-seq
chr6	33319073	SRR8158830_JURKAT_TARGET-seq
chr17	28720012	SRR8158830_JURKAT_TARGET-seq
chr11	47618885	SRR8158830_JURKAT_TARGET-seq
chr17	1650894	SRR8158830_JURKAT_TARGET-seq
chr16	16263160	SRR8158830_JURKAT_TARGET-seq
chr7	44799799	SRR8158830_JURKAT_TARGET-seq
chr3	39411661	SRR8158830_JURKAT_TARGET-seq
chr22	42514771	SRR8158830_JURKAT_TARGET-seq
chr14	94062543	SRR8158830_JURKAT_TARGET-seq
chr18	36167132	SRR8158830_JURKAT_TARGET-seq
chr19	14563662	SRR8158830_JURKAT_TARGET-seq
chr9	125203041	SRR8158830_JURKAT_TARGET-seq
chr8	144424091	SRR8158830_JURKAT_TARGET-seq
chr7	5527761	SRR8158830_JURKAT_TARGET-seq
chr14	94062578	SRR8158830_JURKAT_TARGET-seq
chr17	38762449	SRR8158831_JURKAT_TARGET-seq
chr13	45339541	SRR8158831_JURKAT_TARGET-seq
chr3	184303017	SRR8158831_JURKAT_TARGET-seq
chr17	17267889	SRR8158831_JURKAT_TARGET-seq
chr9	133363609	SRR8158831_JURKAT_TARGET-seq
chr1	32335950	SRR8158831_JURKAT_TARGET-seq
chr22	23894884	SRR8158831_JURKAT_TARGET-seq
chr17	81891326	SRR8158831_JURKAT_TARGET-seq
chr1	155256788	SRR8158831_JURKAT_TARGET-seq
chr17	42610563	SRR8158831_JURKAT_TARGET-seq
chr16	16263160	SRR8158831_JURKAT_TARGET-seq
chr3	39411661	SRR8158831_JURKAT_TARGET-seq
chr9	97998566	SRR8158831_JURKAT_TARGET-seq
chr14	94062543	SRR8158831_JURKAT_TARGET-seq
chr11	62566921	SRR8158831_JURKAT_TARGET-seq
chr19	14563662	SRR8158831_JURKAT_TARGET-seq
chr6	30731007	SRR8158831_JURKAT_TARGET-seq
chr20	62808253	SRR8158831_JURKAT_TARGET-seq
chr17	82458820	SRR8158831_JURKAT_TARGET-seq
chr16	3068000	SRR8158831_JURKAT_TARGET-seq
chr14	94062578	SRR8158831_JURKAT_TARGET-seq
chr17	82956726	SRR8158831_JURKAT_TARGET-seq
chr17	38762449	SRR8158832_JURKAT_TARGET-seq
chr6	31669462	SRR8158832_JURKAT_TARGET-seq
chr13	45339541	SRR8158832_JURKAT_TARGET-seq
chr3	184303017	SRR8158832_JURKAT_TARGET-seq
chr17	17267889	SRR8158832_JURKAT_TARGET-seq
chr9	133363609	SRR8158832_JURKAT_TARGET-seq
chr1	32335950	SRR8158832_JURKAT_TARGET-seq
chr22	23894884	SRR8158832_JURKAT_TARGET-seq
chr16	88646118	SRR8158832_JURKAT_TARGET-seq
chr17	81891326	SRR8158832_JURKAT_TARGET-seq
chr1	1373825	SRR8158832_JURKAT_TARGET-seq
chr19	39329064	SRR8158832_JURKAT_TARGET-seq
chr1	25356811	SRR8158832_JURKAT_TARGET-seq
chr3	39411661	SRR8158832_JURKAT_TARGET-seq
chr22	42514771	SRR8158832_JURKAT_TARGET-seq
chr19	14563662	SRR8158832_JURKAT_TARGET-seq
chr14	23478021	SRR8158832_JURKAT_TARGET-seq
chr8	144429265	SRR8158832_JURKAT_TARGET-seq
chr17	38762449	SRR8158833_JURKAT_TARGET-seq
chr6	31669462	SRR8158833_JURKAT_TARGET-seq
chr3	184303017	SRR8158833_JURKAT_TARGET-seq
chr17	17267889	SRR8158833_JURKAT_TARGET-seq
chr9	133363609	SRR8158833_JURKAT_TARGET-seq
chr22	23894884	SRR8158833_JURKAT_TARGET-seq
chr1	25356811	SRR8158833_JURKAT_TARGET-seq
chr17	7252942	SRR8158833_JURKAT_TARGET-seq
chr3	39411661	SRR8158833_JURKAT_TARGET-seq
chr22	42514771	SRR8158833_JURKAT_TARGET-seq
chr5	69114455	SRR8158833_JURKAT_TARGET-seq
chr19	14563662	SRR8158833_JURKAT_TARGET-seq
chr3	155934938	SRR8158833_JURKAT_TARGET-seq
chr11	64224673	SRR8158833_JURKAT_TARGET-seq
chr7	5527761	SRR8158833_JURKAT_TARGET-seq
chr17	38762449	SRR8158834_JURKAT_TARGET-seq
chr6	31669462	SRR8158834_JURKAT_TARGET-seq
chr13	45339541	SRR8158834_JURKAT_TARGET-seq
chr3	184303017	SRR8158834_JURKAT_TARGET-seq
chr17	17267889	SRR8158834_JURKAT_TARGET-seq
chr1	32335950	SRR8158834_JURKAT_TARGET-seq
chr22	23894884	SRR8158834_JURKAT_TARGET-seq
chr17	81891326	SRR8158834_JURKAT_TARGET-seq
chr6	33319073	SRR8158834_JURKAT_TARGET-seq
chr14	24268964	SRR8158834_JURKAT_TARGET-seq
chr17	18245149	SRR8158834_JURKAT_TARGET-seq
chr11	47618885	SRR8158834_JURKAT_TARGET-seq
chr20	44636229	SRR8158834_JURKAT_TARGET-seq
chr1	46668059	SRR8158834_JURKAT_TARGET-seq
chr7	44799799	SRR8158834_JURKAT_TARGET-seq
chr2	69897447	SRR8158834_JURKAT_TARGET-seq
chr3	39411661	SRR8158834_JURKAT_TARGET-seq
chr9	97998566	SRR8158834_JURKAT_TARGET-seq
chr22	42514771	SRR8158834_JURKAT_TARGET-seq
chr19	14563662	SRR8158834_JURKAT_TARGET-seq
chr1	225871092	SRR8158834_JURKAT_TARGET-seq
chr6	31669462	SRR8158835_JURKAT_TARGET-seq
chr3	184303017	SRR8158835_JURKAT_TARGET-seq
chr17	81891326	SRR8158835_JURKAT_TARGET-seq
chr3	39411661	SRR8158835_JURKAT_TARGET-seq
chr17	38762449	SRR8158836_JURKAT_TARGET-seq
chr13	45339541	SRR8158836_JURKAT_TARGET-seq
chr3	184303017	SRR8158836_JURKAT_TARGET-seq
chr1	32335950	SRR8158836_JURKAT_TARGET-seq
chr22	23894884	SRR8158836_JURKAT_TARGET-seq
chr17	81891326	SRR8158836_JURKAT_TARGET-seq
chr1	155256788	SRR8158836_JURKAT_TARGET-seq
chr17	7252942	SRR8158836_JURKAT_TARGET-seq
chr7	44799799	SRR8158836_JURKAT_TARGET-seq
chr2	69897447	SRR8158836_JURKAT_TARGET-seq
chr3	39411661	SRR8158836_JURKAT_TARGET-seq
chr9	97998566	SRR8158836_JURKAT_TARGET-seq
chr19	14563662	SRR8158836_JURKAT_TARGET-seq
chr11	18407153	SRR8158836_JURKAT_TARGET-seq
chr22	41515913	SRR8158836_JURKAT_TARGET-seq
chr19	14409558	SRR8158836_JURKAT_TARGET-seq
chr11	64224673	SRR8158836_JURKAT_TARGET-seq
chr10	119174510	SRR8158836_JURKAT_TARGET-seq
chr17	82458820	SRR8158836_JURKAT_TARGET-seq
chr11	73977010	SRR8158836_JURKAT_TARGET-seq
chr7	5527761	SRR8158836_JURKAT_TARGET-seq
chr1	32669349	SRR8158836_JURKAT_TARGET-seq
chr16	89949471	SRR8158836_JURKAT_TARGET-seq
chr2	73247886	SRR8158836_JURKAT_TARGET-seq
chr9	129830981	SRR8158836_JURKAT_TARGET-seq
chr17	45104981	SRR8158836_JURKAT_TARGET-seq
chr5	135370116	SRR8158836_JURKAT_TARGET-seq
chr12	121308643	SRR8158836_JURKAT_TARGET-seq
chr16	67868577	SRR8158836_JURKAT_TARGET-seq
chr3	51993878	SRR8158836_JURKAT_TARGET-seq
chr7	100089312	SRR8158836_JURKAT_TARGET-seq
chr6	44251805	SRR8158836_JURKAT_TARGET-seq
chr19	58393101	SRR8158836_JURKAT_TARGET-seq
chr17	38762449	SRR8158837_JURKAT_TARGET-seq
chr6	31669462	SRR8158837_JURKAT_TARGET-seq
chr13	45339541	SRR8158837_JURKAT_TARGET-seq
chr3	184303017	SRR8158837_JURKAT_TARGET-seq
chr9	133363609	SRR8158837_JURKAT_TARGET-seq
chr1	32335950	SRR8158837_JURKAT_TARGET-seq
chr16	88646118	SRR8158837_JURKAT_TARGET-seq
chr17	81891326	SRR8158837_JURKAT_TARGET-seq
chr1	155256788	SRR8158837_JURKAT_TARGET-seq
chr6	33319073	SRR8158837_JURKAT_TARGET-seq
chr1	155612852	SRR8158837_JURKAT_TARGET-seq
chr17	18245149	SRR8158837_JURKAT_TARGET-seq
chr11	47618885	SRR8158837_JURKAT_TARGET-seq
chr7	44799799	SRR8158837_JURKAT_TARGET-seq
chr3	39411661	SRR8158837_JURKAT_TARGET-seq
chr19	14563662	SRR8158837_JURKAT_TARGET-seq
chr6	31964059	SRR8158837_JURKAT_TARGET-seq
chr7	5527761	SRR8158837_JURKAT_TARGET-seq
chr17	38762449	SRR8158838_JURKAT_TARGET-seq
chr6	31669462	SRR8158838_JURKAT_TARGET-seq
chr13	45339541	SRR8158838_JURKAT_TARGET-seq
chr3	184303017	SRR8158838_JURKAT_TARGET-seq
chr9	133363609	SRR8158838_JURKAT_TARGET-seq
chr7	6387229	SRR8158838_JURKAT_TARGET-seq
chr22	23894884	SRR8158838_JURKAT_TARGET-seq
chr11	47618885	SRR8158838_JURKAT_TARGET-seq
chr5	115230994	SRR8158838_JURKAT_TARGET-seq
chr19	54207408	SRR8158838_JURKAT_TARGET-seq
chr6	33205001	SRR8158838_JURKAT_TARGET-seq
chr6	30731095	SRR8158838_JURKAT_TARGET-seq
chr3	39411661	SRR8158838_JURKAT_TARGET-seq
chr22	42514771	SRR8158838_JURKAT_TARGET-seq
chr14	94062543	SRR8158838_JURKAT_TARGET-seq
chr19	14563662	SRR8158838_JURKAT_TARGET-seq
chr11	66263672	SRR8158838_JURKAT_TARGET-seq
chr17	82458820	SRR8158838_JURKAT_TARGET-seq
chr6	31880102	SRR8158838_JURKAT_TARGET-seq
chr6	31728969	SRR8158838_JURKAT_TARGET-seq
chr14	94062578	SRR8158838_JURKAT_TARGET-seq
chr17	38762449	SRR8158839_JURKAT_TARGET-seq
chr6	31669462	SRR8158839_JURKAT_TARGET-seq
chr13	45339541	SRR8158839_JURKAT_TARGET-seq
chr3	184303017	SRR8158839_JURKAT_TARGET-seq
chr17	17267889	SRR8158839_JURKAT_TARGET-seq
chr9	133363609	SRR8158839_JURKAT_TARGET-seq
chr1	32335950	SRR8158839_JURKAT_TARGET-seq
chr7	6387229	SRR8158839_JURKAT_TARGET-seq
chr22	23894884	SRR8158839_JURKAT_TARGET-seq
chr16	88646118	SRR8158839_JURKAT_TARGET-seq
chr17	81891326	SRR8158839_JURKAT_TARGET-seq
chr17	41988893	SRR8158839_JURKAT_TARGET-seq
chr6	33319073	SRR8158839_JURKAT_TARGET-seq
chr1	155612852	SRR8158839_JURKAT_TARGET-seq
chr14	24268964	SRR8158839_JURKAT_TARGET-seq
chr14	24268177	SRR8158839_JURKAT_TARGET-seq
chr11	47618885	SRR8158839_JURKAT_TARGET-seq
chr6	30731095	SRR8158839_JURKAT_TARGET-seq
chr3	39411661	SRR8158839_JURKAT_TARGET-seq
chr14	94062543	SRR8158839_JURKAT_TARGET-seq
chr19	14563662	SRR8158839_JURKAT_TARGET-seq
chr6	31888452	SRR8158839_JURKAT_TARGET-seq
chr11	73977010	SRR8158839_JURKAT_TARGET-seq
chr8	144356107	SRR8158839_JURKAT_TARGET-seq
chr17	82957373	SRR8158839_JURKAT_TARGET-seq
chr14	94062578	SRR8158839_JURKAT_TARGET-seq
chr8	144429265	SRR8158839_JURKAT_TARGET-seq
chr17	38762449	SRR8158840_JURKAT_TARGET-seq
chr6	31669462	SRR8158840_JURKAT_TARGET-seq
chr13	45339541	SRR8158840_JURKAT_TARGET-seq
chr3	184303017	SRR8158840_JURKAT_TARGET-seq
chr17	17267889	SRR8158840_JURKAT_TARGET-seq
chr9	133363609	SRR8158840_JURKAT_TARGET-seq
chr1	32335950	SRR8158840_JURKAT_TARGET-seq
chr7	6387229	SRR8158840_JURKAT_TARGET-seq
chr22	23894884	SRR8158840_JURKAT_TARGET-seq
chr17	81891326	SRR8158840_JURKAT_TARGET-seq
chr17	41988893	SRR8158840_JURKAT_TARGET-seq
chr6	33319073	SRR8158840_JURKAT_TARGET-seq
chr14	24268964	SRR8158840_JURKAT_TARGET-seq
chr17	18245149	SRR8158840_JURKAT_TARGET-seq
chr1	25356811	SRR8158840_JURKAT_TARGET-seq
chr11	47618885	SRR8158840_JURKAT_TARGET-seq
chr1	46668059	SRR8158840_JURKAT_TARGET-seq
chr19	871072	SRR8158840_JURKAT_TARGET-seq
chr6	30731095	SRR8158840_JURKAT_TARGET-seq
chr2	69897447	SRR8158840_JURKAT_TARGET-seq
chr3	39411661	SRR8158840_JURKAT_TARGET-seq
chr22	42514771	SRR8158840_JURKAT_TARGET-seq
chr6	30731007	SRR8158840_JURKAT_TARGET-seq
chr8	53970453	SRR8158840_JURKAT_TARGET-seq
chr1	23971603	SRR8158840_JURKAT_TARGET-seq
chr1	9931936	SRR8158840_JURKAT_TARGET-seq
chr15	72755568	SRR8158840_JURKAT_TARGET-seq
chr6	31659419	SRR8158840_JURKAT_TARGET-seq
chr6	31862150	SRR8158840_JURKAT_TARGET-seq
chr8	144360342	SRR8158840_JURKAT_TARGET-seq
chr17	38762449	SRR8158841_JURKAT_TARGET-seq
chr6	31669462	SRR8158841_JURKAT_TARGET-seq
chr13	45339541	SRR8158841_JURKAT_TARGET-seq
chr3	184303017	SRR8158841_JURKAT_TARGET-seq
chr9	133363609	SRR8158841_JURKAT_TARGET-seq
chr1	32335950	SRR8158841_JURKAT_TARGET-seq
chr22	23894884	SRR8158841_JURKAT_TARGET-seq
chr16	88646118	SRR8158841_JURKAT_TARGET-seq
chr1	155612852	SRR8158841_JURKAT_TARGET-seq
chr9	133334574	SRR8158841_JURKAT_TARGET-seq
chr19	39329064	SRR8158841_JURKAT_TARGET-seq
chr17	18245149	SRR8158841_JURKAT_TARGET-seq
chr1	25356811	SRR8158841_JURKAT_TARGET-seq
chr11	47618885	SRR8158841_JURKAT_TARGET-seq
chr5	115230994	SRR8158841_JURKAT_TARGET-seq
chr19	871072	SRR8158841_JURKAT_TARGET-seq
chr3	39411661	SRR8158841_JURKAT_TARGET-seq
chr14	94062543	SRR8158841_JURKAT_TARGET-seq
chr19	14563662	SRR8158841_JURKAT_TARGET-seq
chr1	23971603	SRR8158841_JURKAT_TARGET-seq
chr1	9931936	SRR8158841_JURKAT_TARGET-seq
chr8	144356107	SRR8158841_JURKAT_TARGET-seq
chr14	94062578	SRR8158841_JURKAT_TARGET-seq
chr16	27233013	SRR8158841_JURKAT_TARGET-seq
chr17	38762449	SRR8158842_JURKAT_TARGET-seq
chr6	31669462	SRR8158842_JURKAT_TARGET-seq
chr3	184303017	SRR8158842_JURKAT_TARGET-seq
chr17	17267889	SRR8158842_JURKAT_TARGET-seq
chr9	133363609	SRR8158842_JURKAT_TARGET-seq
chr1	32335950	SRR8158842_JURKAT_TARGET-seq
chr7	6387229	SRR8158842_JURKAT_TARGET-seq
chr22	23894884	SRR8158842_JURKAT_TARGET-seq
chr16	88646118	SRR8158842_JURKAT_TARGET-seq
chr17	81891326	SRR8158842_JURKAT_TARGET-seq
chr17	28720012	SRR8158842_JURKAT_TARGET-seq
chr14	24268177	SRR8158842_JURKAT_TARGET-seq
chr12	31293829	SRR8158842_JURKAT_TARGET-seq
chr1	25356811	SRR8158842_JURKAT_TARGET-seq
chr11	47618885	SRR8158842_JURKAT_TARGET-seq
chr5	115230994	SRR8158842_JURKAT_TARGET-seq
chr16	16263160	SRR8158842_JURKAT_TARGET-seq
chr19	871072	SRR8158842_JURKAT_TARGET-seq
chr6	30731095	SRR8158842_JURKAT_TARGET-seq
chr7	44799799	SRR8158842_JURKAT_TARGET-seq
chr3	39411661	SRR8158842_JURKAT_TARGET-seq
chr9	97998566	SRR8158842_JURKAT_TARGET-seq
chr22	42514771	SRR8158842_JURKAT_TARGET-seq
chr14	94062543	SRR8158842_JURKAT_TARGET-seq
chr9	133356629	SRR8158842_JURKAT_TARGET-seq
chr16	67934938	SRR8158842_JURKAT_TARGET-seq
chr12	68656406	SRR8158842_JURKAT_TARGET-seq
chr8	144424091	SRR8158842_JURKAT_TARGET-seq
chr22	41511954	SRR8158842_JURKAT_TARGET-seq
chr9	128693805	SRR8158842_JURKAT_TARGET-seq
chr7	5527761	SRR8158842_JURKAT_TARGET-seq
chr14	94062578	SRR8158842_JURKAT_TARGET-seq
chr9	128824161	SRR8158842_JURKAT_TARGET-seq
chr17	38762449	SRR8158843_JURKAT_TARGET-seq
chr6	31669462	SRR8158843_JURKAT_TARGET-seq
chr13	45339541	SRR8158843_JURKAT_TARGET-seq
chr3	184303017	SRR8158843_JURKAT_TARGET-seq
chr17	17267889	SRR8158843_JURKAT_TARGET-seq
chr9	133363609	SRR8158843_JURKAT_TARGET-seq
chr1	32335950	SRR8158843_JURKAT_TARGET-seq
chr7	6387229	SRR8158843_JURKAT_TARGET-seq
chr22	23894884	SRR8158843_JURKAT_TARGET-seq
chr17	81891326	SRR8158843_JURKAT_TARGET-seq
chr14	24145108	SRR8158843_JURKAT_TARGET-seq
chr17	41988893	SRR8158843_JURKAT_TARGET-seq
chr12	31293829	SRR8158843_JURKAT_TARGET-seq
chr1	25356811	SRR8158843_JURKAT_TARGET-seq
chr11	47618885	SRR8158843_JURKAT_TARGET-seq
chr1	46668059	SRR8158843_JURKAT_TARGET-seq
chr6	33205001	SRR8158843_JURKAT_TARGET-seq
chr6	30731095	SRR8158843_JURKAT_TARGET-seq
chr3	39411661	SRR8158843_JURKAT_TARGET-seq
chr22	42514771	SRR8158843_JURKAT_TARGET-seq
chr14	94062543	SRR8158843_JURKAT_TARGET-seq
chr19	14563662	SRR8158843_JURKAT_TARGET-seq
chr1	23971603	SRR8158843_JURKAT_TARGET-seq
chr6	31728969	SRR8158843_JURKAT_TARGET-seq
chr8	144462304	SRR8158843_JURKAT_TARGET-seq
chr1	32669349	SRR8158843_JURKAT_TARGET-seq
chr14	94062578	SRR8158843_JURKAT_TARGET-seq
chr6	31659419	SRR8158843_JURKAT_TARGET-seq
chr17	82956726	SRR8158843_JURKAT_TARGET-seq
chr17	38762449	SRR8158844_JURKAT_TARGET-seq
chr6	31669462	SRR8158844_JURKAT_TARGET-seq
chr13	45339541	SRR8158844_JURKAT_TARGET-seq
chr3	184303017	SRR8158844_JURKAT_TARGET-seq
chr17	17267889	SRR8158844_JURKAT_TARGET-seq
chr9	133363609	SRR8158844_JURKAT_TARGET-seq
chr7	6387229	SRR8158844_JURKAT_TARGET-seq
chr22	23894884	SRR8158844_JURKAT_TARGET-seq
chr1	155256788	SRR8158844_JURKAT_TARGET-seq
chr17	41988893	SRR8158844_JURKAT_TARGET-seq
chr5	179707148	SRR8158844_JURKAT_TARGET-seq
chr6	33319073	SRR8158844_JURKAT_TARGET-seq
chr1	155612852	SRR8158844_JURKAT_TARGET-seq
chr19	39329064	SRR8158844_JURKAT_TARGET-seq
chr17	18245149	SRR8158844_JURKAT_TARGET-seq
chr12	31293829	SRR8158844_JURKAT_TARGET-seq
chr1	25356811	SRR8158844_JURKAT_TARGET-seq
chr11	47618885	SRR8158844_JURKAT_TARGET-seq
chr17	1650894	SRR8158844_JURKAT_TARGET-seq
chr3	39411661	SRR8158844_JURKAT_TARGET-seq
chr22	42514771	SRR8158844_JURKAT_TARGET-seq
chr5	69114455	SRR8158844_JURKAT_TARGET-seq
chr19	14563662	SRR8158844_JURKAT_TARGET-seq
chr22	41515913	SRR8158844_JURKAT_TARGET-seq
chr8	53970453	SRR8158844_JURKAT_TARGET-seq
chr2	197498700	SRR8158844_JURKAT_TARGET-seq
chr9	128824161	SRR8158844_JURKAT_TARGET-seq
chr17	1659454	SRR8158844_JURKAT_TARGET-seq
chr17	38762449	SRR8158845_JURKAT_TARGET-seq
chr6	31669462	SRR8158845_JURKAT_TARGET-seq
chr13	45339541	SRR8158845_JURKAT_TARGET-seq
chr3	184303017	SRR8158845_JURKAT_TARGET-seq
chr17	17267889	SRR8158845_JURKAT_TARGET-seq
chr9	133363609	SRR8158845_JURKAT_TARGET-seq
chr1	32335950	SRR8158845_JURKAT_TARGET-seq
chr7	6387229	SRR8158845_JURKAT_TARGET-seq
chr22	23894884	SRR8158845_JURKAT_TARGET-seq
chr16	88646118	SRR8158845_JURKAT_TARGET-seq
chr17	81891326	SRR8158845_JURKAT_TARGET-seq
chr11	18402916	SRR8158845_JURKAT_TARGET-seq
chr6	33319073	SRR8158845_JURKAT_TARGET-seq
chr14	24268964	SRR8158845_JURKAT_TARGET-seq
chr17	28720012	SRR8158845_JURKAT_TARGET-seq
chr19	39329064	SRR8158845_JURKAT_TARGET-seq
chr14	24268177	SRR8158845_JURKAT_TARGET-seq
chr12	31293829	SRR8158845_JURKAT_TARGET-seq
chr1	25356811	SRR8158845_JURKAT_TARGET-seq
chr11	47618885	SRR8158845_JURKAT_TARGET-seq
chr17	1650894	SRR8158845_JURKAT_TARGET-seq
chr8	144392842	SRR8158845_JURKAT_TARGET-seq
chr6	33205001	SRR8158845_JURKAT_TARGET-seq
chr7	44799799	SRR8158845_JURKAT_TARGET-seq
chr3	39411661	SRR8158845_JURKAT_TARGET-seq
chr22	42514771	SRR8158845_JURKAT_TARGET-seq
chr14	94062543	SRR8158845_JURKAT_TARGET-seq
chr19	14563662	SRR8158845_JURKAT_TARGET-seq
chr8	144424091	SRR8158845_JURKAT_TARGET-seq
chr16	68310338	SRR8158845_JURKAT_TARGET-seq
chr9	128693805	SRR8158845_JURKAT_TARGET-seq
chr6	31728969	SRR8158845_JURKAT_TARGET-seq
chr7	5527761	SRR8158845_JURKAT_TARGET-seq
chr14	94062578	SRR8158845_JURKAT_TARGET-seq
chr2	233293277	SRR8158845_JURKAT_TARGET-seq
chr16	27233013	SRR8158845_JURKAT_TARGET-seq
chr6	29829629	SRR8158845_JURKAT_TARGET-seq
chr9	128824161	SRR8158845_JURKAT_TARGET-seq
chr17	38762449	SRR8158846_JURKAT_TARGET-seq
chr6	31669462	SRR8158846_JURKAT_TARGET-seq
chr13	45339541	SRR8158846_JURKAT_TARGET-seq
chr3	184303017	SRR8158846_JURKAT_TARGET-seq
chr17	17267889	SRR8158846_JURKAT_TARGET-seq
chr1	32335950	SRR8158846_JURKAT_TARGET-seq
chr22	23894884	SRR8158846_JURKAT_TARGET-seq
chr16	88646118	SRR8158846_JURKAT_TARGET-seq
chr17	81891326	SRR8158846_JURKAT_TARGET-seq
chr1	155256788	SRR8158846_JURKAT_TARGET-seq
chr14	24145108	SRR8158846_JURKAT_TARGET-seq
chr5	179707148	SRR8158846_JURKAT_TARGET-seq
chr11	18402916	SRR8158846_JURKAT_TARGET-seq
chr1	1373825	SRR8158846_JURKAT_TARGET-seq
chr14	24268964	SRR8158846_JURKAT_TARGET-seq
chr9	133334574	SRR8158846_JURKAT_TARGET-seq
chr17	28720012	SRR8158846_JURKAT_TARGET-seq
chr19	39329064	SRR8158846_JURKAT_TARGET-seq
chr14	24268177	SRR8158846_JURKAT_TARGET-seq
chr12	31293829	SRR8158846_JURKAT_TARGET-seq
chr1	25356811	SRR8158846_JURKAT_TARGET-seq
chr11	47618885	SRR8158846_JURKAT_TARGET-seq
chr17	1650894	SRR8158846_JURKAT_TARGET-seq
chr1	46668059	SRR8158846_JURKAT_TARGET-seq
chr6	33205001	SRR8158846_JURKAT_TARGET-seq
chr19	871072	SRR8158846_JURKAT_TARGET-seq
chr6	30731095	SRR8158846_JURKAT_TARGET-seq
chr7	44799799	SRR8158846_JURKAT_TARGET-seq
chr1	23694702	SRR8158846_JURKAT_TARGET-seq
chr3	39411661	SRR8158846_JURKAT_TARGET-seq
chr22	42514771	SRR8158846_JURKAT_TARGET-seq
chr9	133356629	SRR8158846_JURKAT_TARGET-seq
chr11	62566921	SRR8158846_JURKAT_TARGET-seq
chr19	14563662	SRR8158846_JURKAT_TARGET-seq
chr19	39435628	SRR8158846_JURKAT_TARGET-seq
chr11	18407153	SRR8158846_JURKAT_TARGET-seq
chr11	65208258	SRR8158846_JURKAT_TARGET-seq
chr8	144424091	SRR8158846_JURKAT_TARGET-seq
chr6	30647801	SRR8158846_JURKAT_TARGET-seq
chr6	30731007	SRR8158846_JURKAT_TARGET-seq
chr6	31888452	SRR8158846_JURKAT_TARGET-seq
chr1	23971603	SRR8158846_JURKAT_TARGET-seq
chr6	31880102	SRR8158846_JURKAT_TARGET-seq
chr19	39329043	SRR8158846_JURKAT_TARGET-seq
chr7	5527761	SRR8158846_JURKAT_TARGET-seq
chr11	66593296	SRR8158846_JURKAT_TARGET-seq
chr2	233293277	SRR8158846_JURKAT_TARGET-seq
chr6	31659419	SRR8158846_JURKAT_TARGET-seq
chr6	31862150	SRR8158846_JURKAT_TARGET-seq
chr5	131165121	SRR8158846_JURKAT_TARGET-seq
chr17	1659454	SRR8158846_JURKAT_TARGET-seq
chr17	38762449	SRR8158847_JURKAT_TARGET-seq
chr6	31669462	SRR8158847_JURKAT_TARGET-seq
chr13	45339541	SRR8158847_JURKAT_TARGET-seq
chr3	184303017	SRR8158847_JURKAT_TARGET-seq
chr17	17267889	SRR8158847_JURKAT_TARGET-seq
chr9	133363609	SRR8158847_JURKAT_TARGET-seq
chr7	6387229	SRR8158847_JURKAT_TARGET-seq
chr22	23894884	SRR8158847_JURKAT_TARGET-seq
chr16	88646118	SRR8158847_JURKAT_TARGET-seq
chr17	81891326	SRR8158847_JURKAT_TARGET-seq
chr1	155256788	SRR8158847_JURKAT_TARGET-seq
chr14	24145108	SRR8158847_JURKAT_TARGET-seq
chr11	18402916	SRR8158847_JURKAT_TARGET-seq
chr6	33319073	SRR8158847_JURKAT_TARGET-seq
chr19	39329064	SRR8158847_JURKAT_TARGET-seq
chr17	18245149	SRR8158847_JURKAT_TARGET-seq
chr1	25356811	SRR8158847_JURKAT_TARGET-seq
chr11	47618885	SRR8158847_JURKAT_TARGET-seq
chr20	44636229	SRR8158847_JURKAT_TARGET-seq
chr6	30731095	SRR8158847_JURKAT_TARGET-seq
chr7	44799799	SRR8158847_JURKAT_TARGET-seq
chr3	39411661	SRR8158847_JURKAT_TARGET-seq
chr14	94062543	SRR8158847_JURKAT_TARGET-seq
chr19	14563662	SRR8158847_JURKAT_TARGET-seq
chr8	30760921	SRR8158847_JURKAT_TARGET-seq
chr6	30731007	SRR8158847_JURKAT_TARGET-seq
chr22	41511954	SRR8158847_JURKAT_TARGET-seq
chr6	31880102	SRR8158847_JURKAT_TARGET-seq
chr7	5527761	SRR8158847_JURKAT_TARGET-seq
chr1	45519010	SRR8158847_JURKAT_TARGET-seq
chr14	94062578	SRR8158847_JURKAT_TARGET-seq
chr3	49033218	SRR8158847_JURKAT_TARGET-seq
chr17	38762449	SRR8158848_JURKAT_TARGET-seq
chr6	31669462	SRR8158848_JURKAT_TARGET-seq
chr13	45339541	SRR8158848_JURKAT_TARGET-seq
chr3	184303017	SRR8158848_JURKAT_TARGET-seq
chr17	17267889	SRR8158848_JURKAT_TARGET-seq
chr1	32335950	SRR8158848_JURKAT_TARGET-seq
chr7	6387229	SRR8158848_JURKAT_TARGET-seq
chr22	23894884	SRR8158848_JURKAT_TARGET-seq
chr16	88646118	SRR8158848_JURKAT_TARGET-seq
chr17	81891326	SRR8158848_JURKAT_TARGET-seq
chr1	155256788	SRR8158848_JURKAT_TARGET-seq
chr17	41988893	SRR8158848_JURKAT_TARGET-seq
chr19	39329064	SRR8158848_JURKAT_TARGET-seq
chr14	24268177	SRR8158848_JURKAT_TARGET-seq
chr1	25356811	SRR8158848_JURKAT_TARGET-seq
chr11	47618885	SRR8158848_JURKAT_TARGET-seq
chr6	30731095	SRR8158848_JURKAT_TARGET-seq
chr3	39411661	SRR8158848_JURKAT_TARGET-seq
chr19	14563662	SRR8158848_JURKAT_TARGET-seq
chr3	155934938	SRR8158848_JURKAT_TARGET-seq
chr22	41515913	SRR8158848_JURKAT_TARGET-seq
chr6	31728969	SRR8158848_JURKAT_TARGET-seq
chr6	31862150	SRR8158848_JURKAT_TARGET-seq
chr17	1659454	SRR8158848_JURKAT_TARGET-seq

## Sheet: SET2 (1)
CHROM	POS	CELL
chr22	40420962	SRR8158686_SET2_SMART-seq
chr17	36607758	SRR8158687_SET2_SMART-seq
chr22	40420962	SRR8158688_SET2_SMART-seq
chr17	36607758	SRR8158688_SET2_SMART-seq
chr17	36607758	SRR8158763_SET2_SMART-seq
chr22	40420962	SRR8158766_SET2_SMART-seq
chr1	92837514	SRR8158766_SET2_SMART-seq
chr17	36607758	SRR8158766_SET2_SMART-seq
chr22	40420962	SRR8158767_SET2_SMART-seq
chr22	40420962	SRR8158768_SET2_SMART-seq
chr1	92837514	SRR8158768_SET2_SMART-seq
chr6	32664960	SRR8158779_SET2_SMART-seq
chr22	40420962	SRR8158780_SET2_SMART-seq
chr17	36607758	SRR8158781_SET2_SMART-seq
chr17	36607758	SRR8158782_SET2_SMART-seq
chr22	40420962	SRR8158783_SET2_SMART-seq
chr6	32664960	SRR8158783_SET2_SMART-seq
chr6	32664960	SRR8158784_SET2_SMART-seq

## Sheet: SET2 (2)
CHROM	POS	CELL
chr22	40420962	SRR8158680_SET2_TARGET-seq
chr22	40420962	SRR8158681_SET2_TARGET-seq
chr6	53273305	SRR8158681_SET2_TARGET-seq
chr9	5787470	SRR8158681_SET2_TARGET-seq
chr17	36607758	SRR8158682_SET2_TARGET-seq
chr22	40420962	SRR8158683_SET2_TARGET-seq
chr19	1104055	SRR8158683_SET2_TARGET-seq
chr17	36607758	SRR8158727_SET2_TARGET-seq
chr22	40420962	SRR8158728_SET2_TARGET-seq
chr9	5077568	SRR8158729_SET2_TARGET-seq
chr13	24499322	SRR8158729_SET2_TARGET-seq
chr9	5077568	SRR8158730_SET2_TARGET-seq
chr22	40420962	SRR8158730_SET2_TARGET-seq
chr6	53273305	SRR8158730_SET2_TARGET-seq
chr1	62450366	SRR8158730_SET2_TARGET-seq
chr9	5787470	SRR8158730_SET2_TARGET-seq
chr9	5077568	SRR8158732_SET2_TARGET-seq
chr22	40420962	SRR8158732_SET2_TARGET-seq
chr6	53273305	SRR8158732_SET2_TARGET-seq
chr22	40420962	SRR8158733_SET2_TARGET-seq
chr6	53273305	SRR8158733_SET2_TARGET-seq
chr13	24499322	SRR8158733_SET2_TARGET-seq
chr1	62450366	SRR8158733_SET2_TARGET-seq
chr9	5787470	SRR8158733_SET2_TARGET-seq
chr22	40420962	SRR8158734_SET2_TARGET-seq
chr13	24499322	SRR8158734_SET2_TARGET-seq
chr9	5077568	SRR8158735_SET2_TARGET-seq
chr13	24499322	SRR8158735_SET2_TARGET-seq
chr9	5077568	SRR8158738_SET2_TARGET-seq
chr17	36607758	SRR8158739_SET2_TARGET-seq
chr9	5077568	SRR8158740_SET2_TARGET-seq
chr13	24499322	SRR8158740_SET2_TARGET-seq
chr17	36607758	SRR8158740_SET2_TARGET-seq
chr9	5077568	SRR8158790_SET2_TARGET-seq
chr22	40420962	SRR8158790_SET2_TARGET-seq
chr13	24499322	SRR8158790_SET2_TARGET-seq
chr17	36607758	SRR8158790_SET2_TARGET-seq
chr17	36607758	SRR8158791_SET2_TARGET-seq
chr9	5077568	SRR8158792_SET2_TARGET-seq
chr22	40420962	SRR8158792_SET2_TARGET-seq
chr6	53273305	SRR8158792_SET2_TARGET-seq
chr13	24499322	SRR8158792_SET2_TARGET-seq
chr17	36607758	SRR8158792_SET2_TARGET-seq
chr9	5787470	SRR8158792_SET2_TARGET-seq
chr9	5077568	SRR8158793_SET2_TARGET-seq
chr13	24499322	SRR8158794_SET2_TARGET-seq
chr6	53273305	SRR8158795_SET2_TARGET-seq
chr9	5077568	SRR8158796_SET2_TARGET-seq
chr22	40420962	SRR8158796_SET2_TARGET-seq
chr13	24499322	SRR8158796_SET2_TARGET-seq
chr17	36607758	SRR8158796_SET2_TARGET-seq
chr22	40420962	SRR8158797_SET2_TARGET-seq
chr13	24499322	SRR8158797_SET2_TARGET-seq
chr6	32664960	SRR8158797_SET2_TARGET-seq
chr9	5077568	SRR8158799_SET2_TARGET-seq
chr6	53273305	SRR8158799_SET2_TARGET-seq
chr6	32664960	SRR8158799_SET2_TARGET-seq
chr19	1104055	SRR8158799_SET2_TARGET-seq
chr22	40420962	SRR8158800_SET2_TARGET-seq
chr22	40420962	SRR8158801_SET2_TARGET-seq
chr13	24499322	SRR8158801_SET2_TARGET-seq
chr9	5077568	SRR8158802_SET2_TARGET-seq
chr6	53273305	SRR8158802_SET2_TARGET-seq
chr6	32664960	SRR8158802_SET2_TARGET-seq
chr9	5787470	SRR8158802_SET2_TARGET-seq

## Sheet: LNCaP (1)
CHROM	POS	CELL
chr2	3498966	SRR5657906_LNCaP_0houruntreatedcell
chr6	30723472	SRR5657906_LNCaP_0houruntreatedcell
chr6	31669368	SRR5657906_LNCaP_0houruntreatedcell
chr19	49491524	SRR5657906_LNCaP_0houruntreatedcell
chr17	48894404	SRR5657906_LNCaP_0houruntreatedcell
chr16	29446837	SRR5657906_LNCaP_0houruntreatedcell
chr6	30723462	SRR5657906_LNCaP_0houruntreatedcell
chr11	62888136	SRR5657906_LNCaP_0houruntreatedcell
chr15	43768590	SRR5657906_LNCaP_0houruntreatedcell
chr8	63187742	SRR5657906_LNCaP_0houruntreatedcell
chr14	24098539	SRR5657906_LNCaP_0houruntreatedcell
chr3	179614974	SRR5657906_LNCaP_0houruntreatedcell
chr14	90263715	SRR5657906_LNCaP_0houruntreatedcell
chr6	30590322	SRR5657906_LNCaP_0houruntreatedcell
chr14	24240670	SRR5657906_LNCaP_0houruntreatedcell
chr6	31779761	SRR5657906_LNCaP_0houruntreatedcell
chr11	117228220	SRR5657906_LNCaP_0houruntreatedcell
chr19	44893786	SRR5657906_LNCaP_0houruntreatedcell
chr17	41871829	SRR5657906_LNCaP_0houruntreatedcell
chr2	3498966	SRR5657907_LNCaP_0houruntreatedcell
chr6	30723472	SRR5657907_LNCaP_0houruntreatedcell
chr6	31669368	SRR5657907_LNCaP_0houruntreatedcell
chr19	49491524	SRR5657907_LNCaP_0houruntreatedcell
chr17	48894404	SRR5657907_LNCaP_0houruntreatedcell
chr4	99949671	SRR5657907_LNCaP_0houruntreatedcell
chr6	30723462	SRR5657907_LNCaP_0houruntreatedcell
chr11	62888136	SRR5657907_LNCaP_0houruntreatedcell
chr15	43768590	SRR5657907_LNCaP_0houruntreatedcell
chr6	28904568	SRR5657907_LNCaP_0houruntreatedcell
chr8	63187742	SRR5657907_LNCaP_0houruntreatedcell
chr2	178450308	SRR5657907_LNCaP_0houruntreatedcell
chr14	24098539	SRR5657907_LNCaP_0houruntreatedcell
chr14	90263715	SRR5657907_LNCaP_0houruntreatedcell
chr12	121641355	SRR5657907_LNCaP_0houruntreatedcell
chr14	24240670	SRR5657907_LNCaP_0houruntreatedcell
chr6	31779761	SRR5657907_LNCaP_0houruntreatedcell
chr17	36557234	SRR5657907_LNCaP_0houruntreatedcell
chr3	177038112	SRR5657907_LNCaP_0houruntreatedcell
chr21	37172717	SRR5657907_LNCaP_0houruntreatedcell
chr2	3498966	SRR5657908_LNCaP_0houruntreatedcell
chr6	31669368	SRR5657908_LNCaP_0houruntreatedcell
chr19	49491524	SRR5657908_LNCaP_0houruntreatedcell
chr17	48894404	SRR5657908_LNCaP_0houruntreatedcell
chr11	62888136	SRR5657908_LNCaP_0houruntreatedcell
chr3	179614974	SRR5657908_LNCaP_0houruntreatedcell
chr15	40414900	SRR5657908_LNCaP_0houruntreatedcell
chr2	3498966	SRR5657909_LNCaP_0houruntreatedcell
chr6	31669368	SRR5657909_LNCaP_0houruntreatedcell
chr17	48894404	SRR5657909_LNCaP_0houruntreatedcell
chr7	56011772	SRR5657909_LNCaP_0houruntreatedcell
chr1	153991181	SRR5657909_LNCaP_0houruntreatedcell
chr11	62888136	SRR5657909_LNCaP_0houruntreatedcell
chr15	43768590	SRR5657909_LNCaP_0houruntreatedcell
chr3	179614974	SRR5657909_LNCaP_0houruntreatedcell
chr2	3498966	SRR5657910_LNCaP_0houruntreatedcell
chr6	30723472	SRR5657910_LNCaP_0houruntreatedcell
chr6	31669368	SRR5657910_LNCaP_0houruntreatedcell
chr19	49491524	SRR5657910_LNCaP_0houruntreatedcell
chr4	99949671	SRR5657910_LNCaP_0houruntreatedcell
chr1	153991181	SRR5657910_LNCaP_0houruntreatedcell
chr6	30723462	SRR5657910_LNCaP_0houruntreatedcell
chr11	62888136	SRR5657910_LNCaP_0houruntreatedcell
chr6	31806114	SRR5657910_LNCaP_0houruntreatedcell
chr9	132077560	SRR5657910_LNCaP_0houruntreatedcell
chr3	179614974	SRR5657910_LNCaP_0houruntreatedcell
chr14	24189773	SRR5657910_LNCaP_0houruntreatedcell
chr14	24240670	SRR5657910_LNCaP_0houruntreatedcell
chr6	31779761	SRR5657910_LNCaP_0houruntreatedcell
chr6	10756471	SRR5657910_LNCaP_0houruntreatedcell
chr14	63727597	SRR5657910_LNCaP_0houruntreatedcell
chr19	1440167	SRR5657910_LNCaP_0houruntreatedcell
chr2	3498966	SRR5657911_LNCaP_0houruntreatedcell
chr6	30723472	SRR5657911_LNCaP_0houruntreatedcell
chr6	31669368	SRR5657911_LNCaP_0houruntreatedcell
chr19	49491524	SRR5657911_LNCaP_0houruntreatedcell
chr1	153991181	SRR5657911_LNCaP_0houruntreatedcell
chr6	30723462	SRR5657911_LNCaP_0houruntreatedcell
chr6	31806114	SRR5657911_LNCaP_0houruntreatedcell
chr3	179614974	SRR5657911_LNCaP_0houruntreatedcell
chr14	24189773	SRR5657911_LNCaP_0houruntreatedcell
chr19	38847388	SRR5657911_LNCaP_0houruntreatedcell
chr16	71285668	SRR5657911_LNCaP_0houruntreatedcell
chr6	31779761	SRR5657911_LNCaP_0houruntreatedcell
chr3	44753380	SRR5657911_LNCaP_0houruntreatedcell
chr1	197674163	SRR5657911_LNCaP_0houruntreatedcell
chr19	1440167	SRR5657911_LNCaP_0houruntreatedcell
chr2	3498966	SRR5657912_LNCaP_0houruntreatedcell
chr6	30723472	SRR5657912_LNCaP_0houruntreatedcell
chr6	31669368	SRR5657912_LNCaP_0houruntreatedcell
chr17	48894404	SRR5657912_LNCaP_0houruntreatedcell
chr4	99949671	SRR5657912_LNCaP_0houruntreatedcell
chr1	153991181	SRR5657912_LNCaP_0houruntreatedcell
chr16	29446837	SRR5657912_LNCaP_0houruntreatedcell
chr6	30723462	SRR5657912_LNCaP_0houruntreatedcell
chr11	62888136	SRR5657912_LNCaP_0houruntreatedcell
chr15	43768590	SRR5657912_LNCaP_0houruntreatedcell
chr6	28904568	SRR5657912_LNCaP_0houruntreatedcell
chr17	40637551	SRR5657912_LNCaP_0houruntreatedcell
chr3	179614974	SRR5657912_LNCaP_0houruntreatedcell
chr19	38847388	SRR5657912_LNCaP_0houruntreatedcell
chr14	90263715	SRR5657912_LNCaP_0houruntreatedcell
chr6	30590322	SRR5657912_LNCaP_0houruntreatedcell
chr17	37571925	SRR5657912_LNCaP_0houruntreatedcell
chr14	24240670	SRR5657912_LNCaP_0houruntreatedcell
chr6	10756471	SRR5657912_LNCaP_0houruntreatedcell
chr3	44753380	SRR5657912_LNCaP_0houruntreatedcell
chr3	177038112	SRR5657912_LNCaP_0houruntreatedcell
chr6	30602177	SRR5657912_LNCaP_0houruntreatedcell
chr2	3498966	SRR5657913_LNCaP_0houruntreatedcell
chr4	68670228	SRR5657913_LNCaP_0houruntreatedcell
chr6	30723472	SRR5657913_LNCaP_0houruntreatedcell
chr6	31669368	SRR5657913_LNCaP_0houruntreatedcell
chr19	49491524	SRR5657913_LNCaP_0houruntreatedcell
chr17	48894404	SRR5657913_LNCaP_0houruntreatedcell
chr4	99949671	SRR5657913_LNCaP_0houruntreatedcell
chr7	56011772	SRR5657913_LNCaP_0houruntreatedcell
chr7	56116041	SRR5657913_LNCaP_0houruntreatedcell
chr7	56116048	SRR5657913_LNCaP_0houruntreatedcell
chr6	30723462	SRR5657913_LNCaP_0houruntreatedcell
chr11	62888136	SRR5657913_LNCaP_0houruntreatedcell
chr19	38847388	SRR5657913_LNCaP_0houruntreatedcell
chr6	31623810	SRR5657913_LNCaP_0houruntreatedcell
chr18	12830977	SRR5657913_LNCaP_0houruntreatedcell
chr14	24240670	SRR5657913_LNCaP_0houruntreatedcell
chr6	31779761	SRR5657913_LNCaP_0houruntreatedcell
chr3	44753380	SRR5657913_LNCaP_0houruntreatedcell
chr22	31201582	SRR5657913_LNCaP_0houruntreatedcell
chr7	148792740	SRR5657913_LNCaP_0houruntreatedcell
chr1	108648980	SRR5657913_LNCaP_0houruntreatedcell
chr2	3498966	SRR5657914_LNCaP_0houruntreatedcell
chr6	31669368	SRR5657914_LNCaP_0houruntreatedcell
chr19	49491524	SRR5657914_LNCaP_0houruntreatedcell
chr17	48894404	SRR5657914_LNCaP_0houruntreatedcell
chr4	99949671	SRR5657914_LNCaP_0houruntreatedcell
chr1	153991181	SRR5657914_LNCaP_0houruntreatedcell
chr16	29446837	SRR5657914_LNCaP_0houruntreatedcell
chr8	63187742	SRR5657914_LNCaP_0houruntreatedcell
chr2	178450308	SRR5657914_LNCaP_0houruntreatedcell
chr17	40637551	SRR5657914_LNCaP_0houruntreatedcell
chr3	179614974	SRR5657914_LNCaP_0houruntreatedcell
chr6	31623810	SRR5657914_LNCaP_0houruntreatedcell
chr6	30590322	SRR5657914_LNCaP_0houruntreatedcell
chr14	24240670	SRR5657914_LNCaP_0houruntreatedcell
chr6	31779761	SRR5657914_LNCaP_0houruntreatedcell
chr6	34242785	SRR5657914_LNCaP_0houruntreatedcell
chr6	159748316	SRR5657914_LNCaP_0houruntreatedcell
chr19	44893786	SRR5657914_LNCaP_0houruntreatedcell
chr12	50453654	SRR5657914_LNCaP_0houruntreatedcell
chr2	3498966	SRR5657915_LNCaP_0houruntreatedcell
chr6	30723472	SRR5657915_LNCaP_0houruntreatedcell
chr6	31669368	SRR5657915_LNCaP_0houruntreatedcell
chr19	49491524	SRR5657915_LNCaP_0houruntreatedcell
chr1	153991181	SRR5657915_LNCaP_0houruntreatedcell
chr7	56116041	SRR5657915_LNCaP_0houruntreatedcell
chr7	56116048	SRR5657915_LNCaP_0houruntreatedcell
chr6	30723462	SRR5657915_LNCaP_0houruntreatedcell
chr15	43768590	SRR5657915_LNCaP_0houruntreatedcell
chr6	28904568	SRR5657915_LNCaP_0houruntreatedcell
chr6	31806114	SRR5657915_LNCaP_0houruntreatedcell
chr18	12830977	SRR5657915_LNCaP_0houruntreatedcell
chr6	30590322	SRR5657915_LNCaP_0houruntreatedcell
chr6	31779761	SRR5657915_LNCaP_0houruntreatedcell
chr14	24120902	SRR5657915_LNCaP_0houruntreatedcell
chr20	62387633	SRR5657915_LNCaP_0houruntreatedcell
chr2	3498966	SRR5657916_LNCaP_0houruntreatedcell
chr6	30723472	SRR5657916_LNCaP_0houruntreatedcell
chr6	31669368	SRR5657916_LNCaP_0houruntreatedcell
chr19	49491524	SRR5657916_LNCaP_0houruntreatedcell
chr17	48894404	SRR5657916_LNCaP_0houruntreatedcell
chr6	30723462	SRR5657916_LNCaP_0houruntreatedcell
chr11	62888136	SRR5657916_LNCaP_0houruntreatedcell
chr15	43768590	SRR5657916_LNCaP_0houruntreatedcell
chr9	132077560	SRR5657916_LNCaP_0houruntreatedcell
chr2	178450308	SRR5657916_LNCaP_0houruntreatedcell
chr17	18347560	SRR5657916_LNCaP_0houruntreatedcell
chr1	197674163	SRR5657916_LNCaP_0houruntreatedcell
chr1	120157167	SRR5657916_LNCaP_0houruntreatedcell
chr2	3498966	SRR5657917_LNCaP_0houruntreatedcell
chr6	30723472	SRR5657917_LNCaP_0houruntreatedcell
chr6	31669368	SRR5657917_LNCaP_0houruntreatedcell
chr19	49491524	SRR5657917_LNCaP_0houruntreatedcell
chr17	48894404	SRR5657917_LNCaP_0houruntreatedcell
chr6	30723462	SRR5657917_LNCaP_0houruntreatedcell
chr11	62888136	SRR5657917_LNCaP_0houruntreatedcell
chr6	31806114	SRR5657917_LNCaP_0houruntreatedcell
chr8	63187742	SRR5657917_LNCaP_0houruntreatedcell
chr9	132077560	SRR5657917_LNCaP_0houruntreatedcell
chr14	24098539	SRR5657917_LNCaP_0houruntreatedcell
chr3	179614974	SRR5657917_LNCaP_0houruntreatedcell
chr17	18347560	SRR5657917_LNCaP_0houruntreatedcell
chr6	31779761	SRR5657917_LNCaP_0houruntreatedcell
chr22	18173152	SRR5657917_LNCaP_0houruntreatedcell
chr2	3498966	SRR5657918_LNCaP_0houruntreatedcell
chr6	30723472	SRR5657918_LNCaP_0houruntreatedcell
chr6	31669368	SRR5657918_LNCaP_0houruntreatedcell
chr2	27212357	SRR5657918_LNCaP_0houruntreatedcell
chr19	49491524	SRR5657918_LNCaP_0houruntreatedcell
chr17	48894404	SRR5657918_LNCaP_0houruntreatedcell
chr1	153991181	SRR5657918_LNCaP_0houruntreatedcell
chr6	30723462	SRR5657918_LNCaP_0houruntreatedcell
chr11	62888136	SRR5657918_LNCaP_0houruntreatedcell
chr15	43768590	SRR5657918_LNCaP_0houruntreatedcell
chr2	178450308	SRR5657918_LNCaP_0houruntreatedcell
chr14	24189773	SRR5657918_LNCaP_0houruntreatedcell
chr6	30590322	SRR5657918_LNCaP_0houruntreatedcell
chr14	24240670	SRR5657918_LNCaP_0houruntreatedcell
chr6	34242785	SRR5657918_LNCaP_0houruntreatedcell
chr2	232549190	SRR5657918_LNCaP_0houruntreatedcell
chr11	117228220	SRR5657918_LNCaP_0houruntreatedcell
chr7	151477355	SRR5657918_LNCaP_0houruntreatedcell
chr2	3498966	SRR5657919_LNCaP_0houruntreatedcell
chr6	30723472	SRR5657919_LNCaP_0houruntreatedcell
chr6	31669368	SRR5657919_LNCaP_0houruntreatedcell
chr19	49491524	SRR5657919_LNCaP_0houruntreatedcell
chr17	48894404	SRR5657919_LNCaP_0houruntreatedcell
chr16	29446837	SRR5657919_LNCaP_0houruntreatedcell
chr6	30723462	SRR5657919_LNCaP_0houruntreatedcell
chr11	62888136	SRR5657919_LNCaP_0houruntreatedcell
chr15	43768590	SRR5657919_LNCaP_0houruntreatedcell
chr17	18347560	SRR5657919_LNCaP_0houruntreatedcell
chr6	30590322	SRR5657919_LNCaP_0houruntreatedcell
chr14	24240670	SRR5657919_LNCaP_0houruntreatedcell
chr6	31779761	SRR5657919_LNCaP_0houruntreatedcell
chr17	36557234	SRR5657919_LNCaP_0houruntreatedcell
chr11	117228220	SRR5657919_LNCaP_0houruntreatedcell
chr14	94055027	SRR5657919_LNCaP_0houruntreatedcell
chr7	151477355	SRR5657919_LNCaP_0houruntreatedcell
chr2	3498966	SRR5657920_LNCaP_0houruntreatedcell
chr6	30723472	SRR5657920_LNCaP_0houruntreatedcell
chr6	31669368	SRR5657920_LNCaP_0houruntreatedcell
chr17	48894404	SRR5657920_LNCaP_0houruntreatedcell
chr4	99949671	SRR5657920_LNCaP_0houruntreatedcell
chr6	30723462	SRR5657920_LNCaP_0houruntreatedcell
chr11	62888136	SRR5657920_LNCaP_0houruntreatedcell
chr15	43768590	SRR5657920_LNCaP_0houruntreatedcell
chr6	31806114	SRR5657920_LNCaP_0houruntreatedcell
chr8	63187742	SRR5657920_LNCaP_0houruntreatedcell
chr11	90210547	SRR5657920_LNCaP_0houruntreatedcell
chr2	178450308	SRR5657920_LNCaP_0houruntreatedcell
chr14	24098539	SRR5657920_LNCaP_0houruntreatedcell
chr6	31779761	SRR5657920_LNCaP_0houruntreatedcell
chr6	34242785	SRR5657920_LNCaP_0houruntreatedcell
chr22	19458137	SRR5657920_LNCaP_0houruntreatedcell
chr8	10765645	SRR5657920_LNCaP_0houruntreatedcell
chr14	24236024	SRR5657920_LNCaP_0houruntreatedcell
chr1	92833392	SRR5657920_LNCaP_0houruntreatedcell
chr2	3498966	SRR5657921_LNCaP_0houruntreatedcell
chr6	30723472	SRR5657921_LNCaP_0houruntreatedcell
chr6	31669368	SRR5657921_LNCaP_0houruntreatedcell
chr4	99949671	SRR5657921_LNCaP_0houruntreatedcell
chr6	30723462	SRR5657921_LNCaP_0houruntreatedcell
chr15	43768590	SRR5657921_LNCaP_0houruntreatedcell
chr11	90210547	SRR5657921_LNCaP_0houruntreatedcell
chr2	178450308	SRR5657921_LNCaP_0houruntreatedcell
chr3	179614974	SRR5657921_LNCaP_0houruntreatedcell
chr14	24240670	SRR5657921_LNCaP_0houruntreatedcell
chr3	177038112	SRR5657921_LNCaP_0houruntreatedcell
chr1	92833392	SRR5657921_LNCaP_0houruntreatedcell
chr2	3498966	SRR5657922_LNCaP_0houruntreatedcell
chr6	30723472	SRR5657922_LNCaP_0houruntreatedcell
chr6	31669368	SRR5657922_LNCaP_0houruntreatedcell
chr19	49491524	SRR5657922_LNCaP_0houruntreatedcell
chr17	48894404	SRR5657922_LNCaP_0houruntreatedcell
chr7	56011772	SRR5657922_LNCaP_0houruntreatedcell
chr1	153991181	SRR5657922_LNCaP_0houruntreatedcell
chr6	30723462	SRR5657922_LNCaP_0houruntreatedcell
chr11	62888136	SRR5657922_LNCaP_0houruntreatedcell
chr6	31806114	SRR5657922_LNCaP_0houruntreatedcell
chr1	228487717	SRR5657922_LNCaP_0houruntreatedcell
chr2	178450308	SRR5657922_LNCaP_0houruntreatedcell
chr19	38847388	SRR5657922_LNCaP_0houruntreatedcell
chr18	12830977	SRR5657922_LNCaP_0houruntreatedcell
chr1	8868022	SRR5657922_LNCaP_0houruntreatedcell
chr6	34242785	SRR5657922_LNCaP_0houruntreatedcell
chr6	10756471	SRR5657922_LNCaP_0houruntreatedcell
chr6	31810330	SRR5657922_LNCaP_0houruntreatedcell
chr2	3498966	SRR5657923_LNCaP_0houruntreatedcell
chr6	30723472	SRR5657923_LNCaP_0houruntreatedcell
chr6	31669368	SRR5657923_LNCaP_0houruntreatedcell
chr17	48894404	SRR5657923_LNCaP_0houruntreatedcell
chr4	99949671	SRR5657923_LNCaP_0houruntreatedcell
chr6	30723462	SRR5657923_LNCaP_0houruntreatedcell
chr11	62888136	SRR5657923_LNCaP_0houruntreatedcell
chr8	63187742	SRR5657923_LNCaP_0houruntreatedcell
chr2	178450308	SRR5657923_LNCaP_0houruntreatedcell
chr1	8868022	SRR5657923_LNCaP_0houruntreatedcell
chr6	31779761	SRR5657923_LNCaP_0houruntreatedcell
chr6	34242785	SRR5657923_LNCaP_0houruntreatedcell
chr6	159748316	SRR5657923_LNCaP_0houruntreatedcell
chr2	3498966	SRR5657924_LNCaP_0houruntreatedcell
chr6	30723472	SRR5657924_LNCaP_0houruntreatedcell
chr6	31669368	SRR5657924_LNCaP_0houruntreatedcell
chr19	49491524	SRR5657924_LNCaP_0houruntreatedcell
chr17	48894404	SRR5657924_LNCaP_0houruntreatedcell
chr6	30723462	SRR5657924_LNCaP_0houruntreatedcell
chr15	43768590	SRR5657924_LNCaP_0houruntreatedcell
chr6	28904568	SRR5657924_LNCaP_0houruntreatedcell
chr1	228487717	SRR5657924_LNCaP_0houruntreatedcell
chr14	90263715	SRR5657924_LNCaP_0houruntreatedcell
chr6	31623810	SRR5657924_LNCaP_0houruntreatedcell
chr1	8868022	SRR5657924_LNCaP_0houruntreatedcell
chr14	24240670	SRR5657924_LNCaP_0houruntreatedcell
chr19	44893786	SRR5657924_LNCaP_0houruntreatedcell
chr2	3498966	SRR5657925_LNCaP_0houruntreatedcell
chr6	30723472	SRR5657925_LNCaP_0houruntreatedcell
chr6	31669368	SRR5657925_LNCaP_0houruntreatedcell
chr19	49491524	SRR5657925_LNCaP_0houruntreatedcell
chr16	29446837	SRR5657925_LNCaP_0houruntreatedcell
chr6	30723462	SRR5657925_LNCaP_0houruntreatedcell
chr11	62888136	SRR5657925_LNCaP_0houruntreatedcell
chr15	43768590	SRR5657925_LNCaP_0houruntreatedcell
chr6	28904568	SRR5657925_LNCaP_0houruntreatedcell
chr1	228487717	SRR5657925_LNCaP_0houruntreatedcell
chr14	24098539	SRR5657925_LNCaP_0houruntreatedcell
chr14	90263715	SRR5657925_LNCaP_0houruntreatedcell
chr1	8868022	SRR5657925_LNCaP_0houruntreatedcell
chr14	24240670	SRR5657925_LNCaP_0houruntreatedcell
chr14	94055027	SRR5657925_LNCaP_0houruntreatedcell
chr2	3498966	SRR5657926_LNCaP_0houruntreatedcell
chr6	30723472	SRR5657926_LNCaP_0houruntreatedcell
chr6	31669368	SRR5657926_LNCaP_0houruntreatedcell
chr17	48894404	SRR5657926_LNCaP_0houruntreatedcell
chr4	99949671	SRR5657926_LNCaP_0houruntreatedcell
chr16	29446837	SRR5657926_LNCaP_0houruntreatedcell
chr15	43768590	SRR5657926_LNCaP_0houruntreatedcell
chr6	31806114	SRR5657926_LNCaP_0houruntreatedcell
chr3	179614974	SRR5657926_LNCaP_0houruntreatedcell
chr6	30590322	SRR5657926_LNCaP_0houruntreatedcell
chr6	34242785	SRR5657926_LNCaP_0houruntreatedcell
chr2	3498966	SRR5657927_LNCaP_0houruntreatedcell
chr6	31669368	SRR5657927_LNCaP_0houruntreatedcell
chr19	49491524	SRR5657927_LNCaP_0houruntreatedcell
chr11	62888136	SRR5657927_LNCaP_0houruntreatedcell
chr15	43768590	SRR5657927_LNCaP_0houruntreatedcell
chr2	178450308	SRR5657927_LNCaP_0houruntreatedcell
chr3	179614974	SRR5657927_LNCaP_0houruntreatedcell
chr19	44893786	SRR5657927_LNCaP_0houruntreatedcell
chr2	3498966	SRR5657928_LNCaP_0houruntreatedcell
chr19	49491524	SRR5657928_LNCaP_0houruntreatedcell
chr17	48894404	SRR5657928_LNCaP_0houruntreatedcell
chr8	63187742	SRR5657928_LNCaP_0houruntreatedcell
chr9	132077560	SRR5657928_LNCaP_0houruntreatedcell
chr18	12830977	SRR5657928_LNCaP_0houruntreatedcell
chr14	94055027	SRR5657928_LNCaP_0houruntreatedcell
chr6	33275999	SRR5657928_LNCaP_0houruntreatedcell
chr15	45043288	SRR5657928_LNCaP_0houruntreatedcell
chr2	3498966	SRR5657929_LNCaP_0houruntreatedcell
chr19	49491524	SRR5657929_LNCaP_0houruntreatedcell
chr17	48894404	SRR5657929_LNCaP_0houruntreatedcell
chr8	63187742	SRR5657929_LNCaP_0houruntreatedcell
chr3	179614974	SRR5657929_LNCaP_0houruntreatedcell
chr19	38847388	SRR5657929_LNCaP_0houruntreatedcell
chr6	31779761	SRR5657929_LNCaP_0houruntreatedcell
chr6	33275999	SRR5657929_LNCaP_0houruntreatedcell
chr15	40414900	SRR5657929_LNCaP_0houruntreatedcell
chr15	45043288	SRR5657929_LNCaP_0houruntreatedcell
chr2	3498966	SRR5657930_LNCaP_0houruntreatedcell
chr6	30723472	SRR5657930_LNCaP_0houruntreatedcell
chr17	48894404	SRR5657930_LNCaP_0houruntreatedcell
chr1	153991181	SRR5657930_LNCaP_0houruntreatedcell
chr6	30723462	SRR5657930_LNCaP_0houruntreatedcell
chr15	43768590	SRR5657930_LNCaP_0houruntreatedcell
chr8	63187742	SRR5657930_LNCaP_0houruntreatedcell
chr11	90210547	SRR5657930_LNCaP_0houruntreatedcell
chr2	178450308	SRR5657930_LNCaP_0houruntreatedcell
chr17	40637551	SRR5657930_LNCaP_0houruntreatedcell
chr14	24098539	SRR5657930_LNCaP_0houruntreatedcell
chr3	179614974	SRR5657930_LNCaP_0houruntreatedcell
chr19	38847388	SRR5657930_LNCaP_0houruntreatedcell
chr14	90263715	SRR5657930_LNCaP_0houruntreatedcell
chr14	24240670	SRR5657930_LNCaP_0houruntreatedcell
chr2	3498966	SRR5657931_LNCaP_0houruntreatedcell
chr6	30723472	SRR5657931_LNCaP_0houruntreatedcell
chr6	31669368	SRR5657931_LNCaP_0houruntreatedcell
chr19	49491524	SRR5657931_LNCaP_0houruntreatedcell
chr6	30723462	SRR5657931_LNCaP_0houruntreatedcell
chr11	62888136	SRR5657931_LNCaP_0houruntreatedcell
chr8	63187742	SRR5657931_LNCaP_0houruntreatedcell
chr11	90210547	SRR5657931_LNCaP_0houruntreatedcell
chr10	93700091	SRR5657931_LNCaP_0houruntreatedcell
chr2	178450308	SRR5657931_LNCaP_0houruntreatedcell
chr17	40637551	SRR5657931_LNCaP_0houruntreatedcell
chr3	179614974	SRR5657931_LNCaP_0houruntreatedcell
chr14	90263715	SRR5657931_LNCaP_0houruntreatedcell
chr6	31623810	SRR5657931_LNCaP_0houruntreatedcell
chr14	24240670	SRR5657931_LNCaP_0houruntreatedcell
chr6	31779761	SRR5657931_LNCaP_0houruntreatedcell
chr6	27146650	SRR5657931_LNCaP_0houruntreatedcell
chr3	177038112	SRR5657931_LNCaP_0houruntreatedcell
chr2	3498966	SRR5657932_LNCaP_0houruntreatedcell
chr6	31669368	SRR5657932_LNCaP_0houruntreatedcell
chr19	49491524	SRR5657932_LNCaP_0houruntreatedcell
chr17	48894404	SRR5657932_LNCaP_0houruntreatedcell
chr11	62888136	SRR5657932_LNCaP_0houruntreatedcell
chr6	28904568	SRR5657932_LNCaP_0houruntreatedcell
chr6	31806114	SRR5657932_LNCaP_0houruntreatedcell
chr1	228487717	SRR5657932_LNCaP_0houruntreatedcell
chr11	90210547	SRR5657932_LNCaP_0houruntreatedcell
chr10	93700091	SRR5657932_LNCaP_0houruntreatedcell
chr3	179614974	SRR5657932_LNCaP_0houruntreatedcell
chr17	18347560	SRR5657932_LNCaP_0houruntreatedcell
chr12	121641355	SRR5657932_LNCaP_0houruntreatedcell
chr8	73039153	SRR5657932_LNCaP_0houruntreatedcell
chr6	31779761	SRR5657932_LNCaP_0houruntreatedcell
chr16	1962540	SRR5657932_LNCaP_0houruntreatedcell
chr15	82536875	SRR5657932_LNCaP_0houruntreatedcell
chr2	3498966	SRR5657933_LNCaP_0houruntreatedcell
chr6	30723472	SRR5657933_LNCaP_0houruntreatedcell
chr6	31669368	SRR5657933_LNCaP_0houruntreatedcell
chr19	49491524	SRR5657933_LNCaP_0houruntreatedcell
chr17	48894404	SRR5657933_LNCaP_0houruntreatedcell
chr7	56011772	SRR5657933_LNCaP_0houruntreatedcell
chr7	56116041	SRR5657933_LNCaP_0houruntreatedcell
chr7	56116048	SRR5657933_LNCaP_0houruntreatedcell
chr6	30723462	SRR5657933_LNCaP_0houruntreatedcell
chr11	62888136	SRR5657933_LNCaP_0houruntreatedcell
chr6	31806114	SRR5657933_LNCaP_0houruntreatedcell
chr1	228487717	SRR5657933_LNCaP_0houruntreatedcell
chr11	90210547	SRR5657933_LNCaP_0houruntreatedcell
chr19	38847388	SRR5657933_LNCaP_0houruntreatedcell
chr8	73039153	SRR5657933_LNCaP_0houruntreatedcell
chr6	31779761	SRR5657933_LNCaP_0houruntreatedcell
chr16	1962540	SRR5657933_LNCaP_0houruntreatedcell
chr15	82536875	SRR5657933_LNCaP_0houruntreatedcell
chr2	3498966	SRR5657934_LNCaP_0houruntreatedcell
chr6	30723472	SRR5657934_LNCaP_0houruntreatedcell
chr6	31669368	SRR5657934_LNCaP_0houruntreatedcell
chr2	27212357	SRR5657934_LNCaP_0houruntreatedcell
chr17	48894404	SRR5657934_LNCaP_0houruntreatedcell
chr1	153991181	SRR5657934_LNCaP_0houruntreatedcell
chr6	30723462	SRR5657934_LNCaP_0houruntreatedcell
chr11	62888136	SRR5657934_LNCaP_0houruntreatedcell
chr6	31806114	SRR5657934_LNCaP_0houruntreatedcell
chr2	178450308	SRR5657934_LNCaP_0houruntreatedcell
chr17	40637551	SRR5657934_LNCaP_0houruntreatedcell
chr3	179614974	SRR5657934_LNCaP_0houruntreatedcell
chr14	24240670	SRR5657934_LNCaP_0houruntreatedcell
chr6	31779761	SRR5657934_LNCaP_0houruntreatedcell
chr6	159748316	SRR5657934_LNCaP_0houruntreatedcell
chr14	94055027	SRR5657934_LNCaP_0houruntreatedcell
chr22	31201582	SRR5657934_LNCaP_0houruntreatedcell
chr6	32665060	SRR5657934_LNCaP_0houruntreatedcell
chr2	3498966	SRR5657935_LNCaP_0houruntreatedcell
chr6	30723472	SRR5657935_LNCaP_0houruntreatedcell
chr6	31669368	SRR5657935_LNCaP_0houruntreatedcell
chr19	49491524	SRR5657935_LNCaP_0houruntreatedcell
chr17	48894404	SRR5657935_LNCaP_0houruntreatedcell
chr1	153991181	SRR5657935_LNCaP_0houruntreatedcell
chr6	30723462	SRR5657935_LNCaP_0houruntreatedcell
chr11	62888136	SRR5657935_LNCaP_0houruntreatedcell
chr6	31806114	SRR5657935_LNCaP_0houruntreatedcell
chr2	178450308	SRR5657935_LNCaP_0houruntreatedcell
chr3	179614974	SRR5657935_LNCaP_0houruntreatedcell
chr14	90263715	SRR5657935_LNCaP_0houruntreatedcell
chr6	31779761	SRR5657935_LNCaP_0houruntreatedcell
chr11	117228220	SRR5657935_LNCaP_0houruntreatedcell
chr14	94055027	SRR5657935_LNCaP_0houruntreatedcell
chr2	3498966	SRR5657936_LNCaP_0houruntreatedcell
chr6	30723472	SRR5657936_LNCaP_0houruntreatedcell
chr6	31669368	SRR5657936_LNCaP_0houruntreatedcell
chr4	99949671	SRR5657936_LNCaP_0houruntreatedcell
chr16	29446837	SRR5657936_LNCaP_0houruntreatedcell
chr6	30723462	SRR5657936_LNCaP_0houruntreatedcell
chr15	43768590	SRR5657936_LNCaP_0houruntreatedcell
chr11	90210547	SRR5657936_LNCaP_0houruntreatedcell
chr14	24240670	SRR5657936_LNCaP_0houruntreatedcell
chr17	36557234	SRR5657936_LNCaP_0houruntreatedcell
chr14	94055027	SRR5657936_LNCaP_0houruntreatedcell
chr1	204549227	SRR5657936_LNCaP_0houruntreatedcell
chr14	24236024	SRR5657936_LNCaP_0houruntreatedcell
chr2	3498966	SRR5657937_LNCaP_0houruntreatedcell
chr6	30723472	SRR5657937_LNCaP_0houruntreatedcell
chr6	31669368	SRR5657937_LNCaP_0houruntreatedcell
chr19	49491524	SRR5657937_LNCaP_0houruntreatedcell
chr4	99949671	SRR5657937_LNCaP_0houruntreatedcell
chr6	30723462	SRR5657937_LNCaP_0houruntreatedcell
chr15	43768590	SRR5657937_LNCaP_0houruntreatedcell
chr11	90210547	SRR5657937_LNCaP_0houruntreatedcell
chr3	179614974	SRR5657937_LNCaP_0houruntreatedcell
chr14	24240670	SRR5657937_LNCaP_0houruntreatedcell
chr17	36589295	SRR5657937_LNCaP_0houruntreatedcell
chr2	3498966	SRR5657938_LNCaP_0houruntreatedcell
chr6	30723472	SRR5657938_LNCaP_0houruntreatedcell
chr6	31669368	SRR5657938_LNCaP_0houruntreatedcell
chr17	48894404	SRR5657938_LNCaP_0houruntreatedcell
chr1	153991181	SRR5657938_LNCaP_0houruntreatedcell
chr16	29446837	SRR5657938_LNCaP_0houruntreatedcell
chr6	30723462	SRR5657938_LNCaP_0houruntreatedcell
chr11	62888136	SRR5657938_LNCaP_0houruntreatedcell
chr6	31806114	SRR5657938_LNCaP_0houruntreatedcell
chr8	63187742	SRR5657938_LNCaP_0houruntreatedcell
chr2	178450308	SRR5657938_LNCaP_0houruntreatedcell
chr17	40637551	SRR5657938_LNCaP_0houruntreatedcell
chr3	179614974	SRR5657938_LNCaP_0houruntreatedcell
chr19	38847388	SRR5657938_LNCaP_0houruntreatedcell
chr6	30590322	SRR5657938_LNCaP_0houruntreatedcell
chr14	24240670	SRR5657938_LNCaP_0houruntreatedcell
chr6	31779761	SRR5657938_LNCaP_0houruntreatedcell
chr6	34242785	SRR5657938_LNCaP_0houruntreatedcell
chr11	563307	SRR5657938_LNCaP_0houruntreatedcell
chr14	94055027	SRR5657938_LNCaP_0houruntreatedcell
chr7	143388599	SRR5657938_LNCaP_0houruntreatedcell
chr2	130172349	SRR5657938_LNCaP_0houruntreatedcell
chr3	177038112	SRR5657938_LNCaP_0houruntreatedcell
chr2	3498966	SRR5657939_LNCaP_0houruntreatedcell
chr4	68670228	SRR5657939_LNCaP_0houruntreatedcell
chr6	30723472	SRR5657939_LNCaP_0houruntreatedcell
chr6	31669368	SRR5657939_LNCaP_0houruntreatedcell
chr19	49491524	SRR5657939_LNCaP_0houruntreatedcell
chr17	48894404	SRR5657939_LNCaP_0houruntreatedcell
chr6	30723462	SRR5657939_LNCaP_0houruntreatedcell
chr11	62888136	SRR5657939_LNCaP_0houruntreatedcell
chr6	31806114	SRR5657939_LNCaP_0houruntreatedcell
chr2	178450308	SRR5657939_LNCaP_0houruntreatedcell
chr18	12830977	SRR5657939_LNCaP_0houruntreatedcell
chr6	30590322	SRR5657939_LNCaP_0houruntreatedcell
chr14	24240670	SRR5657939_LNCaP_0houruntreatedcell
chr6	31779761	SRR5657939_LNCaP_0houruntreatedcell
chr11	117228220	SRR5657939_LNCaP_0houruntreatedcell
chr8	10765650	SRR5657939_LNCaP_0houruntreatedcell
chr15	89618191	SRR5657939_LNCaP_0houruntreatedcell
chr1	120157167	SRR5657939_LNCaP_0houruntreatedcell
chr6	31810330	SRR5657939_LNCaP_0houruntreatedcell
chr6	30602177	SRR5657939_LNCaP_0houruntreatedcell
chr2	3498966	SRR5657940_LNCaP_0houruntreatedcell
chr6	30723472	SRR5657940_LNCaP_0houruntreatedcell
chr6	31669368	SRR5657940_LNCaP_0houruntreatedcell
chr2	27212357	SRR5657940_LNCaP_0houruntreatedcell
chr1	153991181	SRR5657940_LNCaP_0houruntreatedcell
chr7	56116041	SRR5657940_LNCaP_0houruntreatedcell
chr7	56116048	SRR5657940_LNCaP_0houruntreatedcell
chr6	30723462	SRR5657940_LNCaP_0houruntreatedcell
chr11	62888136	SRR5657940_LNCaP_0houruntreatedcell
chr6	28904568	SRR5657940_LNCaP_0houruntreatedcell
chr6	31806114	SRR5657940_LNCaP_0houruntreatedcell
chr11	90210547	SRR5657940_LNCaP_0houruntreatedcell
chr9	132077560	SRR5657940_LNCaP_0houruntreatedcell
chr14	24098539	SRR5657940_LNCaP_0houruntreatedcell
chr1	8868022	SRR5657940_LNCaP_0houruntreatedcell
chr14	24240670	SRR5657940_LNCaP_0houruntreatedcell
chr6	31779761	SRR5657940_LNCaP_0houruntreatedcell
chr6	159748316	SRR5657940_LNCaP_0houruntreatedcell
chr8	10765650	SRR5657940_LNCaP_0houruntreatedcell
chr5	71548703	SRR5657940_LNCaP_0houruntreatedcell
chr8	10765645	SRR5657940_LNCaP_0houruntreatedcell
chr2	3498966	SRR5657941_LNCaP_0houruntreatedcell
chr6	30723472	SRR5657941_LNCaP_0houruntreatedcell
chr6	31669368	SRR5657941_LNCaP_0houruntreatedcell
chr2	27212357	SRR5657941_LNCaP_0houruntreatedcell
chr19	49491524	SRR5657941_LNCaP_0houruntreatedcell
chr19	1440416	SRR5657941_LNCaP_0houruntreatedcell
chr6	30723462	SRR5657941_LNCaP_0houruntreatedcell
chr11	62888136	SRR5657941_LNCaP_0houruntreatedcell
chr6	31806114	SRR5657941_LNCaP_0houruntreatedcell
chr11	90210547	SRR5657941_LNCaP_0houruntreatedcell
chr9	132077560	SRR5657941_LNCaP_0houruntreatedcell
chr14	24098539	SRR5657941_LNCaP_0houruntreatedcell
chr17	18347560	SRR5657941_LNCaP_0houruntreatedcell
chr18	12830977	SRR5657941_LNCaP_0houruntreatedcell
chr1	8868022	SRR5657941_LNCaP_0houruntreatedcell
chr14	24240670	SRR5657941_LNCaP_0houruntreatedcell
chr8	73039153	SRR5657941_LNCaP_0houruntreatedcell
chr6	31779761	SRR5657941_LNCaP_0houruntreatedcell
chr8	10765650	SRR5657941_LNCaP_0houruntreatedcell
chr15	82989088	SRR5657941_LNCaP_0houruntreatedcell
chr17	38802848	SRR5657941_LNCaP_0houruntreatedcell
chr5	71548703	SRR5657941_LNCaP_0houruntreatedcell
chr8	10765645	SRR5657941_LNCaP_0houruntreatedcell
chr2	3498966	SRR5657942_LNCaP_0houruntreatedcell
chr6	30723472	SRR5657942_LNCaP_0houruntreatedcell
chr6	31669368	SRR5657942_LNCaP_0houruntreatedcell
chr1	153991181	SRR5657942_LNCaP_0houruntreatedcell
chr6	30723462	SRR5657942_LNCaP_0houruntreatedcell
chr11	62888136	SRR5657942_LNCaP_0houruntreatedcell
chr6	31806114	SRR5657942_LNCaP_0houruntreatedcell
chr8	63187742	SRR5657942_LNCaP_0houruntreatedcell
chr1	228487717	SRR5657942_LNCaP_0houruntreatedcell
chr9	132077560	SRR5657942_LNCaP_0houruntreatedcell
chr2	178450308	SRR5657942_LNCaP_0houruntreatedcell
chr14	24098539	SRR5657942_LNCaP_0houruntreatedcell
chr3	179614974	SRR5657942_LNCaP_0houruntreatedcell
chr14	24189773	SRR5657942_LNCaP_0houruntreatedcell
chr6	31779761	SRR5657942_LNCaP_0houruntreatedcell
chr11	117228220	SRR5657942_LNCaP_0houruntreatedcell
chr11	563307	SRR5657942_LNCaP_0houruntreatedcell
chr12	31791770	SRR5657942_LNCaP_0houruntreatedcell
chr12	49185667	SRR5657942_LNCaP_0houruntreatedcell
chr14	46651395	SRR5657942_LNCaP_0houruntreatedcell
chr5	71548703	SRR5657942_LNCaP_0houruntreatedcell
chr17	35930240	SRR5657942_LNCaP_0houruntreatedcell
chr14	46651374	SRR5657942_LNCaP_0houruntreatedcell
chr22	19458137	SRR5657942_LNCaP_0houruntreatedcell
chr22	42640024	SRR5657942_LNCaP_0houruntreatedcell
chr6	30602177	SRR5657942_LNCaP_0houruntreatedcell
chr2	3498966	SRR5657943_LNCaP_0houruntreatedcell
chr6	30723472	SRR5657943_LNCaP_0houruntreatedcell
chr6	31669368	SRR5657943_LNCaP_0houruntreatedcell
chr19	1440416	SRR5657943_LNCaP_0houruntreatedcell
chr1	153991181	SRR5657943_LNCaP_0houruntreatedcell
chr16	29446837	SRR5657943_LNCaP_0houruntreatedcell
chr6	30723462	SRR5657943_LNCaP_0houruntreatedcell
chr11	62888136	SRR5657943_LNCaP_0houruntreatedcell
chr6	28904568	SRR5657943_LNCaP_0houruntreatedcell
chr6	31806114	SRR5657943_LNCaP_0houruntreatedcell
chr8	63187742	SRR5657943_LNCaP_0houruntreatedcell
chr1	228487717	SRR5657943_LNCaP_0houruntreatedcell
chr11	90210547	SRR5657943_LNCaP_0houruntreatedcell
chr9	132077560	SRR5657943_LNCaP_0houruntreatedcell
chr10	93700091	SRR5657943_LNCaP_0houruntreatedcell
chr2	178450308	SRR5657943_LNCaP_0houruntreatedcell
chr17	40637551	SRR5657943_LNCaP_0houruntreatedcell
chr14	24098539	SRR5657943_LNCaP_0houruntreatedcell
chr3	179614974	SRR5657943_LNCaP_0houruntreatedcell
chr14	24189773	SRR5657943_LNCaP_0houruntreatedcell
chr19	38847388	SRR5657943_LNCaP_0houruntreatedcell
chr6	31623810	SRR5657943_LNCaP_0houruntreatedcell
chr6	30590322	SRR5657943_LNCaP_0houruntreatedcell
chr12	121641355	SRR5657943_LNCaP_0houruntreatedcell
chr6	31779761	SRR5657943_LNCaP_0houruntreatedcell
chr13	27945367	SRR5657943_LNCaP_0houruntreatedcell
chr11	64802096	SRR5657943_LNCaP_0houruntreatedcell
chr13	27945365	SRR5657943_LNCaP_0houruntreatedcell
chr13	27945364	SRR5657943_LNCaP_0houruntreatedcell
chr11	64802088	SRR5657943_LNCaP_0houruntreatedcell
chr12	49185667	SRR5657943_LNCaP_0houruntreatedcell
chr12	49185847	SRR5657943_LNCaP_0houruntreatedcell
chr22	19458137	SRR5657943_LNCaP_0houruntreatedcell
chr22	42640024	SRR5657943_LNCaP_0houruntreatedcell
chr14	24236024	SRR5657943_LNCaP_0houruntreatedcell
chr1	154988251	SRR5657943_LNCaP_0houruntreatedcell
chr12	48145309	SRR5657943_LNCaP_0houruntreatedcell
chr3	154280858	SRR5657943_LNCaP_0houruntreatedcell
chr2	3498966	SRR5657944_LNCaP_0houruntreatedcell
chr6	30723472	SRR5657944_LNCaP_0houruntreatedcell
chr6	31669368	SRR5657944_LNCaP_0houruntreatedcell
chr19	49491524	SRR5657944_LNCaP_0houruntreatedcell
chr17	48894404	SRR5657944_LNCaP_0houruntreatedcell
chr4	99949671	SRR5657944_LNCaP_0houruntreatedcell
chr7	56011772	SRR5657944_LNCaP_0houruntreatedcell
chr1	153991181	SRR5657944_LNCaP_0houruntreatedcell
chr6	30723462	SRR5657944_LNCaP_0houruntreatedcell
chr11	62888136	SRR5657944_LNCaP_0houruntreatedcell
chr6	31806114	SRR5657944_LNCaP_0houruntreatedcell
chr8	63187742	SRR5657944_LNCaP_0houruntreatedcell
chr1	228487717	SRR5657944_LNCaP_0houruntreatedcell
chr11	90210547	SRR5657944_LNCaP_0houruntreatedcell
chr2	178450308	SRR5657944_LNCaP_0houruntreatedcell
chr19	38847388	SRR5657944_LNCaP_0houruntreatedcell
chr14	24240670	SRR5657944_LNCaP_0houruntreatedcell
chr8	73039153	SRR5657944_LNCaP_0houruntreatedcell
chr6	31779761	SRR5657944_LNCaP_0houruntreatedcell
chr2	232549190	SRR5657944_LNCaP_0houruntreatedcell
chr14	24120902	SRR5657944_LNCaP_0houruntreatedcell
chr14	94055027	SRR5657944_LNCaP_0houruntreatedcell
chr17	38320731	SRR5657944_LNCaP_0houruntreatedcell
chr19	44893786	SRR5657944_LNCaP_0houruntreatedcell
chr6	32665060	SRR5657944_LNCaP_0houruntreatedcell
chr2	3498966	SRR5657945_LNCaP_0houruntreatedcell
chr6	30723472	SRR5657945_LNCaP_0houruntreatedcell
chr6	31669368	SRR5657945_LNCaP_0houruntreatedcell
chr17	48894404	SRR5657945_LNCaP_0houruntreatedcell
chr7	56116041	SRR5657945_LNCaP_0houruntreatedcell
chr7	56116048	SRR5657945_LNCaP_0houruntreatedcell
chr6	30723462	SRR5657945_LNCaP_0houruntreatedcell
chr6	28904568	SRR5657945_LNCaP_0houruntreatedcell
chr6	31806114	SRR5657945_LNCaP_0houruntreatedcell
chr8	63187742	SRR5657945_LNCaP_0houruntreatedcell
chr1	228487717	SRR5657945_LNCaP_0houruntreatedcell
chr11	90210547	SRR5657945_LNCaP_0houruntreatedcell
chr2	178450308	SRR5657945_LNCaP_0houruntreatedcell
chr17	40637551	SRR5657945_LNCaP_0houruntreatedcell
chr19	38847388	SRR5657945_LNCaP_0houruntreatedcell
chr17	18347560	SRR5657945_LNCaP_0houruntreatedcell
chr14	90263715	SRR5657945_LNCaP_0houruntreatedcell
chr14	24240670	SRR5657945_LNCaP_0houruntreatedcell
chr6	31779761	SRR5657945_LNCaP_0houruntreatedcell
chr2	232549190	SRR5657945_LNCaP_0houruntreatedcell
chr14	24120902	SRR5657945_LNCaP_0houruntreatedcell
chr14	94055027	SRR5657945_LNCaP_0houruntreatedcell
chr8	6757204	SRR5657945_LNCaP_0houruntreatedcell
chr22	31201582	SRR5657945_LNCaP_0houruntreatedcell
chr10	63153705	SRR5657945_LNCaP_0houruntreatedcell
chr17	1737589	SRR5657945_LNCaP_0houruntreatedcell
chr6	32665060	SRR5657945_LNCaP_0houruntreatedcell
chr2	3498966	SRR5657946_LNCaP_0houruntreatedcell
chr6	30723472	SRR5657946_LNCaP_0houruntreatedcell
chr6	31669368	SRR5657946_LNCaP_0houruntreatedcell
chr19	49491524	SRR5657946_LNCaP_0houruntreatedcell
chr17	48894404	SRR5657946_LNCaP_0houruntreatedcell
chr7	56011772	SRR5657946_LNCaP_0houruntreatedcell
chr16	29446837	SRR5657946_LNCaP_0houruntreatedcell
chr6	30723462	SRR5657946_LNCaP_0houruntreatedcell
chr11	62888136	SRR5657946_LNCaP_0houruntreatedcell
chr6	31806114	SRR5657946_LNCaP_0houruntreatedcell
chr8	63187742	SRR5657946_LNCaP_0houruntreatedcell
chr1	228487717	SRR5657946_LNCaP_0houruntreatedcell
chr2	178450308	SRR5657946_LNCaP_0houruntreatedcell
chr14	24098539	SRR5657946_LNCaP_0houruntreatedcell
chr3	179614974	SRR5657946_LNCaP_0houruntreatedcell
chr6	31623810	SRR5657946_LNCaP_0houruntreatedcell
chr6	30590322	SRR5657946_LNCaP_0houruntreatedcell
chr12	121641355	SRR5657946_LNCaP_0houruntreatedcell
chr14	24240670	SRR5657946_LNCaP_0houruntreatedcell
chr6	31779761	SRR5657946_LNCaP_0houruntreatedcell
chr6	159748316	SRR5657946_LNCaP_0houruntreatedcell
chr11	117228220	SRR5657946_LNCaP_0houruntreatedcell
chr8	10765650	SRR5657946_LNCaP_0houruntreatedcell
chr7	148792740	SRR5657946_LNCaP_0houruntreatedcell
chr17	7015129	SRR5657946_LNCaP_0houruntreatedcell
chr2	3498966	SRR5657947_LNCaP_0houruntreatedcell
chr6	30723472	SRR5657947_LNCaP_0houruntreatedcell
chr6	31669368	SRR5657947_LNCaP_0houruntreatedcell
chr2	27212357	SRR5657947_LNCaP_0houruntreatedcell
chr17	48894404	SRR5657947_LNCaP_0houruntreatedcell
chr7	56011772	SRR5657947_LNCaP_0houruntreatedcell
chr16	29446837	SRR5657947_LNCaP_0houruntreatedcell
chr6	30723462	SRR5657947_LNCaP_0houruntreatedcell
chr11	62888136	SRR5657947_LNCaP_0houruntreatedcell
chr6	31806114	SRR5657947_LNCaP_0houruntreatedcell
chr8	63187742	SRR5657947_LNCaP_0houruntreatedcell
chr11	90210547	SRR5657947_LNCaP_0houruntreatedcell
chr2	178450308	SRR5657947_LNCaP_0houruntreatedcell
chr14	24098539	SRR5657947_LNCaP_0houruntreatedcell
chr6	31623810	SRR5657947_LNCaP_0houruntreatedcell
chr6	30590322	SRR5657947_LNCaP_0houruntreatedcell
chr6	31779761	SRR5657947_LNCaP_0houruntreatedcell
chr2	232549190	SRR5657947_LNCaP_0houruntreatedcell
chr10	79512755	SRR5657947_LNCaP_0houruntreatedcell
chr11	117228220	SRR5657947_LNCaP_0houruntreatedcell
chr6	33313278	SRR5657947_LNCaP_0houruntreatedcell
chr7	152230262	SRR5657947_LNCaP_0houruntreatedcell
chr8	10765645	SRR5657947_LNCaP_0houruntreatedcell
chr1	244432584	SRR5657947_LNCaP_0houruntreatedcell
chr2	3498966	SRR5657948_LNCaP_0houruntreatedcell
chr6	30723472	SRR5657948_LNCaP_0houruntreatedcell
chr6	31669368	SRR5657948_LNCaP_0houruntreatedcell
chr2	27212357	SRR5657948_LNCaP_0houruntreatedcell
chr7	56011772	SRR5657948_LNCaP_0houruntreatedcell
chr1	153991181	SRR5657948_LNCaP_0houruntreatedcell
chr16	29446837	SRR5657948_LNCaP_0houruntreatedcell
chr6	30723462	SRR5657948_LNCaP_0houruntreatedcell
chr11	62888136	SRR5657948_LNCaP_0houruntreatedcell
chr6	28904568	SRR5657948_LNCaP_0houruntreatedcell
chr1	228487717	SRR5657948_LNCaP_0houruntreatedcell
chr9	132077560	SRR5657948_LNCaP_0houruntreatedcell
chr3	179614974	SRR5657948_LNCaP_0houruntreatedcell
chr19	38847388	SRR5657948_LNCaP_0houruntreatedcell
chr17	18347560	SRR5657948_LNCaP_0houruntreatedcell
chr6	30590322	SRR5657948_LNCaP_0houruntreatedcell
chr14	24240670	SRR5657948_LNCaP_0houruntreatedcell
chr8	73039153	SRR5657948_LNCaP_0houruntreatedcell
chr6	31779761	SRR5657948_LNCaP_0houruntreatedcell
chr11	117228220	SRR5657948_LNCaP_0houruntreatedcell
chr17	38802848	SRR5657948_LNCaP_0houruntreatedcell
chr12	49185847	SRR5657948_LNCaP_0houruntreatedcell
chr22	19458137	SRR5657948_LNCaP_0houruntreatedcell
chr12	120198686	SRR5657948_LNCaP_0houruntreatedcell
chr7	90374337	SRR5657948_LNCaP_0houruntreatedcell
chr2	3498966	SRR5657949_LNCaP_0houruntreatedcell
chr6	30723472	SRR5657949_LNCaP_0houruntreatedcell
chr6	31669368	SRR5657949_LNCaP_0houruntreatedcell
chr19	49491524	SRR5657949_LNCaP_0houruntreatedcell
chr1	153991181	SRR5657949_LNCaP_0houruntreatedcell
chr16	29446837	SRR5657949_LNCaP_0houruntreatedcell
chr6	30723462	SRR5657949_LNCaP_0houruntreatedcell
chr6	28904568	SRR5657949_LNCaP_0houruntreatedcell
chr6	31806114	SRR5657949_LNCaP_0houruntreatedcell
chr17	61590640	SRR5657949_LNCaP_0houruntreatedcell
chr9	132077560	SRR5657949_LNCaP_0houruntreatedcell
chr3	179614974	SRR5657949_LNCaP_0houruntreatedcell
chr17	18347560	SRR5657949_LNCaP_0houruntreatedcell
chr6	30590322	SRR5657949_LNCaP_0houruntreatedcell
chr12	121641355	SRR5657949_LNCaP_0houruntreatedcell
chr14	24240670	SRR5657949_LNCaP_0houruntreatedcell
chr6	31779761	SRR5657949_LNCaP_0houruntreatedcell
chr6	34242785	SRR5657949_LNCaP_0houruntreatedcell
chr11	117228220	SRR5657949_LNCaP_0houruntreatedcell
chr11	64802096	SRR5657949_LNCaP_0houruntreatedcell
chr11	64802088	SRR5657949_LNCaP_0houruntreatedcell
chr15	82989088	SRR5657949_LNCaP_0houruntreatedcell
chr12	49185847	SRR5657949_LNCaP_0houruntreatedcell
chr22	19458137	SRR5657949_LNCaP_0houruntreatedcell
chr8	10765645	SRR5657949_LNCaP_0houruntreatedcell
chr12	120198686	SRR5657949_LNCaP_0houruntreatedcell
chr7	90374337	SRR5657949_LNCaP_0houruntreatedcell
chr2	3498966	SRR5657950_LNCaP_0houruntreatedcell
chr6	31669368	SRR5657950_LNCaP_0houruntreatedcell
chr19	49491524	SRR5657950_LNCaP_0houruntreatedcell
chr17	48894404	SRR5657950_LNCaP_0houruntreatedcell
chr7	56011772	SRR5657950_LNCaP_0houruntreatedcell
chr1	153991181	SRR5657950_LNCaP_0houruntreatedcell
chr15	43768590	SRR5657950_LNCaP_0houruntreatedcell
chr8	63187742	SRR5657950_LNCaP_0houruntreatedcell
chr19	38847388	SRR5657950_LNCaP_0houruntreatedcell
chr12	121641355	SRR5657950_LNCaP_0houruntreatedcell
chr6	31779761	SRR5657950_LNCaP_0houruntreatedcell
chr2	232549190	SRR5657950_LNCaP_0houruntreatedcell
chr17	36557234	SRR5657950_LNCaP_0houruntreatedcell
chr13	27945367	SRR5657950_LNCaP_0houruntreatedcell
chr13	27945365	SRR5657950_LNCaP_0houruntreatedcell
chr14	94055027	SRR5657950_LNCaP_0houruntreatedcell
chr13	27945364	SRR5657950_LNCaP_0houruntreatedcell
chr19	48627802	SRR5657950_LNCaP_0houruntreatedcell
chr19	44893786	SRR5657950_LNCaP_0houruntreatedcell
chr19	48627803	SRR5657950_LNCaP_0houruntreatedcell
chr3	177038112	SRR5657950_LNCaP_0houruntreatedcell
chr14	24236024	SRR5657950_LNCaP_0houruntreatedcell
chr2	3498966	SRR5657951_LNCaP_0houruntreatedcell
chr6	31669368	SRR5657951_LNCaP_0houruntreatedcell
chr17	48894404	SRR5657951_LNCaP_0houruntreatedcell
chr1	153991181	SRR5657951_LNCaP_0houruntreatedcell
chr15	43768590	SRR5657951_LNCaP_0houruntreatedcell
chr8	63187742	SRR5657951_LNCaP_0houruntreatedcell
chr1	228487717	SRR5657951_LNCaP_0houruntreatedcell
chr2	178450308	SRR5657951_LNCaP_0houruntreatedcell
chr3	179614974	SRR5657951_LNCaP_0houruntreatedcell
chr14	94055027	SRR5657951_LNCaP_0houruntreatedcell
chr8	6757204	SRR5657951_LNCaP_0houruntreatedcell
chr14	24236024	SRR5657951_LNCaP_0houruntreatedcell
chr17	36589295	SRR5657951_LNCaP_0houruntreatedcell
chr2	3498966	SRR5657952_LNCaP_0houruntreatedcell
chr6	30723472	SRR5657952_LNCaP_0houruntreatedcell
chr6	31669368	SRR5657952_LNCaP_0houruntreatedcell
chr1	153991181	SRR5657952_LNCaP_0houruntreatedcell
chr6	30723462	SRR5657952_LNCaP_0houruntreatedcell
chr11	62888136	SRR5657952_LNCaP_0houruntreatedcell
chr15	43768590	SRR5657952_LNCaP_0houruntreatedcell
chr8	63187742	SRR5657952_LNCaP_0houruntreatedcell
chr11	90210547	SRR5657952_LNCaP_0houruntreatedcell
chr2	178450308	SRR5657952_LNCaP_0houruntreatedcell
chr3	179614974	SRR5657952_LNCaP_0houruntreatedcell
chr19	38847388	SRR5657952_LNCaP_0houruntreatedcell
chr6	31623810	SRR5657952_LNCaP_0houruntreatedcell
chr14	24240670	SRR5657952_LNCaP_0houruntreatedcell
chr6	31779761	SRR5657952_LNCaP_0houruntreatedcell
chr6	34242785	SRR5657952_LNCaP_0houruntreatedcell
chr17	36557234	SRR5657952_LNCaP_0houruntreatedcell
chr13	27945367	SRR5657952_LNCaP_0houruntreatedcell
chr13	27945365	SRR5657952_LNCaP_0houruntreatedcell
chr14	94055027	SRR5657952_LNCaP_0houruntreatedcell
chr13	27945364	SRR5657952_LNCaP_0houruntreatedcell
chr3	114070636	SRR5657952_LNCaP_0houruntreatedcell
chr2	3498966	SRR5657953_LNCaP_0houruntreatedcell
chr6	30723472	SRR5657953_LNCaP_0houruntreatedcell
chr6	31669368	SRR5657953_LNCaP_0houruntreatedcell
chr19	49491524	SRR5657953_LNCaP_0houruntreatedcell
chr3	96617220	SRR5657953_LNCaP_0houruntreatedcell
chr19	1440416	SRR5657953_LNCaP_0houruntreatedcell
chr6	30723462	SRR5657953_LNCaP_0houruntreatedcell
chr11	62888136	SRR5657953_LNCaP_0houruntreatedcell
chr15	43768590	SRR5657953_LNCaP_0houruntreatedcell
chr6	31806114	SRR5657953_LNCaP_0houruntreatedcell
chr8	63187742	SRR5657953_LNCaP_0houruntreatedcell
chr1	228487717	SRR5657953_LNCaP_0houruntreatedcell
chr11	90210547	SRR5657953_LNCaP_0houruntreatedcell
chr17	40637551	SRR5657953_LNCaP_0houruntreatedcell
chr3	179614974	SRR5657953_LNCaP_0houruntreatedcell
chr19	38847388	SRR5657953_LNCaP_0houruntreatedcell
chr6	31623810	SRR5657953_LNCaP_0houruntreatedcell
chr14	24240670	SRR5657953_LNCaP_0houruntreatedcell
chr6	31779761	SRR5657953_LNCaP_0houruntreatedcell
chr14	94055027	SRR5657953_LNCaP_0houruntreatedcell
chr3	114070636	SRR5657953_LNCaP_0houruntreatedcell
chr6	31810330	SRR5657953_LNCaP_0houruntreatedcell
chr2	3498966	SRR5657954_LNCaP_0houruntreatedcell
chr6	31669368	SRR5657954_LNCaP_0houruntreatedcell
chr2	27212357	SRR5657954_LNCaP_0houruntreatedcell
chr7	56011772	SRR5657954_LNCaP_0houruntreatedcell
chr1	153991181	SRR5657954_LNCaP_0houruntreatedcell
chr11	62888136	SRR5657954_LNCaP_0houruntreatedcell
chr8	63187742	SRR5657954_LNCaP_0houruntreatedcell
chr3	179614974	SRR5657954_LNCaP_0houruntreatedcell
chr19	38847388	SRR5657954_LNCaP_0houruntreatedcell
chr6	31623810	SRR5657954_LNCaP_0houruntreatedcell
chr14	24240670	SRR5657954_LNCaP_0houruntreatedcell
chr6	31779761	SRR5657954_LNCaP_0houruntreatedcell
chr2	232549190	SRR5657954_LNCaP_0houruntreatedcell
chr14	94055027	SRR5657954_LNCaP_0houruntreatedcell
chr1	12006666	SRR5657954_LNCaP_0houruntreatedcell
chr7	148792740	SRR5657954_LNCaP_0houruntreatedcell
chr8	144316607	SRR5657954_LNCaP_0houruntreatedcell
chr6	30602177	SRR5657954_LNCaP_0houruntreatedcell
chr2	3498966	SRR5657955_LNCaP_0houruntreatedcell
chr6	30723472	SRR5657955_LNCaP_0houruntreatedcell
chr6	31669368	SRR5657955_LNCaP_0houruntreatedcell
chr17	48894404	SRR5657955_LNCaP_0houruntreatedcell
chr7	56011772	SRR5657955_LNCaP_0houruntreatedcell
chr1	153991181	SRR5657955_LNCaP_0houruntreatedcell
chr6	30723462	SRR5657955_LNCaP_0houruntreatedcell
chr11	62888136	SRR5657955_LNCaP_0houruntreatedcell
chr6	28904568	SRR5657955_LNCaP_0houruntreatedcell
chr8	63187742	SRR5657955_LNCaP_0houruntreatedcell
chr17	40637551	SRR5657955_LNCaP_0houruntreatedcell
chr14	24098539	SRR5657955_LNCaP_0houruntreatedcell
chr3	179614974	SRR5657955_LNCaP_0houruntreatedcell
chr19	38847388	SRR5657955_LNCaP_0houruntreatedcell
chr17	18347560	SRR5657955_LNCaP_0houruntreatedcell
chr14	90263715	SRR5657955_LNCaP_0houruntreatedcell
chr14	24240670	SRR5657955_LNCaP_0houruntreatedcell
chr6	31779761	SRR5657955_LNCaP_0houruntreatedcell
chr6	34242785	SRR5657955_LNCaP_0houruntreatedcell
chr2	232549190	SRR5657955_LNCaP_0houruntreatedcell
chr14	94055027	SRR5657955_LNCaP_0houruntreatedcell
chr3	44753380	SRR5657955_LNCaP_0houruntreatedcell
chr22	31201582	SRR5657955_LNCaP_0houruntreatedcell
chr10	63153705	SRR5657955_LNCaP_0houruntreatedcell
chr6	30602177	SRR5657955_LNCaP_0houruntreatedcell
chr2	3498966	SRR5657956_LNCaP_0houruntreatedcell
chr6	30723472	SRR5657956_LNCaP_0houruntreatedcell
chr6	31669368	SRR5657956_LNCaP_0houruntreatedcell
chr19	49491524	SRR5657956_LNCaP_0houruntreatedcell
chr19	1440416	SRR5657956_LNCaP_0houruntreatedcell
chr1	153991181	SRR5657956_LNCaP_0houruntreatedcell
chr16	29446837	SRR5657956_LNCaP_0houruntreatedcell
chr6	30723462	SRR5657956_LNCaP_0houruntreatedcell
chr11	62888136	SRR5657956_LNCaP_0houruntreatedcell
chr6	31806114	SRR5657956_LNCaP_0houruntreatedcell
chr1	228487717	SRR5657956_LNCaP_0houruntreatedcell
chr9	132077560	SRR5657956_LNCaP_0houruntreatedcell
chr10	93700091	SRR5657956_LNCaP_0houruntreatedcell
chr2	178450308	SRR5657956_LNCaP_0houruntreatedcell
chr17	40637551	SRR5657956_LNCaP_0houruntreatedcell
chr14	24098539	SRR5657956_LNCaP_0houruntreatedcell
chr3	179614974	SRR5657956_LNCaP_0houruntreatedcell
chr6	31623810	SRR5657956_LNCaP_0houruntreatedcell
chr14	24240670	SRR5657956_LNCaP_0houruntreatedcell
chr6	34242785	SRR5657956_LNCaP_0houruntreatedcell
chr17	36557234	SRR5657956_LNCaP_0houruntreatedcell
chr14	94055027	SRR5657956_LNCaP_0houruntreatedcell
chr12	49185349	SRR5657956_LNCaP_0houruntreatedcell
chr12	49185847	SRR5657956_LNCaP_0houruntreatedcell
chr14	24236024	SRR5657956_LNCaP_0houruntreatedcell
chr17	36589295	SRR5657956_LNCaP_0houruntreatedcell
chr2	3498966	SRR5657957_LNCaP_0houruntreatedcell
chr6	30723472	SRR5657957_LNCaP_0houruntreatedcell
chr6	31669368	SRR5657957_LNCaP_0houruntreatedcell
chr1	153991181	SRR5657957_LNCaP_0houruntreatedcell
chr16	29446837	SRR5657957_LNCaP_0houruntreatedcell
chr6	30723462	SRR5657957_LNCaP_0houruntreatedcell
chr11	62888136	SRR5657957_LNCaP_0houruntreatedcell
chr6	31806114	SRR5657957_LNCaP_0houruntreatedcell
chr9	132077560	SRR5657957_LNCaP_0houruntreatedcell
chr2	178450308	SRR5657957_LNCaP_0houruntreatedcell
chr14	24098539	SRR5657957_LNCaP_0houruntreatedcell
chr3	179614974	SRR5657957_LNCaP_0houruntreatedcell
chr14	24240670	SRR5657957_LNCaP_0houruntreatedcell
chr6	159748316	SRR5657957_LNCaP_0houruntreatedcell
chr14	24120902	SRR5657957_LNCaP_0houruntreatedcell
chr13	27945367	SRR5657957_LNCaP_0houruntreatedcell
chr13	27945365	SRR5657957_LNCaP_0houruntreatedcell
chr13	52642712	SRR5657957_LNCaP_0houruntreatedcell
chr14	94055027	SRR5657957_LNCaP_0houruntreatedcell
chr13	27945364	SRR5657957_LNCaP_0houruntreatedcell
chr12	49185349	SRR5657957_LNCaP_0houruntreatedcell
chr12	49185847	SRR5657957_LNCaP_0houruntreatedcell
chr17	41871829	SRR5657957_LNCaP_0houruntreatedcell
chr22	42640024	SRR5657957_LNCaP_0houruntreatedcell
chr17	36589295	SRR5657957_LNCaP_0houruntreatedcell
chr2	3498966	SRR5657958_LNCaP_0houruntreatedcell
chr6	30723472	SRR5657958_LNCaP_0houruntreatedcell
chr6	31669368	SRR5657958_LNCaP_0houruntreatedcell
chr19	49491524	SRR5657958_LNCaP_0houruntreatedcell
chr4	99949671	SRR5657958_LNCaP_0houruntreatedcell
chr1	153991181	SRR5657958_LNCaP_0houruntreatedcell
chr6	30723462	SRR5657958_LNCaP_0houruntreatedcell
chr11	62888136	SRR5657958_LNCaP_0houruntreatedcell
chr6	31806114	SRR5657958_LNCaP_0houruntreatedcell
chr8	63187742	SRR5657958_LNCaP_0houruntreatedcell
chr17	61590640	SRR5657958_LNCaP_0houruntreatedcell
chr9	132077560	SRR5657958_LNCaP_0houruntreatedcell
chr2	178450308	SRR5657958_LNCaP_0houruntreatedcell
chr17	40637551	SRR5657958_LNCaP_0houruntreatedcell
chr3	179614974	SRR5657958_LNCaP_0houruntreatedcell
chr17	18347560	SRR5657958_LNCaP_0houruntreatedcell
chr14	90263715	SRR5657958_LNCaP_0houruntreatedcell
chr14	24240670	SRR5657958_LNCaP_0houruntreatedcell
chr6	31779761	SRR5657958_LNCaP_0houruntreatedcell
chr1	204549227	SRR5657958_LNCaP_0houruntreatedcell
chr12	49185349	SRR5657958_LNCaP_0houruntreatedcell
chr3	19976145	SRR5657958_LNCaP_0houruntreatedcell
chr16	4443150	SRR5657958_LNCaP_0houruntreatedcell
chr1	120157167	SRR5657958_LNCaP_0houruntreatedcell
chr2	3498966	SRR5657959_LNCaP_0houruntreatedcell
chr6	30723472	SRR5657959_LNCaP_0houruntreatedcell
chr6	31669368	SRR5657959_LNCaP_0houruntreatedcell
chr2	27212357	SRR5657959_LNCaP_0houruntreatedcell
chr19	49491524	SRR5657959_LNCaP_0houruntreatedcell
chr4	99949671	SRR5657959_LNCaP_0houruntreatedcell
chr1	153991181	SRR5657959_LNCaP_0houruntreatedcell
chr16	29446837	SRR5657959_LNCaP_0houruntreatedcell
chr6	30723462	SRR5657959_LNCaP_0houruntreatedcell
chr11	62888136	SRR5657959_LNCaP_0houruntreatedcell
chr6	28904568	SRR5657959_LNCaP_0houruntreatedcell
chr6	31806114	SRR5657959_LNCaP_0houruntreatedcell
chr17	61590640	SRR5657959_LNCaP_0houruntreatedcell
chr17	40637551	SRR5657959_LNCaP_0houruntreatedcell
chr14	24098539	SRR5657959_LNCaP_0houruntreatedcell
chr3	179614974	SRR5657959_LNCaP_0houruntreatedcell
chr17	18347560	SRR5657959_LNCaP_0houruntreatedcell
chr6	30590322	SRR5657959_LNCaP_0houruntreatedcell
chr14	24240670	SRR5657959_LNCaP_0houruntreatedcell
chr6	31779761	SRR5657959_LNCaP_0houruntreatedcell
chr17	36557234	SRR5657959_LNCaP_0houruntreatedcell
chr11	64802096	SRR5657959_LNCaP_0houruntreatedcell
chr11	64802088	SRR5657959_LNCaP_0houruntreatedcell
chr6	3224841	SRR5657959_LNCaP_0houruntreatedcell
chr8	10765645	SRR5657959_LNCaP_0houruntreatedcell
chrX	152717846	SRR5657959_LNCaP_0houruntreatedcell
chr2	3498966	SRR5657960_LNCaP_0houruntreatedcell
chr6	30723472	SRR5657960_LNCaP_0houruntreatedcell
chr6	31669368	SRR5657960_LNCaP_0houruntreatedcell
chr2	27212357	SRR5657960_LNCaP_0houruntreatedcell
chr17	48894404	SRR5657960_LNCaP_0houruntreatedcell
chr4	99949671	SRR5657960_LNCaP_0houruntreatedcell
chr16	29446837	SRR5657960_LNCaP_0houruntreatedcell
chr6	30723462	SRR5657960_LNCaP_0houruntreatedcell
chr11	62888136	SRR5657960_LNCaP_0houruntreatedcell
chr6	28904568	SRR5657960_LNCaP_0houruntreatedcell
chr8	63187742	SRR5657960_LNCaP_0houruntreatedcell
chr1	228487717	SRR5657960_LNCaP_0houruntreatedcell
chr17	61590640	SRR5657960_LNCaP_0houruntreatedcell
chr11	90210547	SRR5657960_LNCaP_0houruntreatedcell
chr9	132077560	SRR5657960_LNCaP_0houruntreatedcell
chr2	178450308	SRR5657960_LNCaP_0houruntreatedcell
chr17	40637551	SRR5657960_LNCaP_0houruntreatedcell
chr14	24098539	SRR5657960_LNCaP_0houruntreatedcell
chr14	24189773	SRR5657960_LNCaP_0houruntreatedcell
chr19	38847388	SRR5657960_LNCaP_0houruntreatedcell
chr17	18347560	SRR5657960_LNCaP_0houruntreatedcell
chr6	30590322	SRR5657960_LNCaP_0houruntreatedcell
chr12	121641355	SRR5657960_LNCaP_0houruntreatedcell
chr8	73039153	SRR5657960_LNCaP_0houruntreatedcell
chr6	159748316	SRR5657960_LNCaP_0houruntreatedcell
chr2	232549190	SRR5657960_LNCaP_0houruntreatedcell
chr13	27945367	SRR5657960_LNCaP_0houruntreatedcell
chr13	27945365	SRR5657960_LNCaP_0houruntreatedcell
chr13	52642712	SRR5657960_LNCaP_0houruntreatedcell
chr14	94055027	SRR5657960_LNCaP_0houruntreatedcell
chr13	27945364	SRR5657960_LNCaP_0houruntreatedcell
chr22	40420962	SRR5657960_LNCaP_0houruntreatedcell
chr17	1737589	SRR5657960_LNCaP_0houruntreatedcell
chr9	41131762	SRR5657960_LNCaP_0houruntreatedcell
chr2	3498966	SRR5657961_LNCaP_0houruntreatedcell
chr6	30723472	SRR5657961_LNCaP_0houruntreatedcell
chr6	31669368	SRR5657961_LNCaP_0houruntreatedcell
chr2	27212357	SRR5657961_LNCaP_0houruntreatedcell
chr19	49491524	SRR5657961_LNCaP_0houruntreatedcell
chr17	48894404	SRR5657961_LNCaP_0houruntreatedcell
chr1	153991181	SRR5657961_LNCaP_0houruntreatedcell
chr16	29446837	SRR5657961_LNCaP_0houruntreatedcell
chr6	30723462	SRR5657961_LNCaP_0houruntreatedcell
chr11	62888136	SRR5657961_LNCaP_0houruntreatedcell
chr15	43768590	SRR5657961_LNCaP_0houruntreatedcell
chr6	28904568	SRR5657961_LNCaP_0houruntreatedcell
chr8	63187742	SRR5657961_LNCaP_0houruntreatedcell
chr1	228487717	SRR5657961_LNCaP_0houruntreatedcell
chr11	90210547	SRR5657961_LNCaP_0houruntreatedcell
chr2	178450308	SRR5657961_LNCaP_0houruntreatedcell
chr17	40637551	SRR5657961_LNCaP_0houruntreatedcell
chr14	24098539	SRR5657961_LNCaP_0houruntreatedcell
chr14	24189773	SRR5657961_LNCaP_0houruntreatedcell
chr17	18347560	SRR5657961_LNCaP_0houruntreatedcell
chr6	30590322	SRR5657961_LNCaP_0houruntreatedcell
chr12	121641355	SRR5657961_LNCaP_0houruntreatedcell
chr8	73039153	SRR5657961_LNCaP_0houruntreatedcell
chr6	31779761	SRR5657961_LNCaP_0houruntreatedcell
chr6	34242785	SRR5657961_LNCaP_0houruntreatedcell
chr2	232549190	SRR5657961_LNCaP_0houruntreatedcell
chr13	27945367	SRR5657961_LNCaP_0houruntreatedcell
chr13	27945365	SRR5657961_LNCaP_0houruntreatedcell
chr14	94055027	SRR5657961_LNCaP_0houruntreatedcell
chr13	27945364	SRR5657961_LNCaP_0houruntreatedcell
chr14	63727597	SRR5657961_LNCaP_0houruntreatedcell
chr6	33313278	SRR5657961_LNCaP_0houruntreatedcell
chr19	44893786	SRR5657961_LNCaP_0houruntreatedcell
chr1	154449980	SRR5657961_LNCaP_0houruntreatedcell
chr6	32665060	SRR5657961_LNCaP_0houruntreatedcell
chrX	15517932	SRR5657961_LNCaP_0houruntreatedcell
chr6	165430318	SRR5657961_LNCaP_0houruntreatedcell
chr22	42640024	SRR5657961_LNCaP_0houruntreatedcell
chr2	3498966	SRR5657962_LNCaP_0houruntreatedcell
chr6	30723472	SRR5657962_LNCaP_0houruntreatedcell
chr6	31669368	SRR5657962_LNCaP_0houruntreatedcell
chr19	49491524	SRR5657962_LNCaP_0houruntreatedcell
chr17	48894404	SRR5657962_LNCaP_0houruntreatedcell
chr4	99949671	SRR5657962_LNCaP_0houruntreatedcell
chr1	153991181	SRR5657962_LNCaP_0houruntreatedcell
chr6	30723462	SRR5657962_LNCaP_0houruntreatedcell
chr11	62888136	SRR5657962_LNCaP_0houruntreatedcell
chr8	63187742	SRR5657962_LNCaP_0houruntreatedcell
chr11	90210547	SRR5657962_LNCaP_0houruntreatedcell
chr2	178450308	SRR5657962_LNCaP_0houruntreatedcell
chr3	179614974	SRR5657962_LNCaP_0houruntreatedcell
chr17	18347560	SRR5657962_LNCaP_0houruntreatedcell
chr6	30590322	SRR5657962_LNCaP_0houruntreatedcell
chr2	232549190	SRR5657962_LNCaP_0houruntreatedcell
chr2	3498966	SRR5657963_LNCaP_0houruntreatedcell
chr6	30723472	SRR5657963_LNCaP_0houruntreatedcell
chr6	31669368	SRR5657963_LNCaP_0houruntreatedcell
chr19	49491524	SRR5657963_LNCaP_0houruntreatedcell
chr17	48894404	SRR5657963_LNCaP_0houruntreatedcell
chr4	99949671	SRR5657963_LNCaP_0houruntreatedcell
chr1	153991181	SRR5657963_LNCaP_0houruntreatedcell
chr16	29446837	SRR5657963_LNCaP_0houruntreatedcell
chr6	30723462	SRR5657963_LNCaP_0houruntreatedcell
chr8	63187742	SRR5657963_LNCaP_0houruntreatedcell
chr2	178450308	SRR5657963_LNCaP_0houruntreatedcell
chr3	179614974	SRR5657963_LNCaP_0houruntreatedcell
chr19	38847388	SRR5657963_LNCaP_0houruntreatedcell
chr17	18347560	SRR5657963_LNCaP_0houruntreatedcell
chr6	30590322	SRR5657963_LNCaP_0houruntreatedcell
chr16	71285668	SRR5657963_LNCaP_0houruntreatedcell
chr15	29718536	SRR5657963_LNCaP_0houruntreatedcell
chr12	122981805	SRR5657963_LNCaP_0houruntreatedcell
chr12	50453654	SRR5657963_LNCaP_0houruntreatedcell
chr2	3498966	SRR5657964_LNCaP_0houruntreatedcell
chr4	68670228	SRR5657964_LNCaP_0houruntreatedcell
chr6	30723472	SRR5657964_LNCaP_0houruntreatedcell
chr6	31669368	SRR5657964_LNCaP_0houruntreatedcell
chr19	49491524	SRR5657964_LNCaP_0houruntreatedcell
chr4	99949671	SRR5657964_LNCaP_0houruntreatedcell
chr16	29446837	SRR5657964_LNCaP_0houruntreatedcell
chr6	30723462	SRR5657964_LNCaP_0houruntreatedcell
chr11	62888136	SRR5657964_LNCaP_0houruntreatedcell
chr8	63187742	SRR5657964_LNCaP_0houruntreatedcell
chr17	40637551	SRR5657964_LNCaP_0houruntreatedcell
chr14	24098539	SRR5657964_LNCaP_0houruntreatedcell
chr14	90263715	SRR5657964_LNCaP_0houruntreatedcell
chr1	8868022	SRR5657964_LNCaP_0houruntreatedcell
chr14	24240670	SRR5657964_LNCaP_0houruntreatedcell
chr17	36557234	SRR5657964_LNCaP_0houruntreatedcell
chr1	197674163	SRR5657964_LNCaP_0houruntreatedcell
chr14	24237290	SRR5657964_LNCaP_0houruntreatedcell
chr2	3498966	SRR5657965_LNCaP_0houruntreatedcell
chr6	30723472	SRR5657965_LNCaP_0houruntreatedcell
chr6	31669368	SRR5657965_LNCaP_0houruntreatedcell
chr19	49491524	SRR5657965_LNCaP_0houruntreatedcell
chr4	99949671	SRR5657965_LNCaP_0houruntreatedcell
chr16	29446837	SRR5657965_LNCaP_0houruntreatedcell
chr6	30723462	SRR5657965_LNCaP_0houruntreatedcell
chr11	62888136	SRR5657965_LNCaP_0houruntreatedcell
chr8	63187742	SRR5657965_LNCaP_0houruntreatedcell
chr14	90263715	SRR5657965_LNCaP_0houruntreatedcell
chr1	8868022	SRR5657965_LNCaP_0houruntreatedcell
chr14	24240670	SRR5657965_LNCaP_0houruntreatedcell
chr17	36557234	SRR5657965_LNCaP_0houruntreatedcell
chr7	143388599	SRR5657965_LNCaP_0houruntreatedcell
chr1	204549227	SRR5657965_LNCaP_0houruntreatedcell
chr19	44893786	SRR5657965_LNCaP_0houruntreatedcell
chr2	3498966	SRR5657966_LNCaP_0houruntreatedcell
chr6	30723472	SRR5657966_LNCaP_0houruntreatedcell
chr6	31669368	SRR5657966_LNCaP_0houruntreatedcell
chr16	29446837	SRR5657966_LNCaP_0houruntreatedcell
chr6	30723462	SRR5657966_LNCaP_0houruntreatedcell
chr15	43768590	SRR5657966_LNCaP_0houruntreatedcell
chr6	28904568	SRR5657966_LNCaP_0houruntreatedcell
chr10	93700091	SRR5657966_LNCaP_0houruntreatedcell
chr2	178450308	SRR5657966_LNCaP_0houruntreatedcell
chr17	40637551	SRR5657966_LNCaP_0houruntreatedcell
chr14	24098539	SRR5657966_LNCaP_0houruntreatedcell
chr3	179614974	SRR5657966_LNCaP_0houruntreatedcell
chr17	18347560	SRR5657966_LNCaP_0houruntreatedcell
chr6	30590322	SRR5657966_LNCaP_0houruntreatedcell
chr14	24240670	SRR5657966_LNCaP_0houruntreatedcell
chr6	31779761	SRR5657966_LNCaP_0houruntreatedcell
chr6	34242785	SRR5657966_LNCaP_0houruntreatedcell
chr17	36557234	SRR5657966_LNCaP_0houruntreatedcell
chr12	49185349	SRR5657966_LNCaP_0houruntreatedcell
chr3	177038112	SRR5657966_LNCaP_0houruntreatedcell
chr8	124522180	SRR5657966_LNCaP_0houruntreatedcell
chr22	19458137	SRR5657966_LNCaP_0houruntreatedcell
chr2	3498966	SRR5657967_LNCaP_0houruntreatedcell
chr6	30723472	SRR5657967_LNCaP_0houruntreatedcell
chr6	31669368	SRR5657967_LNCaP_0houruntreatedcell
chr2	27212357	SRR5657967_LNCaP_0houruntreatedcell
chr19	49491524	SRR5657967_LNCaP_0houruntreatedcell
chr1	153991181	SRR5657967_LNCaP_0houruntreatedcell
chr16	29446837	SRR5657967_LNCaP_0houruntreatedcell
chr6	30723462	SRR5657967_LNCaP_0houruntreatedcell
chr15	43768590	SRR5657967_LNCaP_0houruntreatedcell
chr6	28904568	SRR5657967_LNCaP_0houruntreatedcell
chr8	63187742	SRR5657967_LNCaP_0houruntreatedcell
chr2	178450308	SRR5657967_LNCaP_0houruntreatedcell
chr14	24098539	SRR5657967_LNCaP_0houruntreatedcell
chr3	179614974	SRR5657967_LNCaP_0houruntreatedcell
chr14	24189773	SRR5657967_LNCaP_0houruntreatedcell
chr17	18347560	SRR5657967_LNCaP_0houruntreatedcell
chr6	30590322	SRR5657967_LNCaP_0houruntreatedcell
chr14	24240670	SRR5657967_LNCaP_0houruntreatedcell
chr6	31779761	SRR5657967_LNCaP_0houruntreatedcell
chr12	49185667	SRR5657967_LNCaP_0houruntreatedcell
chr8	124522180	SRR5657967_LNCaP_0houruntreatedcell
chr8	10765645	SRR5657967_LNCaP_0houruntreatedcell
chr14	24236024	SRR5657967_LNCaP_0houruntreatedcell
chrX	47227063	SRR5657967_LNCaP_0houruntreatedcell
chr2	219077343	SRR5657967_LNCaP_0houruntreatedcell
chr2	3498966	SRR5657968_LNCaP_0houruntreatedcell
chr6	30723472	SRR5657968_LNCaP_0houruntreatedcell
chr6	31669368	SRR5657968_LNCaP_0houruntreatedcell
chr19	49491524	SRR5657968_LNCaP_0houruntreatedcell
chr4	99949671	SRR5657968_LNCaP_0houruntreatedcell
chr6	30723462	SRR5657968_LNCaP_0houruntreatedcell
chr11	62888136	SRR5657968_LNCaP_0houruntreatedcell
chr11	90210547	SRR5657968_LNCaP_0houruntreatedcell
chr2	178450308	SRR5657968_LNCaP_0houruntreatedcell
chr3	179614974	SRR5657968_LNCaP_0houruntreatedcell
chr6	31779761	SRR5657968_LNCaP_0houruntreatedcell
chr2	232549190	SRR5657968_LNCaP_0houruntreatedcell
chr14	94055027	SRR5657968_LNCaP_0houruntreatedcell
chr17	1737589	SRR5657968_LNCaP_0houruntreatedcell
chrX	15517932	SRR5657968_LNCaP_0houruntreatedcell
chr2	3498966	SRR5657969_LNCaP_0houruntreatedcell
chr6	30723472	SRR5657969_LNCaP_0houruntreatedcell
chr6	31669368	SRR5657969_LNCaP_0houruntreatedcell
chr17	48894404	SRR5657969_LNCaP_0houruntreatedcell
chr4	99949671	SRR5657969_LNCaP_0houruntreatedcell
chr6	30723462	SRR5657969_LNCaP_0houruntreatedcell
chr11	62888136	SRR5657969_LNCaP_0houruntreatedcell
chr15	43768590	SRR5657969_LNCaP_0houruntreatedcell
chr11	90210547	SRR5657969_LNCaP_0houruntreatedcell
chr17	40637551	SRR5657969_LNCaP_0houruntreatedcell
chr3	179614974	SRR5657969_LNCaP_0houruntreatedcell
chr6	31623810	SRR5657969_LNCaP_0houruntreatedcell
chr3	44753380	SRR5657969_LNCaP_0houruntreatedcell
chr2	3498966	SRR5657970_LNCaP_0houruntreatedcell
chr6	30723472	SRR5657970_LNCaP_0houruntreatedcell
chr6	31669368	SRR5657970_LNCaP_0houruntreatedcell
chr4	99949671	SRR5657970_LNCaP_0houruntreatedcell
chr6	30723462	SRR5657970_LNCaP_0houruntreatedcell
chr11	62888136	SRR5657970_LNCaP_0houruntreatedcell
chr11	90210547	SRR5657970_LNCaP_0houruntreatedcell
chr2	178450308	SRR5657970_LNCaP_0houruntreatedcell
chr3	179614974	SRR5657970_LNCaP_0houruntreatedcell
chr6	34242785	SRR5657970_LNCaP_0houruntreatedcell
chr14	94055027	SRR5657970_LNCaP_0houruntreatedcell
chr11	62833115	SRR5657970_LNCaP_0houruntreatedcell
chr19	44893786	SRR5657970_LNCaP_0houruntreatedcell
chr8	10765645	SRR5657970_LNCaP_0houruntreatedcell
chr2	3498966	SRR5657971_LNCaP_0houruntreatedcell
chr6	30723472	SRR5657971_LNCaP_0houruntreatedcell
chr6	31669368	SRR5657971_LNCaP_0houruntreatedcell
chr4	99949671	SRR5657971_LNCaP_0houruntreatedcell
chr16	29446837	SRR5657971_LNCaP_0houruntreatedcell
chr6	30723462	SRR5657971_LNCaP_0houruntreatedcell
chr11	62888136	SRR5657971_LNCaP_0houruntreatedcell
chr11	90210547	SRR5657971_LNCaP_0houruntreatedcell
chr2	178450308	SRR5657971_LNCaP_0houruntreatedcell
chr17	40637551	SRR5657971_LNCaP_0houruntreatedcell
chr6	30590322	SRR5657971_LNCaP_0houruntreatedcell
chr14	24240670	SRR5657971_LNCaP_0houruntreatedcell
chr6	34242785	SRR5657971_LNCaP_0houruntreatedcell
chr14	94055027	SRR5657971_LNCaP_0houruntreatedcell
chr7	143388599	SRR5657971_LNCaP_0houruntreatedcell
chr22	19458137	SRR5657971_LNCaP_0houruntreatedcell
chr2	3498966	SRR5657972_LNCaP_0houruntreatedcell
chr6	30723472	SRR5657972_LNCaP_0houruntreatedcell
chr6	31669368	SRR5657972_LNCaP_0houruntreatedcell
chr19	49491524	SRR5657972_LNCaP_0houruntreatedcell
chr17	48894404	SRR5657972_LNCaP_0houruntreatedcell
chr4	99949671	SRR5657972_LNCaP_0houruntreatedcell
chr16	29446837	SRR5657972_LNCaP_0houruntreatedcell
chr6	30723462	SRR5657972_LNCaP_0houruntreatedcell
chr11	62888136	SRR5657972_LNCaP_0houruntreatedcell
chr6	28904568	SRR5657972_LNCaP_0houruntreatedcell
chr19	38847388	SRR5657972_LNCaP_0houruntreatedcell
chr16	71285668	SRR5657972_LNCaP_0houruntreatedcell
chr7	143388599	SRR5657972_LNCaP_0houruntreatedcell
chr6	33313278	SRR5657972_LNCaP_0houruntreatedcell
chr19	44893786	SRR5657972_LNCaP_0houruntreatedcell
chr2	111878955	SRR5657972_LNCaP_0houruntreatedcell
chr11	116785811	SRR5657972_LNCaP_0houruntreatedcell
chr2	3498966	SRR5657973_LNCaP_0houruntreatedcell
chr6	30723472	SRR5657973_LNCaP_0houruntreatedcell
chr6	31669368	SRR5657973_LNCaP_0houruntreatedcell
chr19	49491524	SRR5657973_LNCaP_0houruntreatedcell
chr17	48894404	SRR5657973_LNCaP_0houruntreatedcell
chr4	99949671	SRR5657973_LNCaP_0houruntreatedcell
chr6	30723462	SRR5657973_LNCaP_0houruntreatedcell
chr11	62888136	SRR5657973_LNCaP_0houruntreatedcell
chr6	28904568	SRR5657973_LNCaP_0houruntreatedcell
chr1	228487717	SRR5657973_LNCaP_0houruntreatedcell
chr9	132077560	SRR5657973_LNCaP_0houruntreatedcell
chr14	24240670	SRR5657973_LNCaP_0houruntreatedcell
chr17	36557234	SRR5657973_LNCaP_0houruntreatedcell
chr6	10756471	SRR5657973_LNCaP_0houruntreatedcell
chr7	143388599	SRR5657973_LNCaP_0houruntreatedcell
chr2	3498966	SRR5657974_LNCaP_0houruntreatedcell
chr6	30723472	SRR5657974_LNCaP_0houruntreatedcell
chr6	31669368	SRR5657974_LNCaP_0houruntreatedcell
chr19	49491524	SRR5657974_LNCaP_0houruntreatedcell
chr17	48894404	SRR5657974_LNCaP_0houruntreatedcell
chr7	56011772	SRR5657974_LNCaP_0houruntreatedcell
chr6	30723462	SRR5657974_LNCaP_0houruntreatedcell
chr11	62888136	SRR5657974_LNCaP_0houruntreatedcell
chr6	31806114	SRR5657974_LNCaP_0houruntreatedcell
chr8	63187742	SRR5657974_LNCaP_0houruntreatedcell
chr17	40637551	SRR5657974_LNCaP_0houruntreatedcell
chr14	24098539	SRR5657974_LNCaP_0houruntreatedcell
chr3	179614974	SRR5657974_LNCaP_0houruntreatedcell
chr14	90263715	SRR5657974_LNCaP_0houruntreatedcell
chr12	121641355	SRR5657974_LNCaP_0houruntreatedcell
chr14	24240670	SRR5657974_LNCaP_0houruntreatedcell
chr6	34242785	SRR5657974_LNCaP_0houruntreatedcell
chr19	44893786	SRR5657974_LNCaP_0houruntreatedcell
chr8	10765645	SRR5657974_LNCaP_0houruntreatedcell
chr2	3498966	SRR5657975_LNCaP_0houruntreatedcell
chr6	30723472	SRR5657975_LNCaP_0houruntreatedcell
chr6	31669368	SRR5657975_LNCaP_0houruntreatedcell
chr19	49491524	SRR5657975_LNCaP_0houruntreatedcell
chr17	48894404	SRR5657975_LNCaP_0houruntreatedcell
chr4	99949671	SRR5657975_LNCaP_0houruntreatedcell
chr7	56011772	SRR5657975_LNCaP_0houruntreatedcell
chr6	30723462	SRR5657975_LNCaP_0houruntreatedcell
chr8	63187742	SRR5657975_LNCaP_0houruntreatedcell
chr1	228487717	SRR5657975_LNCaP_0houruntreatedcell
chr11	90210547	SRR5657975_LNCaP_0houruntreatedcell
chr14	24098539	SRR5657975_LNCaP_0houruntreatedcell
chr14	90263715	SRR5657975_LNCaP_0houruntreatedcell
chr14	24120902	SRR5657975_LNCaP_0houruntreatedcell
chr6	10756471	SRR5657975_LNCaP_0houruntreatedcell
chr14	94055027	SRR5657975_LNCaP_0houruntreatedcell
chr3	177038112	SRR5657975_LNCaP_0houruntreatedcell
chr17	41871829	SRR5657975_LNCaP_0houruntreatedcell
chr2	3498966	SRR5657976_LNCaP_0houruntreatedcell
chr6	30723472	SRR5657976_LNCaP_0houruntreatedcell
chr6	31669368	SRR5657976_LNCaP_0houruntreatedcell
chr4	99949671	SRR5657976_LNCaP_0houruntreatedcell
chr7	56116048	SRR5657976_LNCaP_0houruntreatedcell
chr16	29446837	SRR5657976_LNCaP_0houruntreatedcell
chr6	30723462	SRR5657976_LNCaP_0houruntreatedcell
chr11	62888136	SRR5657976_LNCaP_0houruntreatedcell
chr15	43768590	SRR5657976_LNCaP_0houruntreatedcell
chr6	31806114	SRR5657976_LNCaP_0houruntreatedcell
chr11	90210547	SRR5657976_LNCaP_0houruntreatedcell
chr14	24189773	SRR5657976_LNCaP_0houruntreatedcell
chr17	18347560	SRR5657976_LNCaP_0houruntreatedcell
chr18	12830977	SRR5657976_LNCaP_0houruntreatedcell
chr6	30590322	SRR5657976_LNCaP_0houruntreatedcell
chr14	24240670	SRR5657976_LNCaP_0houruntreatedcell
chr8	10765645	SRR5657976_LNCaP_0houruntreatedcell
chr15	40414900	SRR5657976_LNCaP_0houruntreatedcell
chr12	112405271	SRR5657976_LNCaP_0houruntreatedcell
chr2	3498966	SRR5657977_LNCaP_0houruntreatedcell
chr6	30723472	SRR5657977_LNCaP_0houruntreatedcell
chr6	31669368	SRR5657977_LNCaP_0houruntreatedcell
chr19	49491524	SRR5657977_LNCaP_0houruntreatedcell
chr7	56011772	SRR5657977_LNCaP_0houruntreatedcell
chr6	30723462	SRR5657977_LNCaP_0houruntreatedcell
chr11	62888136	SRR5657977_LNCaP_0houruntreatedcell
chr15	43768590	SRR5657977_LNCaP_0houruntreatedcell
chr11	90210547	SRR5657977_LNCaP_0houruntreatedcell
chr17	40637551	SRR5657977_LNCaP_0houruntreatedcell
chr14	24189773	SRR5657977_LNCaP_0houruntreatedcell
chr19	38847388	SRR5657977_LNCaP_0houruntreatedcell
chr17	18347560	SRR5657977_LNCaP_0houruntreatedcell
chr14	24240670	SRR5657977_LNCaP_0houruntreatedcell
chr14	94055027	SRR5657977_LNCaP_0houruntreatedcell
chr12	2866511	SRR5657977_LNCaP_0houruntreatedcell
chr12	112405271	SRR5657977_LNCaP_0houruntreatedcell
chr2	3498966	SRR5657978_LNCaP_0houruntreatedcell
chr6	31669368	SRR5657978_LNCaP_0houruntreatedcell
chr4	99949671	SRR5657978_LNCaP_0houruntreatedcell
chr7	56011772	SRR5657978_LNCaP_0houruntreatedcell
chr16	29446837	SRR5657978_LNCaP_0houruntreatedcell
chr11	62888136	SRR5657978_LNCaP_0houruntreatedcell
chr6	28904568	SRR5657978_LNCaP_0houruntreatedcell
chr11	90210547	SRR5657978_LNCaP_0houruntreatedcell
chr9	132077560	SRR5657978_LNCaP_0houruntreatedcell
chr2	178450308	SRR5657978_LNCaP_0houruntreatedcell
chr3	179614974	SRR5657978_LNCaP_0houruntreatedcell
chr14	90263715	SRR5657978_LNCaP_0houruntreatedcell
chr6	30590322	SRR5657978_LNCaP_0houruntreatedcell
chr14	24240670	SRR5657978_LNCaP_0houruntreatedcell
chr6	159748316	SRR5657978_LNCaP_0houruntreatedcell
chr7	138529216	SRR5657978_LNCaP_0houruntreatedcell
chr22	31201582	SRR5657978_LNCaP_0houruntreatedcell
chr2	3498966	SRR5657979_LNCaP_0houruntreatedcell
chr6	31669368	SRR5657979_LNCaP_0houruntreatedcell
chr2	27212357	SRR5657979_LNCaP_0houruntreatedcell
chr17	48894404	SRR5657979_LNCaP_0houruntreatedcell
chr16	29446837	SRR5657979_LNCaP_0houruntreatedcell
chr11	62888136	SRR5657979_LNCaP_0houruntreatedcell
chr6	31806114	SRR5657979_LNCaP_0houruntreatedcell
chr9	132077560	SRR5657979_LNCaP_0houruntreatedcell
chr3	179614974	SRR5657979_LNCaP_0houruntreatedcell
chr14	90263715	SRR5657979_LNCaP_0houruntreatedcell
chr6	30590322	SRR5657979_LNCaP_0houruntreatedcell
chr14	24240670	SRR5657979_LNCaP_0houruntreatedcell
chr7	143388599	SRR5657979_LNCaP_0houruntreatedcell
chr22	31201582	SRR5657979_LNCaP_0houruntreatedcell
chr14	24192781	SRR5657979_LNCaP_0houruntreatedcell
chr6	30602177	SRR5657979_LNCaP_0houruntreatedcell
chr2	3498966	SRR5657980_LNCaP_0houruntreatedcell
chr6	30723472	SRR5657980_LNCaP_0houruntreatedcell
chr6	31669368	SRR5657980_LNCaP_0houruntreatedcell
chr19	49491524	SRR5657980_LNCaP_0houruntreatedcell
chr17	48894404	SRR5657980_LNCaP_0houruntreatedcell
chr1	153991181	SRR5657980_LNCaP_0houruntreatedcell
chr16	29446837	SRR5657980_LNCaP_0houruntreatedcell
chr6	30723462	SRR5657980_LNCaP_0houruntreatedcell
chr11	62888136	SRR5657980_LNCaP_0houruntreatedcell
chr2	178450308	SRR5657980_LNCaP_0houruntreatedcell
chr17	40637551	SRR5657980_LNCaP_0houruntreatedcell
chr14	24098539	SRR5657980_LNCaP_0houruntreatedcell
chr3	179614974	SRR5657980_LNCaP_0houruntreatedcell
chr14	24189773	SRR5657980_LNCaP_0houruntreatedcell
chr17	18347560	SRR5657980_LNCaP_0houruntreatedcell
chr12	121641355	SRR5657980_LNCaP_0houruntreatedcell
chr14	24240670	SRR5657980_LNCaP_0houruntreatedcell
chr6	34242785	SRR5657980_LNCaP_0houruntreatedcell
chr17	36557234	SRR5657980_LNCaP_0houruntreatedcell
chr19	19177395	SRR5657980_LNCaP_0houruntreatedcell
chr11	65525664	SRR5657980_LNCaP_0houruntreatedcell
chr2	3498966	SRR5657981_LNCaP_0houruntreatedcell
chr6	30723472	SRR5657981_LNCaP_0houruntreatedcell
chr6	31669368	SRR5657981_LNCaP_0houruntreatedcell
chr17	48894404	SRR5657981_LNCaP_0houruntreatedcell
chr7	56116041	SRR5657981_LNCaP_0houruntreatedcell
chr7	56116048	SRR5657981_LNCaP_0houruntreatedcell
chr16	29446837	SRR5657981_LNCaP_0houruntreatedcell
chr6	30723462	SRR5657981_LNCaP_0houruntreatedcell
chr11	62888136	SRR5657981_LNCaP_0houruntreatedcell
chr6	31806114	SRR5657981_LNCaP_0houruntreatedcell
chr17	40637551	SRR5657981_LNCaP_0houruntreatedcell
chr14	24098539	SRR5657981_LNCaP_0houruntreatedcell
chr3	179614974	SRR5657981_LNCaP_0houruntreatedcell
chr14	24189773	SRR5657981_LNCaP_0houruntreatedcell
chr17	18347560	SRR5657981_LNCaP_0houruntreatedcell
chr12	121641355	SRR5657981_LNCaP_0houruntreatedcell
chr6	31779761	SRR5657981_LNCaP_0houruntreatedcell
chr6	34242785	SRR5657981_LNCaP_0houruntreatedcell
chr17	36557234	SRR5657981_LNCaP_0houruntreatedcell
chr14	24120902	SRR5657981_LNCaP_0houruntreatedcell
chr11	64802096	SRR5657981_LNCaP_0houruntreatedcell
chr6	10756471	SRR5657981_LNCaP_0houruntreatedcell
chr14	94055027	SRR5657981_LNCaP_0houruntreatedcell
chr11	64802088	SRR5657981_LNCaP_0houruntreatedcell
chr7	138529216	SRR5657981_LNCaP_0houruntreatedcell
chr8	144316607	SRR5657981_LNCaP_0houruntreatedcell
chr2	3498966	SRR5657982_LNCaP_0houruntreatedcell
chr6	30723472	SRR5657982_LNCaP_0houruntreatedcell
chr6	31669368	SRR5657982_LNCaP_0houruntreatedcell
chr19	49491524	SRR5657982_LNCaP_0houruntreatedcell
chr6	30723462	SRR5657982_LNCaP_0houruntreatedcell
chr11	62888136	SRR5657982_LNCaP_0houruntreatedcell
chr15	43768590	SRR5657982_LNCaP_0houruntreatedcell
chr6	28904568	SRR5657982_LNCaP_0houruntreatedcell
chr8	63187742	SRR5657982_LNCaP_0houruntreatedcell
chr11	90210547	SRR5657982_LNCaP_0houruntreatedcell
chr10	93700091	SRR5657982_LNCaP_0houruntreatedcell
chr2	178450308	SRR5657982_LNCaP_0houruntreatedcell
chr17	40637551	SRR5657982_LNCaP_0houruntreatedcell
chr3	179614974	SRR5657982_LNCaP_0houruntreatedcell
chr14	24240670	SRR5657982_LNCaP_0houruntreatedcell
chr6	34242785	SRR5657982_LNCaP_0houruntreatedcell
chr6	159748316	SRR5657982_LNCaP_0houruntreatedcell
chr14	94055027	SRR5657982_LNCaP_0houruntreatedcell
chr8	10765645	SRR5657982_LNCaP_0houruntreatedcell
chr2	3498966	SRR5657983_LNCaP_0houruntreatedcell
chr6	30723472	SRR5657983_LNCaP_0houruntreatedcell
chr6	31669368	SRR5657983_LNCaP_0houruntreatedcell
chr19	49491524	SRR5657983_LNCaP_0houruntreatedcell
chr7	56116041	SRR5657983_LNCaP_0houruntreatedcell
chr7	56116048	SRR5657983_LNCaP_0houruntreatedcell
chr6	30723462	SRR5657983_LNCaP_0houruntreatedcell
chr11	62888136	SRR5657983_LNCaP_0houruntreatedcell
chr6	28904568	SRR5657983_LNCaP_0houruntreatedcell
chr8	63187742	SRR5657983_LNCaP_0houruntreatedcell
chr11	90210547	SRR5657983_LNCaP_0houruntreatedcell
chr2	178450308	SRR5657983_LNCaP_0houruntreatedcell
chr14	24098539	SRR5657983_LNCaP_0houruntreatedcell
chr6	31623810	SRR5657983_LNCaP_0houruntreatedcell
chr6	30590322	SRR5657983_LNCaP_0houruntreatedcell
chr14	24240670	SRR5657983_LNCaP_0houruntreatedcell
chr6	31779761	SRR5657983_LNCaP_0houruntreatedcell
chr6	34242785	SRR5657983_LNCaP_0houruntreatedcell
chr5	69228253	SRR5657983_LNCaP_0houruntreatedcell
chr8	10765645	SRR5657983_LNCaP_0houruntreatedcell
chr2	3498966	SRR5657984_LNCaP_0houruntreatedcell
chr6	30723472	SRR5657984_LNCaP_0houruntreatedcell
chr6	31669368	SRR5657984_LNCaP_0houruntreatedcell
chr19	49491524	SRR5657984_LNCaP_0houruntreatedcell
chr17	48894404	SRR5657984_LNCaP_0houruntreatedcell
chr6	30723462	SRR5657984_LNCaP_0houruntreatedcell
chr11	62888136	SRR5657984_LNCaP_0houruntreatedcell
chr6	28904568	SRR5657984_LNCaP_0houruntreatedcell
chr8	63187742	SRR5657984_LNCaP_0houruntreatedcell
chr1	228487717	SRR5657984_LNCaP_0houruntreatedcell
chr17	40637551	SRR5657984_LNCaP_0houruntreatedcell
chr6	30590322	SRR5657984_LNCaP_0houruntreatedcell
chr8	73039153	SRR5657984_LNCaP_0houruntreatedcell
chr14	24120902	SRR5657984_LNCaP_0houruntreatedcell
chr19	44893786	SRR5657984_LNCaP_0houruntreatedcell
chr17	35930240	SRR5657984_LNCaP_0houruntreatedcell
chr8	144316607	SRR5657984_LNCaP_0houruntreatedcell
chr16	53500225	SRR5657984_LNCaP_0houruntreatedcell
chr2	3498966	SRR5657985_LNCaP_0houruntreatedcell
chr6	30723472	SRR5657985_LNCaP_0houruntreatedcell
chr6	31669368	SRR5657985_LNCaP_0houruntreatedcell
chr2	27212357	SRR5657985_LNCaP_0houruntreatedcell
chr17	48894404	SRR5657985_LNCaP_0houruntreatedcell
chr6	30723462	SRR5657985_LNCaP_0houruntreatedcell
chr11	62888136	SRR5657985_LNCaP_0houruntreatedcell
chr6	28904568	SRR5657985_LNCaP_0houruntreatedcell
chr8	63187742	SRR5657985_LNCaP_0houruntreatedcell
chr1	228487717	SRR5657985_LNCaP_0houruntreatedcell
chr11	90210547	SRR5657985_LNCaP_0houruntreatedcell
chr14	24098539	SRR5657985_LNCaP_0houruntreatedcell
chr3	179614974	SRR5657985_LNCaP_0houruntreatedcell
chr6	30590322	SRR5657985_LNCaP_0houruntreatedcell
chr14	24240670	SRR5657985_LNCaP_0houruntreatedcell
chr17	36557234	SRR5657985_LNCaP_0houruntreatedcell
chr14	24120902	SRR5657985_LNCaP_0houruntreatedcell
chr8	6757204	SRR5657985_LNCaP_0houruntreatedcell
chr8	144316607	SRR5657985_LNCaP_0houruntreatedcell
chr8	10765645	SRR5657985_LNCaP_0houruntreatedcell
chr12	50453654	SRR5657985_LNCaP_0houruntreatedcell
chr2	3498966	SRR5657986_LNCaP_0houruntreatedcell
chr6	31669368	SRR5657986_LNCaP_0houruntreatedcell
chr19	49491524	SRR5657986_LNCaP_0houruntreatedcell
chr4	99949671	SRR5657986_LNCaP_0houruntreatedcell
chr11	62888136	SRR5657986_LNCaP_0houruntreatedcell
chr8	63187742	SRR5657986_LNCaP_0houruntreatedcell
chr11	90210547	SRR5657986_LNCaP_0houruntreatedcell
chr17	40637551	SRR5657986_LNCaP_0houruntreatedcell
chr14	24098539	SRR5657986_LNCaP_0houruntreatedcell
chr14	24240670	SRR5657986_LNCaP_0houruntreatedcell
chr8	73039153	SRR5657986_LNCaP_0houruntreatedcell
chr14	94055027	SRR5657986_LNCaP_0houruntreatedcell
chr6	33275999	SRR5657986_LNCaP_0houruntreatedcell
chr8	124522180	SRR5657986_LNCaP_0houruntreatedcell
chr2	3498966	SRR5657987_LNCaP_0houruntreatedcell
chr6	30723472	SRR5657987_LNCaP_0houruntreatedcell
chr6	31669368	SRR5657987_LNCaP_0houruntreatedcell
chr19	49491524	SRR5657987_LNCaP_0houruntreatedcell
chr4	99949671	SRR5657987_LNCaP_0houruntreatedcell
chr16	29446837	SRR5657987_LNCaP_0houruntreatedcell
chr6	30723462	SRR5657987_LNCaP_0houruntreatedcell
chr11	62888136	SRR5657987_LNCaP_0houruntreatedcell
chr6	28904568	SRR5657987_LNCaP_0houruntreatedcell
chr6	31806114	SRR5657987_LNCaP_0houruntreatedcell
chr8	63187742	SRR5657987_LNCaP_0houruntreatedcell
chr11	90210547	SRR5657987_LNCaP_0houruntreatedcell
chr2	178450308	SRR5657987_LNCaP_0houruntreatedcell
chr17	40637551	SRR5657987_LNCaP_0houruntreatedcell
chr14	24098539	SRR5657987_LNCaP_0houruntreatedcell
chr18	12830977	SRR5657987_LNCaP_0houruntreatedcell
chr6	30590322	SRR5657987_LNCaP_0houruntreatedcell
chr11	563307	SRR5657987_LNCaP_0houruntreatedcell
chr6	33275999	SRR5657987_LNCaP_0houruntreatedcell
chr3	177038112	SRR5657987_LNCaP_0houruntreatedcell
chr8	124522180	SRR5657987_LNCaP_0houruntreatedcell
chr2	3498966	SRR5657988_LNCaP_0houruntreatedcell
chr6	30723472	SRR5657988_LNCaP_0houruntreatedcell
chr6	31669368	SRR5657988_LNCaP_0houruntreatedcell
chr19	49491524	SRR5657988_LNCaP_0houruntreatedcell
chr17	48894404	SRR5657988_LNCaP_0houruntreatedcell
chr1	153991181	SRR5657988_LNCaP_0houruntreatedcell
chr6	30723462	SRR5657988_LNCaP_0houruntreatedcell
chr11	62888136	SRR5657988_LNCaP_0houruntreatedcell
chr15	43768590	SRR5657988_LNCaP_0houruntreatedcell
chr8	63187742	SRR5657988_LNCaP_0houruntreatedcell
chr11	90210547	SRR5657988_LNCaP_0houruntreatedcell
chr9	132077560	SRR5657988_LNCaP_0houruntreatedcell
chr2	178450308	SRR5657988_LNCaP_0houruntreatedcell
chr14	24098539	SRR5657988_LNCaP_0houruntreatedcell
chr14	24189773	SRR5657988_LNCaP_0houruntreatedcell
chr6	30590322	SRR5657988_LNCaP_0houruntreatedcell
chr14	24240670	SRR5657988_LNCaP_0houruntreatedcell
chr2	232549190	SRR5657988_LNCaP_0houruntreatedcell
chr8	10765650	SRR5657988_LNCaP_0houruntreatedcell
chr6	10756471	SRR5657988_LNCaP_0houruntreatedcell
chr14	94055027	SRR5657988_LNCaP_0houruntreatedcell
chr19	44893786	SRR5657988_LNCaP_0houruntreatedcell
chr8	144316607	SRR5657988_LNCaP_0houruntreatedcell
chr22	19458137	SRR5657988_LNCaP_0houruntreatedcell
chr17	36589295	SRR5657988_LNCaP_0houruntreatedcell
chr2	3498966	SRR5657989_LNCaP_0houruntreatedcell
chr6	30723472	SRR5657989_LNCaP_0houruntreatedcell
chr6	31669368	SRR5657989_LNCaP_0houruntreatedcell
chr19	49491524	SRR5657989_LNCaP_0houruntreatedcell
chr17	48894404	SRR5657989_LNCaP_0houruntreatedcell
chr4	99949671	SRR5657989_LNCaP_0houruntreatedcell
chr1	153991181	SRR5657989_LNCaP_0houruntreatedcell
chr6	30723462	SRR5657989_LNCaP_0houruntreatedcell
chr11	62888136	SRR5657989_LNCaP_0houruntreatedcell
chr8	63187742	SRR5657989_LNCaP_0houruntreatedcell
chr11	90210547	SRR5657989_LNCaP_0houruntreatedcell
chr2	178450308	SRR5657989_LNCaP_0houruntreatedcell
chr14	24098539	SRR5657989_LNCaP_0houruntreatedcell
chr3	179614974	SRR5657989_LNCaP_0houruntreatedcell
chr14	24189773	SRR5657989_LNCaP_0houruntreatedcell
chr17	18347560	SRR5657989_LNCaP_0houruntreatedcell
chr18	12830977	SRR5657989_LNCaP_0houruntreatedcell
chr6	30590322	SRR5657989_LNCaP_0houruntreatedcell
chr14	24240670	SRR5657989_LNCaP_0houruntreatedcell
chr14	94055027	SRR5657989_LNCaP_0houruntreatedcell
chr6	27146650	SRR5657989_LNCaP_0houruntreatedcell
chr8	144316607	SRR5657989_LNCaP_0houruntreatedcell
chr17	36589295	SRR5657989_LNCaP_0houruntreatedcell
chr2	3498966	SRR5657990_LNCaP_0houruntreatedcell
chr6	30723472	SRR5657990_LNCaP_0houruntreatedcell
chr6	31669368	SRR5657990_LNCaP_0houruntreatedcell
chr17	48894404	SRR5657990_LNCaP_0houruntreatedcell
chr4	99949671	SRR5657990_LNCaP_0houruntreatedcell
chr1	153991181	SRR5657990_LNCaP_0houruntreatedcell
chr16	29446837	SRR5657990_LNCaP_0houruntreatedcell
chr6	30723462	SRR5657990_LNCaP_0houruntreatedcell
chr11	62888136	SRR5657990_LNCaP_0houruntreatedcell
chr6	31806114	SRR5657990_LNCaP_0houruntreatedcell
chr2	178450308	SRR5657990_LNCaP_0houruntreatedcell
chr3	179614974	SRR5657990_LNCaP_0houruntreatedcell
chr19	38847388	SRR5657990_LNCaP_0houruntreatedcell
chr17	18347560	SRR5657990_LNCaP_0houruntreatedcell
chr14	90263715	SRR5657990_LNCaP_0houruntreatedcell
chr6	30590322	SRR5657990_LNCaP_0houruntreatedcell
chr14	24240670	SRR5657990_LNCaP_0houruntreatedcell
chr6	31779761	SRR5657990_LNCaP_0houruntreatedcell
chr6	34242785	SRR5657990_LNCaP_0houruntreatedcell
chr11	117228220	SRR5657990_LNCaP_0houruntreatedcell
chr8	10765650	SRR5657990_LNCaP_0houruntreatedcell
chr14	94055027	SRR5657990_LNCaP_0houruntreatedcell
chr3	44753380	SRR5657990_LNCaP_0houruntreatedcell
chr4	151104524	SRR5657990_LNCaP_0houruntreatedcell
chr17	28723600	SRR5657990_LNCaP_0houruntreatedcell
chr2	3498966	SRR5657991_LNCaP_0houruntreatedcell
chr6	30723472	SRR5657991_LNCaP_0houruntreatedcell
chr6	31669368	SRR5657991_LNCaP_0houruntreatedcell
chr19	49491524	SRR5657991_LNCaP_0houruntreatedcell
chr17	48894404	SRR5657991_LNCaP_0houruntreatedcell
chr4	99949671	SRR5657991_LNCaP_0houruntreatedcell
chr1	153991181	SRR5657991_LNCaP_0houruntreatedcell
chr7	56116041	SRR5657991_LNCaP_0houruntreatedcell
chr7	56116048	SRR5657991_LNCaP_0houruntreatedcell
chr16	29446837	SRR5657991_LNCaP_0houruntreatedcell
chr6	30723462	SRR5657991_LNCaP_0houruntreatedcell
chr11	62888136	SRR5657991_LNCaP_0houruntreatedcell
chr15	43768590	SRR5657991_LNCaP_0houruntreatedcell
chr2	178450308	SRR5657991_LNCaP_0houruntreatedcell
chr14	24098539	SRR5657991_LNCaP_0houruntreatedcell
chr3	179614974	SRR5657991_LNCaP_0houruntreatedcell
chr19	38847388	SRR5657991_LNCaP_0houruntreatedcell
chr17	18347560	SRR5657991_LNCaP_0houruntreatedcell
chr18	12830977	SRR5657991_LNCaP_0houruntreatedcell
chr6	30590322	SRR5657991_LNCaP_0houruntreatedcell
chr6	31779761	SRR5657991_LNCaP_0houruntreatedcell
chr11	117228220	SRR5657991_LNCaP_0houruntreatedcell
chr8	10765650	SRR5657991_LNCaP_0houruntreatedcell
chr14	94055027	SRR5657991_LNCaP_0houruntreatedcell
chr12	56155152	SRR5657991_LNCaP_0houruntreatedcell
chr4	151104524	SRR5657991_LNCaP_0houruntreatedcell
chr17	28723600	SRR5657991_LNCaP_0houruntreatedcell
chr2	3498966	SRR5657992_LNCaP_0houruntreatedcell
chr4	68670228	SRR5657992_LNCaP_0houruntreatedcell
chr6	30723472	SRR5657992_LNCaP_0houruntreatedcell
chr6	31669368	SRR5657992_LNCaP_0houruntreatedcell
chr19	49491524	SRR5657992_LNCaP_0houruntreatedcell
chr17	48894404	SRR5657992_LNCaP_0houruntreatedcell
chr4	99949671	SRR5657992_LNCaP_0houruntreatedcell
chr6	30723462	SRR5657992_LNCaP_0houruntreatedcell
chr11	62888136	SRR5657992_LNCaP_0houruntreatedcell
chr15	43768590	SRR5657992_LNCaP_0houruntreatedcell
chr2	178450308	SRR5657992_LNCaP_0houruntreatedcell
chr3	179614974	SRR5657992_LNCaP_0houruntreatedcell
chr14	90263715	SRR5657992_LNCaP_0houruntreatedcell
chr1	8868022	SRR5657992_LNCaP_0houruntreatedcell
chr6	30590322	SRR5657992_LNCaP_0houruntreatedcell
chr14	24240670	SRR5657992_LNCaP_0houruntreatedcell
chr14	94055027	SRR5657992_LNCaP_0houruntreatedcell
chr3	177038112	SRR5657992_LNCaP_0houruntreatedcell
chr7	148792740	SRR5657992_LNCaP_0houruntreatedcell
chr8	10765645	SRR5657992_LNCaP_0houruntreatedcell
chr2	3498966	SRR5657993_LNCaP_0houruntreatedcell
chr6	30723472	SRR5657993_LNCaP_0houruntreatedcell
chr6	31669368	SRR5657993_LNCaP_0houruntreatedcell
chr19	49491524	SRR5657993_LNCaP_0houruntreatedcell
chr17	48894404	SRR5657993_LNCaP_0houruntreatedcell
chr6	30723462	SRR5657993_LNCaP_0houruntreatedcell
chr8	63187742	SRR5657993_LNCaP_0houruntreatedcell
chr9	132077560	SRR5657993_LNCaP_0houruntreatedcell
chr2	178450308	SRR5657993_LNCaP_0houruntreatedcell
chr3	179614974	SRR5657993_LNCaP_0houruntreatedcell
chr1	8868022	SRR5657993_LNCaP_0houruntreatedcell
chr16	71285668	SRR5657993_LNCaP_0houruntreatedcell
chr14	24240670	SRR5657993_LNCaP_0houruntreatedcell
chr6	31779761	SRR5657993_LNCaP_0houruntreatedcell
chr14	94055027	SRR5657993_LNCaP_0houruntreatedcell
chr19	44893786	SRR5657993_LNCaP_0houruntreatedcell
chr8	10765645	SRR5657993_LNCaP_0houruntreatedcell
chr6	30602177	SRR5657993_LNCaP_0houruntreatedcell
chr2	3498966	SRR5657994_LNCaP_0houruntreatedcell
chr6	30723472	SRR5657994_LNCaP_0houruntreatedcell
chr6	31669368	SRR5657994_LNCaP_0houruntreatedcell
chr2	27212357	SRR5657994_LNCaP_0houruntreatedcell
chr19	49491524	SRR5657994_LNCaP_0houruntreatedcell
chr17	48894404	SRR5657994_LNCaP_0houruntreatedcell
chr11	62888136	SRR5657994_LNCaP_0houruntreatedcell
chr10	93700091	SRR5657994_LNCaP_0houruntreatedcell
chr2	178450308	SRR5657994_LNCaP_0houruntreatedcell
chr14	24098539	SRR5657994_LNCaP_0houruntreatedcell
chr17	18347560	SRR5657994_LNCaP_0houruntreatedcell
chr6	30590322	SRR5657994_LNCaP_0houruntreatedcell
chr2	232549190	SRR5657994_LNCaP_0houruntreatedcell
chr14	94055027	SRR5657994_LNCaP_0houruntreatedcell
chr4	521666	SRR5657994_LNCaP_0houruntreatedcell
chr8	10765645	SRR5657994_LNCaP_0houruntreatedcell
chr2	3498966	SRR5657995_LNCaP_0houruntreatedcell
chr6	31669368	SRR5657995_LNCaP_0houruntreatedcell
chr19	49491524	SRR5657995_LNCaP_0houruntreatedcell
chr17	48894404	SRR5657995_LNCaP_0houruntreatedcell
chr1	153991181	SRR5657995_LNCaP_0houruntreatedcell
chr16	29446837	SRR5657995_LNCaP_0houruntreatedcell
chr11	62888136	SRR5657995_LNCaP_0houruntreatedcell
chr8	63187742	SRR5657995_LNCaP_0houruntreatedcell
chr10	93700091	SRR5657995_LNCaP_0houruntreatedcell
chr17	40637551	SRR5657995_LNCaP_0houruntreatedcell
chr14	24098539	SRR5657995_LNCaP_0houruntreatedcell
chr6	30590322	SRR5657995_LNCaP_0houruntreatedcell
chr6	31779761	SRR5657995_LNCaP_0houruntreatedcell
chr6	34242785	SRR5657995_LNCaP_0houruntreatedcell
chr2	232549190	SRR5657995_LNCaP_0houruntreatedcell
chr14	94055027	SRR5657995_LNCaP_0houruntreatedcell
chr9	127660040	SRR5657995_LNCaP_0houruntreatedcell
chr15	89618191	SRR5657995_LNCaP_0houruntreatedcell
chr2	3498966	SRR5657996_LNCaP_0houruntreatedcell
chr6	30723472	SRR5657996_LNCaP_0houruntreatedcell
chr6	31669368	SRR5657996_LNCaP_0houruntreatedcell
chr6	30723462	SRR5657996_LNCaP_0houruntreatedcell
chr11	62888136	SRR5657996_LNCaP_0houruntreatedcell
chr15	43768590	SRR5657996_LNCaP_0houruntreatedcell
chr6	28904568	SRR5657996_LNCaP_0houruntreatedcell
chr8	63187742	SRR5657996_LNCaP_0houruntreatedcell
chr11	90210547	SRR5657996_LNCaP_0houruntreatedcell
chr2	178450308	SRR5657996_LNCaP_0houruntreatedcell
chr3	179614974	SRR5657996_LNCaP_0houruntreatedcell
chr17	18347560	SRR5657996_LNCaP_0houruntreatedcell
chr14	90263715	SRR5657996_LNCaP_0houruntreatedcell
chr6	31623810	SRR5657996_LNCaP_0houruntreatedcell
chr16	71285668	SRR5657996_LNCaP_0houruntreatedcell
chr14	24240670	SRR5657996_LNCaP_0houruntreatedcell
chr6	31779761	SRR5657996_LNCaP_0houruntreatedcell
chr14	24120902	SRR5657996_LNCaP_0houruntreatedcell
chr2	3498966	SRR5657997_LNCaP_0houruntreatedcell
chr6	30723472	SRR5657997_LNCaP_0houruntreatedcell
chr6	31669368	SRR5657997_LNCaP_0houruntreatedcell
chr17	48894404	SRR5657997_LNCaP_0houruntreatedcell
chr4	99949671	SRR5657997_LNCaP_0houruntreatedcell
chr6	30723462	SRR5657997_LNCaP_0houruntreatedcell
chr11	62888136	SRR5657997_LNCaP_0houruntreatedcell
chr8	63187742	SRR5657997_LNCaP_0houruntreatedcell
chr1	228487717	SRR5657997_LNCaP_0houruntreatedcell
chr11	90210547	SRR5657997_LNCaP_0houruntreatedcell
chr2	178450308	SRR5657997_LNCaP_0houruntreatedcell
chr14	90263715	SRR5657997_LNCaP_0houruntreatedcell
chr6	31623810	SRR5657997_LNCaP_0houruntreatedcell
chr14	24120902	SRR5657997_LNCaP_0houruntreatedcell
chr15	82989088	SRR5657997_LNCaP_0houruntreatedcell
chr6	32665060	SRR5657997_LNCaP_0houruntreatedcell
chr9	127660040	SRR5657997_LNCaP_0houruntreatedcell
chr1	108157569	SRR5657997_LNCaP_0houruntreatedcell
chr5	171872972	SRR5657997_LNCaP_0houruntreatedcell
chr2	3498966	SRR5657998_LNCaP_0houruntreatedcell
chr6	30723472	SRR5657998_LNCaP_0houruntreatedcell
chr6	31669368	SRR5657998_LNCaP_0houruntreatedcell
chr4	99949671	SRR5657998_LNCaP_0houruntreatedcell
chr6	30723462	SRR5657998_LNCaP_0houruntreatedcell
chr11	62888136	SRR5657998_LNCaP_0houruntreatedcell
chr6	31806114	SRR5657998_LNCaP_0houruntreatedcell
chr2	178450308	SRR5657998_LNCaP_0houruntreatedcell
chr6	30590322	SRR5657998_LNCaP_0houruntreatedcell
chr6	34242785	SRR5657998_LNCaP_0houruntreatedcell
chr11	563307	SRR5657998_LNCaP_0houruntreatedcell
chr14	94055027	SRR5657998_LNCaP_0houruntreatedcell
chr2	231708732	SRR5657998_LNCaP_0houruntreatedcell
chr5	150444305	SRR5657998_LNCaP_0houruntreatedcell
chr22	42640024	SRR5657998_LNCaP_0houruntreatedcell
chr12	49129701	SRR5657998_LNCaP_0houruntreatedcell
chr2	3498966	SRR5657999_LNCaP_0houruntreatedcell
chr6	30723472	SRR5657999_LNCaP_0houruntreatedcell
chr6	31669368	SRR5657999_LNCaP_0houruntreatedcell
chr19	49491524	SRR5657999_LNCaP_0houruntreatedcell
chr6	30723462	SRR5657999_LNCaP_0houruntreatedcell
chr6	31806114	SRR5657999_LNCaP_0houruntreatedcell
chr2	178450308	SRR5657999_LNCaP_0houruntreatedcell
chr3	179614974	SRR5657999_LNCaP_0houruntreatedcell
chr17	18347560	SRR5657999_LNCaP_0houruntreatedcell
chr12	121641355	SRR5657999_LNCaP_0houruntreatedcell
chr6	34242785	SRR5657999_LNCaP_0houruntreatedcell
chr14	94055027	SRR5657999_LNCaP_0houruntreatedcell
chr2	231708732	SRR5657999_LNCaP_0houruntreatedcell
chr5	150444305	SRR5657999_LNCaP_0houruntreatedcell
chr12	50453654	SRR5657999_LNCaP_0houruntreatedcell
chr12	49129701	SRR5657999_LNCaP_0houruntreatedcell
chr2	3498966	SRR5658000_LNCaP_0houruntreatedcell
chr6	30723472	SRR5658000_LNCaP_0houruntreatedcell
chr6	31669368	SRR5658000_LNCaP_0houruntreatedcell
chr16	29446837	SRR5658000_LNCaP_0houruntreatedcell
chr6	30723462	SRR5658000_LNCaP_0houruntreatedcell
chr11	62888136	SRR5658000_LNCaP_0houruntreatedcell
chr8	63187742	SRR5658000_LNCaP_0houruntreatedcell
chr11	90210547	SRR5658000_LNCaP_0houruntreatedcell
chr2	178450308	SRR5658000_LNCaP_0houruntreatedcell
chr17	40637551	SRR5658000_LNCaP_0houruntreatedcell
chr14	24098539	SRR5658000_LNCaP_0houruntreatedcell
chr3	179614974	SRR5658000_LNCaP_0houruntreatedcell
chr14	90263715	SRR5658000_LNCaP_0houruntreatedcell
chr6	31623810	SRR5658000_LNCaP_0houruntreatedcell
chr6	30590322	SRR5658000_LNCaP_0houruntreatedcell
chr13	52642712	SRR5658000_LNCaP_0houruntreatedcell
chr14	94055027	SRR5658000_LNCaP_0houruntreatedcell
chr19	5789220	SRR5658000_LNCaP_0houruntreatedcell
chr10	63153705	SRR5658000_LNCaP_0houruntreatedcell
chr19	44893786	SRR5658000_LNCaP_0houruntreatedcell
chr19	1440167	SRR5658000_LNCaP_0houruntreatedcell
chr6	33275997	SRR5658000_LNCaP_0houruntreatedcell
chr2	3498966	SRR5658001_LNCaP_0houruntreatedcell
chr6	30723472	SRR5658001_LNCaP_0houruntreatedcell
chr6	31669368	SRR5658001_LNCaP_0houruntreatedcell
chr17	48894404	SRR5658001_LNCaP_0houruntreatedcell
chr7	56011772	SRR5658001_LNCaP_0houruntreatedcell
chr6	30723462	SRR5658001_LNCaP_0houruntreatedcell
chr11	62888136	SRR5658001_LNCaP_0houruntreatedcell
chr2	178450308	SRR5658001_LNCaP_0houruntreatedcell
chr14	90263715	SRR5658001_LNCaP_0houruntreatedcell
chr6	31623810	SRR5658001_LNCaP_0houruntreatedcell
chr6	30590322	SRR5658001_LNCaP_0houruntreatedcell
chr14	24120902	SRR5658001_LNCaP_0houruntreatedcell
chr6	33275997	SRR5658001_LNCaP_0houruntreatedcell

## Sheet: LNCaP (2)
CHROM	POS	CELL
chr2	3498966	SRR5658002_LNCaP_12houruntreatedcell
chr6	30723472	SRR5658002_LNCaP_12houruntreatedcell
chr6	31669368	SRR5658002_LNCaP_12houruntreatedcell
chr6	30723462	SRR5658002_LNCaP_12houruntreatedcell
chr4	99949671	SRR5658002_LNCaP_12houruntreatedcell
chr17	48894404	SRR5658002_LNCaP_12houruntreatedcell
chr8	63187742	SRR5658002_LNCaP_12houruntreatedcell
chr19	54193198	SRR5658002_LNCaP_12houruntreatedcell
chr1	153991181	SRR5658002_LNCaP_12houruntreatedcell
chr10	68936065	SRR5658002_LNCaP_12houruntreatedcell
chr8	41497516	SRR5658002_LNCaP_12houruntreatedcell
chr3	177038112	SRR5658002_LNCaP_12houruntreatedcell
chr12	50453654	SRR5658002_LNCaP_12houruntreatedcell
chr2	3498966	SRR5658003_LNCaP_12houruntreatedcell
chr4	68670228	SRR5658003_LNCaP_12houruntreatedcell
chr6	30723472	SRR5658003_LNCaP_12houruntreatedcell
chr6	31669368	SRR5658003_LNCaP_12houruntreatedcell
chr6	30723462	SRR5658003_LNCaP_12houruntreatedcell
chr11	62888136	SRR5658003_LNCaP_12houruntreatedcell
chr8	63187742	SRR5658003_LNCaP_12houruntreatedcell
chr1	153991181	SRR5658003_LNCaP_12houruntreatedcell
chr10	68936065	SRR5658003_LNCaP_12houruntreatedcell
chr16	29446837	SRR5658003_LNCaP_12houruntreatedcell
chr18	12830977	SRR5658003_LNCaP_12houruntreatedcell
chr19	44893786	SRR5658003_LNCaP_12houruntreatedcell
chr5	74745837	SRR5658003_LNCaP_12houruntreatedcell
chr2	3498966	SRR5658004_LNCaP_12houruntreatedcell
chr6	30723472	SRR5658004_LNCaP_12houruntreatedcell
chr11	10508192	SRR5658004_LNCaP_12houruntreatedcell
chr6	31669368	SRR5658004_LNCaP_12houruntreatedcell
chr19	49491524	SRR5658004_LNCaP_12houruntreatedcell
chr2	27212357	SRR5658004_LNCaP_12houruntreatedcell
chr6	31623810	SRR5658004_LNCaP_12houruntreatedcell
chr6	30723462	SRR5658004_LNCaP_12houruntreatedcell
chr19	1440416	SRR5658004_LNCaP_12houruntreatedcell
chr11	62888136	SRR5658004_LNCaP_12houruntreatedcell
chr15	43768590	SRR5658004_LNCaP_12houruntreatedcell
chr11	90210547	SRR5658004_LNCaP_12houruntreatedcell
chr17	48894404	SRR5658004_LNCaP_12houruntreatedcell
chr6	30590322	SRR5658004_LNCaP_12houruntreatedcell
chr8	63187742	SRR5658004_LNCaP_12houruntreatedcell
chr19	38847388	SRR5658004_LNCaP_12houruntreatedcell
chr17	36557234	SRR5658004_LNCaP_12houruntreatedcell
chr1	153991181	SRR5658004_LNCaP_12houruntreatedcell
chr3	179614974	SRR5658004_LNCaP_12houruntreatedcell
chr17	18347560	SRR5658004_LNCaP_12houruntreatedcell
chr16	71285668	SRR5658004_LNCaP_12houruntreatedcell
chr12	49185685	SRR5658004_LNCaP_12houruntreatedcell
chr6	31779761	SRR5658004_LNCaP_12houruntreatedcell
chr12	49185847	SRR5658004_LNCaP_12houruntreatedcell
chr14	24189773	SRR5658004_LNCaP_12houruntreatedcell
chr15	40414900	SRR5658004_LNCaP_12houruntreatedcell
chr8	10765650	SRR5658004_LNCaP_12houruntreatedcell
chr1	214334211	SRR5658004_LNCaP_12houruntreatedcell
chr22	19458137	SRR5658004_LNCaP_12houruntreatedcell
chr8	10765645	SRR5658004_LNCaP_12houruntreatedcell
chr12	49185667	SRR5658004_LNCaP_12houruntreatedcell
chr12	49186654	SRR5658004_LNCaP_12houruntreatedcell
chr17	41871829	SRR5658004_LNCaP_12houruntreatedcell
chr2	3498966	SRR5658005_LNCaP_12houruntreatedcell
chr6	30723472	SRR5658005_LNCaP_12houruntreatedcell
chr6	31669368	SRR5658005_LNCaP_12houruntreatedcell
chr2	27212357	SRR5658005_LNCaP_12houruntreatedcell
chr6	30723462	SRR5658005_LNCaP_12houruntreatedcell
chr6	28904568	SRR5658005_LNCaP_12houruntreatedcell
chr11	62888136	SRR5658005_LNCaP_12houruntreatedcell
chr6	34242785	SRR5658005_LNCaP_12houruntreatedcell
chr6	30590322	SRR5658005_LNCaP_12houruntreatedcell
chr8	63187742	SRR5658005_LNCaP_12houruntreatedcell
chr19	38847388	SRR5658005_LNCaP_12houruntreatedcell
chr17	36557234	SRR5658005_LNCaP_12houruntreatedcell
chr1	153991181	SRR5658005_LNCaP_12houruntreatedcell
chr16	71285668	SRR5658005_LNCaP_12houruntreatedcell
chr6	31779761	SRR5658005_LNCaP_12houruntreatedcell
chr7	143388599	SRR5658005_LNCaP_12houruntreatedcell
chr22	42640024	SRR5658005_LNCaP_12houruntreatedcell
chr1	214334211	SRR5658005_LNCaP_12houruntreatedcell
chr12	49186654	SRR5658005_LNCaP_12houruntreatedcell
chr2	3498966	SRR5658006_LNCaP_12houruntreatedcell
chr6	30723472	SRR5658006_LNCaP_12houruntreatedcell
chr6	31669368	SRR5658006_LNCaP_12houruntreatedcell
chr6	31623810	SRR5658006_LNCaP_12houruntreatedcell
chr6	30723462	SRR5658006_LNCaP_12houruntreatedcell
chr15	43768590	SRR5658006_LNCaP_12houruntreatedcell
chr17	48894404	SRR5658006_LNCaP_12houruntreatedcell
chr6	30590322	SRR5658006_LNCaP_12houruntreatedcell
chr8	63187742	SRR5658006_LNCaP_12houruntreatedcell
chr17	36557234	SRR5658006_LNCaP_12houruntreatedcell
chr1	153991181	SRR5658006_LNCaP_12houruntreatedcell
chr10	68936065	SRR5658006_LNCaP_12houruntreatedcell
chr16	29446837	SRR5658006_LNCaP_12houruntreatedcell
chr2	178450308	SRR5658006_LNCaP_12houruntreatedcell
chr1	120157167	SRR5658006_LNCaP_12houruntreatedcell
chr17	40637551	SRR5658006_LNCaP_12houruntreatedcell
chr6	31779761	SRR5658006_LNCaP_12houruntreatedcell
chr14	94055027	SRR5658006_LNCaP_12houruntreatedcell
chr14	90269454	SRR5658006_LNCaP_12houruntreatedcell
chr7	6392035	SRR5658006_LNCaP_12houruntreatedcell
chr1	160332543	SRR5658006_LNCaP_12houruntreatedcell
chr18	35070296	SRR5658006_LNCaP_12houruntreatedcell
chr2	3498966	SRR5658007_LNCaP_12houruntreatedcell
chr6	30723472	SRR5658007_LNCaP_12houruntreatedcell
chr6	31669368	SRR5658007_LNCaP_12houruntreatedcell
chr6	31623810	SRR5658007_LNCaP_12houruntreatedcell
chr6	30723462	SRR5658007_LNCaP_12houruntreatedcell
chr11	62888136	SRR5658007_LNCaP_12houruntreatedcell
chr6	30590322	SRR5658007_LNCaP_12houruntreatedcell
chr17	36557234	SRR5658007_LNCaP_12houruntreatedcell
chr10	68936065	SRR5658007_LNCaP_12houruntreatedcell
chr2	178450308	SRR5658007_LNCaP_12houruntreatedcell
chr9	136831739	SRR5658007_LNCaP_12houruntreatedcell
chr14	24098539	SRR5658007_LNCaP_12houruntreatedcell
chr6	31779761	SRR5658007_LNCaP_12houruntreatedcell
chr14	94055027	SRR5658007_LNCaP_12houruntreatedcell
chr7	6392035	SRR5658007_LNCaP_12houruntreatedcell
chr2	3498966	SRR5658008_LNCaP_12houruntreatedcell
chr6	30723472	SRR5658008_LNCaP_12houruntreatedcell
chr11	10508192	SRR5658008_LNCaP_12houruntreatedcell
chr6	31669368	SRR5658008_LNCaP_12houruntreatedcell
chr6	31623810	SRR5658008_LNCaP_12houruntreatedcell
chr1	228487717	SRR5658008_LNCaP_12houruntreatedcell
chr6	30723462	SRR5658008_LNCaP_12houruntreatedcell
chr6	28904568	SRR5658008_LNCaP_12houruntreatedcell
chr11	62888136	SRR5658008_LNCaP_12houruntreatedcell
chr6	31806114	SRR5658008_LNCaP_12houruntreatedcell
chr6	34242785	SRR5658008_LNCaP_12houruntreatedcell
chr11	90210547	SRR5658008_LNCaP_12houruntreatedcell
chr14	63727597	SRR5658008_LNCaP_12houruntreatedcell
chr7	56116048	SRR5658008_LNCaP_12houruntreatedcell
chr6	30590322	SRR5658008_LNCaP_12houruntreatedcell
chr7	56116041	SRR5658008_LNCaP_12houruntreatedcell
chr19	54193198	SRR5658008_LNCaP_12houruntreatedcell
chr1	153991181	SRR5658008_LNCaP_12houruntreatedcell
chr10	68936065	SRR5658008_LNCaP_12houruntreatedcell
chr16	29446837	SRR5658008_LNCaP_12houruntreatedcell
chr13	52642712	SRR5658008_LNCaP_12houruntreatedcell
chr2	178450308	SRR5658008_LNCaP_12houruntreatedcell
chr10	93700091	SRR5658008_LNCaP_12houruntreatedcell
chr12	121641355	SRR5658008_LNCaP_12houruntreatedcell
chr17	18347560	SRR5658008_LNCaP_12houruntreatedcell
chr14	24240670	SRR5658008_LNCaP_12houruntreatedcell
chrX	152717846	SRR5658008_LNCaP_12houruntreatedcell
chr14	24098539	SRR5658008_LNCaP_12houruntreatedcell
chr6	31779761	SRR5658008_LNCaP_12houruntreatedcell
chr14	24189773	SRR5658008_LNCaP_12houruntreatedcell
chr8	10765650	SRR5658008_LNCaP_12houruntreatedcell
chr15	29718536	SRR5658008_LNCaP_12houruntreatedcell
chr1	92833392	SRR5658008_LNCaP_12houruntreatedcell
chr13	44979946	SRR5658008_LNCaP_12houruntreatedcell
chr11	124959999	SRR5658008_LNCaP_12houruntreatedcell
chr11	14519026	SRR5658008_LNCaP_12houruntreatedcell
chr3	177038112	SRR5658008_LNCaP_12houruntreatedcell
chr22	19458137	SRR5658008_LNCaP_12houruntreatedcell
chr8	10765645	SRR5658008_LNCaP_12houruntreatedcell
chr6	28923495	SRR5658008_LNCaP_12houruntreatedcell
chr2	3498966	SRR5658009_LNCaP_12houruntreatedcell
chr6	30723472	SRR5658009_LNCaP_12houruntreatedcell
chr6	31669368	SRR5658009_LNCaP_12houruntreatedcell
chr6	31623810	SRR5658009_LNCaP_12houruntreatedcell
chr1	228487717	SRR5658009_LNCaP_12houruntreatedcell
chr6	30723462	SRR5658009_LNCaP_12houruntreatedcell
chr6	28904568	SRR5658009_LNCaP_12houruntreatedcell
chr11	62888136	SRR5658009_LNCaP_12houruntreatedcell
chr6	31806114	SRR5658009_LNCaP_12houruntreatedcell
chr6	34242785	SRR5658009_LNCaP_12houruntreatedcell
chr11	90210547	SRR5658009_LNCaP_12houruntreatedcell
chr17	48894404	SRR5658009_LNCaP_12houruntreatedcell
chr14	63727597	SRR5658009_LNCaP_12houruntreatedcell
chr7	56116048	SRR5658009_LNCaP_12houruntreatedcell
chr6	30590322	SRR5658009_LNCaP_12houruntreatedcell
chr8	63187742	SRR5658009_LNCaP_12houruntreatedcell
chr7	56116041	SRR5658009_LNCaP_12houruntreatedcell
chr19	38847388	SRR5658009_LNCaP_12houruntreatedcell
chr19	54193198	SRR5658009_LNCaP_12houruntreatedcell
chr1	153991181	SRR5658009_LNCaP_12houruntreatedcell
chr10	68936065	SRR5658009_LNCaP_12houruntreatedcell
chr16	29446837	SRR5658009_LNCaP_12houruntreatedcell
chr13	27945364	SRR5658009_LNCaP_12houruntreatedcell
chr13	27945365	SRR5658009_LNCaP_12houruntreatedcell
chr13	27945367	SRR5658009_LNCaP_12houruntreatedcell
chr2	178450308	SRR5658009_LNCaP_12houruntreatedcell
chr10	93700091	SRR5658009_LNCaP_12houruntreatedcell
chr12	121641355	SRR5658009_LNCaP_12houruntreatedcell
chr17	18347560	SRR5658009_LNCaP_12houruntreatedcell
chr14	24240670	SRR5658009_LNCaP_12houruntreatedcell
chrX	152717846	SRR5658009_LNCaP_12houruntreatedcell
chr17	40637551	SRR5658009_LNCaP_12houruntreatedcell
chr14	24098539	SRR5658009_LNCaP_12houruntreatedcell
chr6	31779761	SRR5658009_LNCaP_12houruntreatedcell
chr14	24189773	SRR5658009_LNCaP_12houruntreatedcell
chr14	94055027	SRR5658009_LNCaP_12houruntreatedcell
chr3	39389607	SRR5658009_LNCaP_12houruntreatedcell
chr8	10765650	SRR5658009_LNCaP_12houruntreatedcell
chr11	64802088	SRR5658009_LNCaP_12houruntreatedcell
chr1	214334211	SRR5658009_LNCaP_12houruntreatedcell
chr7	138529216	SRR5658009_LNCaP_12houruntreatedcell
chr15	29718536	SRR5658009_LNCaP_12houruntreatedcell
chr6	3224841	SRR5658009_LNCaP_12houruntreatedcell
chr1	92833392	SRR5658009_LNCaP_12houruntreatedcell
chr13	44979946	SRR5658009_LNCaP_12houruntreatedcell
chr11	124959999	SRR5658009_LNCaP_12houruntreatedcell
chr11	14519026	SRR5658009_LNCaP_12houruntreatedcell
chr3	177038112	SRR5658009_LNCaP_12houruntreatedcell
chr22	19458137	SRR5658009_LNCaP_12houruntreatedcell
chr8	10765645	SRR5658009_LNCaP_12houruntreatedcell
chr11	64802096	SRR5658009_LNCaP_12houruntreatedcell
chr6	30590178	SRR5658009_LNCaP_12houruntreatedcell
chr6	28923495	SRR5658009_LNCaP_12houruntreatedcell
chr2	3498966	SRR5658010_LNCaP_12houruntreatedcell
chr6	30723472	SRR5658010_LNCaP_12houruntreatedcell
chr11	10508192	SRR5658010_LNCaP_12houruntreatedcell
chr3	96617220	SRR5658010_LNCaP_12houruntreatedcell
chr6	31669368	SRR5658010_LNCaP_12houruntreatedcell
chr3	96617239	SRR5658010_LNCaP_12houruntreatedcell
chr1	228487717	SRR5658010_LNCaP_12houruntreatedcell
chr6	30723462	SRR5658010_LNCaP_12houruntreatedcell
chr19	1440416	SRR5658010_LNCaP_12houruntreatedcell
chr6	28904568	SRR5658010_LNCaP_12houruntreatedcell
chr11	62888136	SRR5658010_LNCaP_12houruntreatedcell
chr6	31806114	SRR5658010_LNCaP_12houruntreatedcell
chr12	49185349	SRR5658010_LNCaP_12houruntreatedcell
chr6	34242785	SRR5658010_LNCaP_12houruntreatedcell
chr6	30590322	SRR5658010_LNCaP_12houruntreatedcell
chr8	63187742	SRR5658010_LNCaP_12houruntreatedcell
chr19	38847388	SRR5658010_LNCaP_12houruntreatedcell
chr1	153991181	SRR5658010_LNCaP_12houruntreatedcell
chr13	27945364	SRR5658010_LNCaP_12houruntreatedcell
chr3	179614974	SRR5658010_LNCaP_12houruntreatedcell
chr13	27945365	SRR5658010_LNCaP_12houruntreatedcell
chr13	27945367	SRR5658010_LNCaP_12houruntreatedcell
chr13	52642712	SRR5658010_LNCaP_12houruntreatedcell
chr12	49185347	SRR5658010_LNCaP_12houruntreatedcell
chr2	178450308	SRR5658010_LNCaP_12houruntreatedcell
chr10	93700091	SRR5658010_LNCaP_12houruntreatedcell
chr17	18347560	SRR5658010_LNCaP_12houruntreatedcell
chr14	24240670	SRR5658010_LNCaP_12houruntreatedcell
chr12	49185685	SRR5658010_LNCaP_12houruntreatedcell
chr14	24098539	SRR5658010_LNCaP_12houruntreatedcell
chr22	42640024	SRR5658010_LNCaP_12houruntreatedcell
chr6	3224841	SRR5658010_LNCaP_12houruntreatedcell
chr12	49186654	SRR5658010_LNCaP_12houruntreatedcell
chr2	3498966	SRR5658011_LNCaP_12houruntreatedcell
chr6	30723472	SRR5658011_LNCaP_12houruntreatedcell
chr11	10508192	SRR5658011_LNCaP_12houruntreatedcell
chr6	31669368	SRR5658011_LNCaP_12houruntreatedcell
chr6	30723462	SRR5658011_LNCaP_12houruntreatedcell
chr6	28904568	SRR5658011_LNCaP_12houruntreatedcell
chr11	62888136	SRR5658011_LNCaP_12houruntreatedcell
chr6	31806114	SRR5658011_LNCaP_12houruntreatedcell
chr12	49185349	SRR5658011_LNCaP_12houruntreatedcell
chr4	99949671	SRR5658011_LNCaP_12houruntreatedcell
chr6	34242785	SRR5658011_LNCaP_12houruntreatedcell
chr11	90210547	SRR5658011_LNCaP_12houruntreatedcell
chr6	30590322	SRR5658011_LNCaP_12houruntreatedcell
chr8	63187742	SRR5658011_LNCaP_12houruntreatedcell
chr19	38847388	SRR5658011_LNCaP_12houruntreatedcell
chr17	36557234	SRR5658011_LNCaP_12houruntreatedcell
chr1	153991181	SRR5658011_LNCaP_12houruntreatedcell
chr12	49185347	SRR5658011_LNCaP_12houruntreatedcell
chr2	178450308	SRR5658011_LNCaP_12houruntreatedcell
chr10	93700091	SRR5658011_LNCaP_12houruntreatedcell
chr18	12830977	SRR5658011_LNCaP_12houruntreatedcell
chr17	18347560	SRR5658011_LNCaP_12houruntreatedcell
chr16	71285668	SRR5658011_LNCaP_12houruntreatedcell
chr14	24240670	SRR5658011_LNCaP_12houruntreatedcell
chr12	49185685	SRR5658011_LNCaP_12houruntreatedcell
chr14	24098539	SRR5658011_LNCaP_12houruntreatedcell
chr6	31779761	SRR5658011_LNCaP_12houruntreatedcell
chr12	49185847	SRR5658011_LNCaP_12houruntreatedcell
chr14	94055027	SRR5658011_LNCaP_12houruntreatedcell
chr14	90269454	SRR5658011_LNCaP_12houruntreatedcell
chrX	15517932	SRR5658011_LNCaP_12houruntreatedcell
chr8	41497516	SRR5658011_LNCaP_12houruntreatedcell
chr12	49185667	SRR5658011_LNCaP_12houruntreatedcell
chr12	49186654	SRR5658011_LNCaP_12houruntreatedcell
chr2	3498966	SRR5658012_LNCaP_12houruntreatedcell
chr3	96617220	SRR5658012_LNCaP_12houruntreatedcell
chr6	31669368	SRR5658012_LNCaP_12houruntreatedcell
chr3	96617239	SRR5658012_LNCaP_12houruntreatedcell
chr19	49491524	SRR5658012_LNCaP_12houruntreatedcell
chr6	28904568	SRR5658012_LNCaP_12houruntreatedcell
chr6	30590322	SRR5658012_LNCaP_12houruntreatedcell
chr17	36557234	SRR5658012_LNCaP_12houruntreatedcell
chr1	153991181	SRR5658012_LNCaP_12houruntreatedcell
chr14	90263715	SRR5658012_LNCaP_12houruntreatedcell
chr6	10756471	SRR5658012_LNCaP_12houruntreatedcell
chr12	50453654	SRR5658012_LNCaP_12houruntreatedcell
chr1	47373084	SRR5658012_LNCaP_12houruntreatedcell
chr2	3498966	SRR5658013_LNCaP_12houruntreatedcell
chr6	30723472	SRR5658013_LNCaP_12houruntreatedcell
chr11	10508192	SRR5658013_LNCaP_12houruntreatedcell
chr6	31669368	SRR5658013_LNCaP_12houruntreatedcell
chr19	49491524	SRR5658013_LNCaP_12houruntreatedcell
chr6	30723462	SRR5658013_LNCaP_12houruntreatedcell
chr11	62888136	SRR5658013_LNCaP_12houruntreatedcell
chr11	90210547	SRR5658013_LNCaP_12houruntreatedcell
chr17	36557234	SRR5658013_LNCaP_12houruntreatedcell
chr1	153991181	SRR5658013_LNCaP_12houruntreatedcell
chr14	90263715	SRR5658013_LNCaP_12houruntreatedcell
chr3	179614974	SRR5658013_LNCaP_12houruntreatedcell
chr14	24120902	SRR5658013_LNCaP_12houruntreatedcell
chr6	31779761	SRR5658013_LNCaP_12houruntreatedcell
chr14	94055027	SRR5658013_LNCaP_12houruntreatedcell
chr3	150622405	SRR5658013_LNCaP_12houruntreatedcell
chr2	3498966	SRR5658014_LNCaP_12houruntreatedcell
chr6	30723472	SRR5658014_LNCaP_12houruntreatedcell
chr11	10508192	SRR5658014_LNCaP_12houruntreatedcell
chr6	31669368	SRR5658014_LNCaP_12houruntreatedcell
chr2	27212357	SRR5658014_LNCaP_12houruntreatedcell
chr1	228487717	SRR5658014_LNCaP_12houruntreatedcell
chr6	30723462	SRR5658014_LNCaP_12houruntreatedcell
chr6	31806114	SRR5658014_LNCaP_12houruntreatedcell
chr15	43768590	SRR5658014_LNCaP_12houruntreatedcell
chr7	56116048	SRR5658014_LNCaP_12houruntreatedcell
chr7	56116041	SRR5658014_LNCaP_12houruntreatedcell
chr17	36557234	SRR5658014_LNCaP_12houruntreatedcell
chr1	153991181	SRR5658014_LNCaP_12houruntreatedcell
chr16	29446837	SRR5658014_LNCaP_12houruntreatedcell
chr7	56011772	SRR5658014_LNCaP_12houruntreatedcell
chr3	179614974	SRR5658014_LNCaP_12houruntreatedcell
chr2	178450308	SRR5658014_LNCaP_12houruntreatedcell
chr12	121641355	SRR5658014_LNCaP_12houruntreatedcell
chr16	71285668	SRR5658014_LNCaP_12houruntreatedcell
chr9	136831739	SRR5658014_LNCaP_12houruntreatedcell
chr17	40637551	SRR5658014_LNCaP_12houruntreatedcell
chr6	31779761	SRR5658014_LNCaP_12houruntreatedcell
chr7	143388599	SRR5658014_LNCaP_12houruntreatedcell
chr14	94055027	SRR5658014_LNCaP_12houruntreatedcell
chr3	39389607	SRR5658014_LNCaP_12houruntreatedcell
chr8	10765645	SRR5658014_LNCaP_12houruntreatedcell
chr2	3498966	SRR5658015_LNCaP_12houruntreatedcell
chr6	30723472	SRR5658015_LNCaP_12houruntreatedcell
chr6	31669368	SRR5658015_LNCaP_12houruntreatedcell
chr2	27212357	SRR5658015_LNCaP_12houruntreatedcell
chr1	228487717	SRR5658015_LNCaP_12houruntreatedcell
chr6	30723462	SRR5658015_LNCaP_12houruntreatedcell
chr11	62888136	SRR5658015_LNCaP_12houruntreatedcell
chr6	31806114	SRR5658015_LNCaP_12houruntreatedcell
chr14	63727597	SRR5658015_LNCaP_12houruntreatedcell
chr17	36557234	SRR5658015_LNCaP_12houruntreatedcell
chr1	153991181	SRR5658015_LNCaP_12houruntreatedcell
chr16	29446837	SRR5658015_LNCaP_12houruntreatedcell
chr7	56011772	SRR5658015_LNCaP_12houruntreatedcell
chr3	179614974	SRR5658015_LNCaP_12houruntreatedcell
chr2	178450308	SRR5658015_LNCaP_12houruntreatedcell
chr10	93700091	SRR5658015_LNCaP_12houruntreatedcell
chr14	24120902	SRR5658015_LNCaP_12houruntreatedcell
chr12	121641355	SRR5658015_LNCaP_12houruntreatedcell
chr16	71285668	SRR5658015_LNCaP_12houruntreatedcell
chr17	40637551	SRR5658015_LNCaP_12houruntreatedcell
chr6	31779761	SRR5658015_LNCaP_12houruntreatedcell
chr7	143388599	SRR5658015_LNCaP_12houruntreatedcell
chr14	94055027	SRR5658015_LNCaP_12houruntreatedcell
chr3	39389607	SRR5658015_LNCaP_12houruntreatedcell
chr2	232549190	SRR5658015_LNCaP_12houruntreatedcell
chr8	10765645	SRR5658015_LNCaP_12houruntreatedcell
chr7	6392035	SRR5658015_LNCaP_12houruntreatedcell
chr2	3498966	SRR5658016_LNCaP_12houruntreatedcell
chr6	30723472	SRR5658016_LNCaP_12houruntreatedcell
chr11	10508192	SRR5658016_LNCaP_12houruntreatedcell
chr6	31669368	SRR5658016_LNCaP_12houruntreatedcell
chr6	31623810	SRR5658016_LNCaP_12houruntreatedcell
chr6	30723462	SRR5658016_LNCaP_12houruntreatedcell
chr6	28904568	SRR5658016_LNCaP_12houruntreatedcell
chr11	62888136	SRR5658016_LNCaP_12houruntreatedcell
chr6	31806114	SRR5658016_LNCaP_12houruntreatedcell
chr11	90210547	SRR5658016_LNCaP_12houruntreatedcell
chr7	56116048	SRR5658016_LNCaP_12houruntreatedcell
chr6	30590322	SRR5658016_LNCaP_12houruntreatedcell
chr8	63187742	SRR5658016_LNCaP_12houruntreatedcell
chr7	56116041	SRR5658016_LNCaP_12houruntreatedcell
chr19	38847388	SRR5658016_LNCaP_12houruntreatedcell
chr1	153991181	SRR5658016_LNCaP_12houruntreatedcell
chr14	90263715	SRR5658016_LNCaP_12houruntreatedcell
chr16	29446837	SRR5658016_LNCaP_12houruntreatedcell
chr13	27945364	SRR5658016_LNCaP_12houruntreatedcell
chr7	56011772	SRR5658016_LNCaP_12houruntreatedcell
chr13	27945365	SRR5658016_LNCaP_12houruntreatedcell
chr13	27945367	SRR5658016_LNCaP_12houruntreatedcell
chr13	52642712	SRR5658016_LNCaP_12houruntreatedcell
chr2	178450308	SRR5658016_LNCaP_12houruntreatedcell
chr18	12830977	SRR5658016_LNCaP_12houruntreatedcell
chr14	24240670	SRR5658016_LNCaP_12houruntreatedcell
chr3	44753380	SRR5658016_LNCaP_12houruntreatedcell
chr17	40637551	SRR5658016_LNCaP_12houruntreatedcell
chr6	31779761	SRR5658016_LNCaP_12houruntreatedcell
chr14	94055027	SRR5658016_LNCaP_12houruntreatedcell
chr14	46651395	SRR5658016_LNCaP_12houruntreatedcell
chr5	71548703	SRR5658016_LNCaP_12houruntreatedcell
chrX	72273807	SRR5658016_LNCaP_12houruntreatedcell
chr8	6757204	SRR5658016_LNCaP_12houruntreatedcell
chr2	3498966	SRR5658017_LNCaP_12houruntreatedcell
chr6	30723472	SRR5658017_LNCaP_12houruntreatedcell
chr11	10508192	SRR5658017_LNCaP_12houruntreatedcell
chr6	31669368	SRR5658017_LNCaP_12houruntreatedcell
chr2	27212357	SRR5658017_LNCaP_12houruntreatedcell
chr6	31623810	SRR5658017_LNCaP_12houruntreatedcell
chr6	30723462	SRR5658017_LNCaP_12houruntreatedcell
chr19	1440416	SRR5658017_LNCaP_12houruntreatedcell
chr17	61590640	SRR5658017_LNCaP_12houruntreatedcell
chr11	62888136	SRR5658017_LNCaP_12houruntreatedcell
chr17	61590638	SRR5658017_LNCaP_12houruntreatedcell
chr6	31806114	SRR5658017_LNCaP_12houruntreatedcell
chr11	90210547	SRR5658017_LNCaP_12houruntreatedcell
chr7	56116048	SRR5658017_LNCaP_12houruntreatedcell
chr6	30590322	SRR5658017_LNCaP_12houruntreatedcell
chr8	63187742	SRR5658017_LNCaP_12houruntreatedcell
chr7	56116041	SRR5658017_LNCaP_12houruntreatedcell
chr19	54193198	SRR5658017_LNCaP_12houruntreatedcell
chr17	36557234	SRR5658017_LNCaP_12houruntreatedcell
chr1	153991181	SRR5658017_LNCaP_12houruntreatedcell
chr14	90263715	SRR5658017_LNCaP_12houruntreatedcell
chr10	68936065	SRR5658017_LNCaP_12houruntreatedcell
chr16	29446837	SRR5658017_LNCaP_12houruntreatedcell
chr3	179614974	SRR5658017_LNCaP_12houruntreatedcell
chr9	132077560	SRR5658017_LNCaP_12houruntreatedcell
chr2	178450308	SRR5658017_LNCaP_12houruntreatedcell
chr14	24240670	SRR5658017_LNCaP_12houruntreatedcell
chr17	40637551	SRR5658017_LNCaP_12houruntreatedcell
chr14	24098539	SRR5658017_LNCaP_12houruntreatedcell
chr6	31779761	SRR5658017_LNCaP_12houruntreatedcell
chr7	143388599	SRR5658017_LNCaP_12houruntreatedcell
chr14	24189773	SRR5658017_LNCaP_12houruntreatedcell
chr22	42640024	SRR5658017_LNCaP_12houruntreatedcell
chr15	29718536	SRR5658017_LNCaP_12houruntreatedcell
chr6	32665060	SRR5658017_LNCaP_12houruntreatedcell
chr6	3224841	SRR5658017_LNCaP_12houruntreatedcell
chr12	80937691	SRR5658017_LNCaP_12houruntreatedcell
chrX	72273807	SRR5658017_LNCaP_12houruntreatedcell
chr22	23766137	SRR5658017_LNCaP_12houruntreatedcell
chr8	6757204	SRR5658017_LNCaP_12houruntreatedcell
chr2	3498966	SRR5658018_LNCaP_12houruntreatedcell
chr6	30723472	SRR5658018_LNCaP_12houruntreatedcell
chr6	31669368	SRR5658018_LNCaP_12houruntreatedcell
chr19	49491524	SRR5658018_LNCaP_12houruntreatedcell
chr2	27212357	SRR5658018_LNCaP_12houruntreatedcell
chr6	30723462	SRR5658018_LNCaP_12houruntreatedcell
chr11	62888136	SRR5658018_LNCaP_12houruntreatedcell
chr15	43768590	SRR5658018_LNCaP_12houruntreatedcell
chr4	99949671	SRR5658018_LNCaP_12houruntreatedcell
chr17	36557234	SRR5658018_LNCaP_12houruntreatedcell
chr1	153991181	SRR5658018_LNCaP_12houruntreatedcell
chr17	40637551	SRR5658018_LNCaP_12houruntreatedcell
chr1	8868022	SRR5658018_LNCaP_12houruntreatedcell
chr2	3498966	SRR5658019_LNCaP_12houruntreatedcell
chr6	30723472	SRR5658019_LNCaP_12houruntreatedcell
chr6	31669368	SRR5658019_LNCaP_12houruntreatedcell
chr19	49491524	SRR5658019_LNCaP_12houruntreatedcell
chr6	31623810	SRR5658019_LNCaP_12houruntreatedcell
chr6	30723462	SRR5658019_LNCaP_12houruntreatedcell
chr15	43768590	SRR5658019_LNCaP_12houruntreatedcell
chr17	48894404	SRR5658019_LNCaP_12houruntreatedcell
chr9	132077560	SRR5658019_LNCaP_12houruntreatedcell
chr6	31779761	SRR5658019_LNCaP_12houruntreatedcell
chr8	10765650	SRR5658019_LNCaP_12houruntreatedcell
chr2	3498966	SRR5658020_LNCaP_12houruntreatedcell
chr6	30723472	SRR5658020_LNCaP_12houruntreatedcell
chr6	31669368	SRR5658020_LNCaP_12houruntreatedcell
chr19	49491524	SRR5658020_LNCaP_12houruntreatedcell
chr6	30723462	SRR5658020_LNCaP_12houruntreatedcell
chr15	43768590	SRR5658020_LNCaP_12houruntreatedcell
chr4	99949671	SRR5658020_LNCaP_12houruntreatedcell
chr11	90210547	SRR5658020_LNCaP_12houruntreatedcell
chr8	63187742	SRR5658020_LNCaP_12houruntreatedcell
chr1	153991181	SRR5658020_LNCaP_12houruntreatedcell
chr7	56011772	SRR5658020_LNCaP_12houruntreatedcell
chr2	178450308	SRR5658020_LNCaP_12houruntreatedcell
chr14	24240670	SRR5658020_LNCaP_12houruntreatedcell
chr17	40637551	SRR5658020_LNCaP_12houruntreatedcell
chr14	94055027	SRR5658020_LNCaP_12houruntreatedcell
chr14	90269454	SRR5658020_LNCaP_12houruntreatedcell
chr17	18254158	SRR5658020_LNCaP_12houruntreatedcell
chr6	10756471	SRR5658020_LNCaP_12houruntreatedcell
chr19	44893786	SRR5658020_LNCaP_12houruntreatedcell
chr3	132628344	SRR5658020_LNCaP_12houruntreatedcell
chr17	41871829	SRR5658020_LNCaP_12houruntreatedcell
chr2	3498966	SRR5658021_LNCaP_12houruntreatedcell
chr6	30723472	SRR5658021_LNCaP_12houruntreatedcell
chr11	10508192	SRR5658021_LNCaP_12houruntreatedcell
chr6	31669368	SRR5658021_LNCaP_12houruntreatedcell
chr6	30723462	SRR5658021_LNCaP_12houruntreatedcell
chr12	49185349	SRR5658021_LNCaP_12houruntreatedcell
chr17	36557234	SRR5658021_LNCaP_12houruntreatedcell
chr1	153991181	SRR5658021_LNCaP_12houruntreatedcell
chr16	29446837	SRR5658021_LNCaP_12houruntreatedcell
chr12	49185347	SRR5658021_LNCaP_12houruntreatedcell
chr2	178450308	SRR5658021_LNCaP_12houruntreatedcell
chr1	120157167	SRR5658021_LNCaP_12houruntreatedcell
chr14	24240670	SRR5658021_LNCaP_12houruntreatedcell
chr17	40637551	SRR5658021_LNCaP_12houruntreatedcell
chr14	90269454	SRR5658021_LNCaP_12houruntreatedcell
chrX	19546037	SRR5658021_LNCaP_12houruntreatedcell
chr2	3498966	SRR5658022_LNCaP_12houruntreatedcell
chr6	30723472	SRR5658022_LNCaP_12houruntreatedcell
chr6	31669368	SRR5658022_LNCaP_12houruntreatedcell
chr19	49491524	SRR5658022_LNCaP_12houruntreatedcell
chr6	30723462	SRR5658022_LNCaP_12houruntreatedcell
chr15	43768590	SRR5658022_LNCaP_12houruntreatedcell
chr17	48894404	SRR5658022_LNCaP_12houruntreatedcell
chr3	179614974	SRR5658022_LNCaP_12houruntreatedcell
chr17	18347560	SRR5658022_LNCaP_12houruntreatedcell
chr6	10756471	SRR5658022_LNCaP_12houruntreatedcell
chr19	44893786	SRR5658022_LNCaP_12houruntreatedcell
chr5	74745837	SRR5658022_LNCaP_12houruntreatedcell
chr2	3498966	SRR5658023_LNCaP_12houruntreatedcell
chr6	30723472	SRR5658023_LNCaP_12houruntreatedcell
chr6	31669368	SRR5658023_LNCaP_12houruntreatedcell
chr19	49491524	SRR5658023_LNCaP_12houruntreatedcell
chr11	62888136	SRR5658023_LNCaP_12houruntreatedcell
chr15	43768590	SRR5658023_LNCaP_12houruntreatedcell
chr4	99949671	SRR5658023_LNCaP_12houruntreatedcell
chr11	90210547	SRR5658023_LNCaP_12houruntreatedcell
chr17	48894404	SRR5658023_LNCaP_12houruntreatedcell
chr2	178450308	SRR5658023_LNCaP_12houruntreatedcell
chr17	18347560	SRR5658023_LNCaP_12houruntreatedcell
chr17	40637551	SRR5658023_LNCaP_12houruntreatedcell
chr3	39389607	SRR5658023_LNCaP_12houruntreatedcell
chr8	10765650	SRR5658023_LNCaP_12houruntreatedcell
chr6	10756471	SRR5658023_LNCaP_12houruntreatedcell
chr19	44893786	SRR5658023_LNCaP_12houruntreatedcell
chr12	15957007	SRR5658023_LNCaP_12houruntreatedcell
chr2	3498966	SRR5658024_LNCaP_12houruntreatedcell
chr6	30723472	SRR5658024_LNCaP_12houruntreatedcell
chr6	31669368	SRR5658024_LNCaP_12houruntreatedcell
chr19	49491524	SRR5658024_LNCaP_12houruntreatedcell
chr2	27212357	SRR5658024_LNCaP_12houruntreatedcell
chr6	30723462	SRR5658024_LNCaP_12houruntreatedcell
chr15	43768590	SRR5658024_LNCaP_12houruntreatedcell
chr17	48894404	SRR5658024_LNCaP_12houruntreatedcell
chr14	90263715	SRR5658024_LNCaP_12houruntreatedcell
chr15	40414900	SRR5658024_LNCaP_12houruntreatedcell
chr8	144316607	SRR5658024_LNCaP_12houruntreatedcell
chr2	3498966	SRR5658025_LNCaP_12houruntreatedcell
chr6	30723472	SRR5658025_LNCaP_12houruntreatedcell
chr6	31669368	SRR5658025_LNCaP_12houruntreatedcell
chr19	49491524	SRR5658025_LNCaP_12houruntreatedcell
chr6	30723462	SRR5658025_LNCaP_12houruntreatedcell
chr11	62888136	SRR5658025_LNCaP_12houruntreatedcell
chr17	48894404	SRR5658025_LNCaP_12houruntreatedcell
chr3	179614974	SRR5658025_LNCaP_12houruntreatedcell
chr9	132077560	SRR5658025_LNCaP_12houruntreatedcell
chr1	120157167	SRR5658025_LNCaP_12houruntreatedcell
chr14	24098539	SRR5658025_LNCaP_12houruntreatedcell
chr6	31779761	SRR5658025_LNCaP_12houruntreatedcell
chr15	40414900	SRR5658025_LNCaP_12houruntreatedcell
chr19	44893786	SRR5658025_LNCaP_12houruntreatedcell
chr5	138326028	SRR5658025_LNCaP_12houruntreatedcell
chr2	3498966	SRR5658026_LNCaP_12houruntreatedcell
chr6	30723472	SRR5658026_LNCaP_12houruntreatedcell
chr6	31669368	SRR5658026_LNCaP_12houruntreatedcell
chr2	27212357	SRR5658026_LNCaP_12houruntreatedcell
chr6	30723462	SRR5658026_LNCaP_12houruntreatedcell
chr19	1440416	SRR5658026_LNCaP_12houruntreatedcell
chr11	62888136	SRR5658026_LNCaP_12houruntreatedcell
chr6	31806114	SRR5658026_LNCaP_12houruntreatedcell
chr4	99949671	SRR5658026_LNCaP_12houruntreatedcell
chr6	34242785	SRR5658026_LNCaP_12houruntreatedcell
chr17	48894404	SRR5658026_LNCaP_12houruntreatedcell
chr6	30590322	SRR5658026_LNCaP_12houruntreatedcell
chr8	63187742	SRR5658026_LNCaP_12houruntreatedcell
chr16	29446837	SRR5658026_LNCaP_12houruntreatedcell
chr3	179614974	SRR5658026_LNCaP_12houruntreatedcell
chr2	178450308	SRR5658026_LNCaP_12houruntreatedcell
chr17	18347560	SRR5658026_LNCaP_12houruntreatedcell
chr14	24240670	SRR5658026_LNCaP_12houruntreatedcell
chr3	44753380	SRR5658026_LNCaP_12houruntreatedcell
chr14	24098539	SRR5658026_LNCaP_12houruntreatedcell
chr6	31779761	SRR5658026_LNCaP_12houruntreatedcell
chr3	39389607	SRR5658026_LNCaP_12houruntreatedcell
chr6	33267985	SRR5658026_LNCaP_12houruntreatedcell
chr18	211134	SRR5658026_LNCaP_12houruntreatedcell
chr2	3498966	SRR5658027_LNCaP_12houruntreatedcell
chr6	30723472	SRR5658027_LNCaP_12houruntreatedcell
chr6	31669368	SRR5658027_LNCaP_12houruntreatedcell
chr19	49491524	SRR5658027_LNCaP_12houruntreatedcell
chr2	27212357	SRR5658027_LNCaP_12houruntreatedcell
chr6	30723462	SRR5658027_LNCaP_12houruntreatedcell
chr19	1440416	SRR5658027_LNCaP_12houruntreatedcell
chr6	28904568	SRR5658027_LNCaP_12houruntreatedcell
chr11	62888136	SRR5658027_LNCaP_12houruntreatedcell
chr11	90210547	SRR5658027_LNCaP_12houruntreatedcell
chr17	48894404	SRR5658027_LNCaP_12houruntreatedcell
chr6	30590322	SRR5658027_LNCaP_12houruntreatedcell
chr8	63187742	SRR5658027_LNCaP_12houruntreatedcell
chr17	36557234	SRR5658027_LNCaP_12houruntreatedcell
chr1	153991181	SRR5658027_LNCaP_12houruntreatedcell
chr14	90263715	SRR5658027_LNCaP_12houruntreatedcell
chr16	29446837	SRR5658027_LNCaP_12houruntreatedcell
chr3	179614974	SRR5658027_LNCaP_12houruntreatedcell
chr10	93700091	SRR5658027_LNCaP_12houruntreatedcell
chr18	12830977	SRR5658027_LNCaP_12houruntreatedcell
chr14	24240670	SRR5658027_LNCaP_12houruntreatedcell
chr17	40637551	SRR5658027_LNCaP_12houruntreatedcell
chr6	31779761	SRR5658027_LNCaP_12houruntreatedcell
chr3	39389607	SRR5658027_LNCaP_12houruntreatedcell
chr19	44893786	SRR5658027_LNCaP_12houruntreatedcell
chr8	41497516	SRR5658027_LNCaP_12houruntreatedcell
chr1	204549227	SRR5658027_LNCaP_12houruntreatedcell
chr3	15679328	SRR5658027_LNCaP_12houruntreatedcell
chr2	3498966	SRR5658028_LNCaP_12houruntreatedcell
chr4	68670228	SRR5658028_LNCaP_12houruntreatedcell
chr6	30723472	SRR5658028_LNCaP_12houruntreatedcell
chr6	31669368	SRR5658028_LNCaP_12houruntreatedcell
chr19	49491524	SRR5658028_LNCaP_12houruntreatedcell
chr2	27212357	SRR5658028_LNCaP_12houruntreatedcell
chr1	228487717	SRR5658028_LNCaP_12houruntreatedcell
chr11	62888136	SRR5658028_LNCaP_12houruntreatedcell
chr6	31806114	SRR5658028_LNCaP_12houruntreatedcell
chr15	43768590	SRR5658028_LNCaP_12houruntreatedcell
chr4	99949671	SRR5658028_LNCaP_12houruntreatedcell
chr11	90210547	SRR5658028_LNCaP_12houruntreatedcell
chr19	54193198	SRR5658028_LNCaP_12houruntreatedcell
chr1	153991181	SRR5658028_LNCaP_12houruntreatedcell
chr7	56011772	SRR5658028_LNCaP_12houruntreatedcell
chr2	178450308	SRR5658028_LNCaP_12houruntreatedcell
chr17	18347560	SRR5658028_LNCaP_12houruntreatedcell
chr14	24240670	SRR5658028_LNCaP_12houruntreatedcell
chr14	24098539	SRR5658028_LNCaP_12houruntreatedcell
chr6	31779761	SRR5658028_LNCaP_12houruntreatedcell
chr14	24189773	SRR5658028_LNCaP_12houruntreatedcell
chr14	94055027	SRR5658028_LNCaP_12houruntreatedcell
chr17	18254158	SRR5658028_LNCaP_12houruntreatedcell
chr6	159748316	SRR5658028_LNCaP_12houruntreatedcell
chr12	120196840	SRR5658028_LNCaP_12houruntreatedcell
chr14	95230097	SRR5658028_LNCaP_12houruntreatedcell
chr17	41871829	SRR5658028_LNCaP_12houruntreatedcell
chr2	3498966	SRR5658029_LNCaP_12houruntreatedcell
chr4	68670228	SRR5658029_LNCaP_12houruntreatedcell
chr6	30723472	SRR5658029_LNCaP_12houruntreatedcell
chr6	31669368	SRR5658029_LNCaP_12houruntreatedcell
chr19	49491524	SRR5658029_LNCaP_12houruntreatedcell
chr2	27212357	SRR5658029_LNCaP_12houruntreatedcell
chr1	228487717	SRR5658029_LNCaP_12houruntreatedcell
chr6	30723462	SRR5658029_LNCaP_12houruntreatedcell
chr19	1440416	SRR5658029_LNCaP_12houruntreatedcell
chr11	62888136	SRR5658029_LNCaP_12houruntreatedcell
chr6	31806114	SRR5658029_LNCaP_12houruntreatedcell
chr11	90210547	SRR5658029_LNCaP_12houruntreatedcell
chr8	63187742	SRR5658029_LNCaP_12houruntreatedcell
chr19	38847388	SRR5658029_LNCaP_12houruntreatedcell
chr1	153991181	SRR5658029_LNCaP_12houruntreatedcell
chr2	178450308	SRR5658029_LNCaP_12houruntreatedcell
chr18	12830977	SRR5658029_LNCaP_12houruntreatedcell
chr17	18347560	SRR5658029_LNCaP_12houruntreatedcell
chr14	24240670	SRR5658029_LNCaP_12houruntreatedcell
chr3	44753380	SRR5658029_LNCaP_12houruntreatedcell
chr14	24098539	SRR5658029_LNCaP_12houruntreatedcell
chr6	31779761	SRR5658029_LNCaP_12houruntreatedcell
chr7	143388599	SRR5658029_LNCaP_12houruntreatedcell
chr6	159748316	SRR5658029_LNCaP_12houruntreatedcell
chr12	125025180	SRR5658029_LNCaP_12houruntreatedcell
chr8	10765645	SRR5658029_LNCaP_12houruntreatedcell
chr12	120196840	SRR5658029_LNCaP_12houruntreatedcell
chr2	3498966	SRR5658030_LNCaP_12houruntreatedcell
chr6	30723472	SRR5658030_LNCaP_12houruntreatedcell
chr6	31669368	SRR5658030_LNCaP_12houruntreatedcell
chr19	49491524	SRR5658030_LNCaP_12houruntreatedcell
chr6	31623810	SRR5658030_LNCaP_12houruntreatedcell
chr1	228487717	SRR5658030_LNCaP_12houruntreatedcell
chr10	79512772	SRR5658030_LNCaP_12houruntreatedcell
chr6	30723462	SRR5658030_LNCaP_12houruntreatedcell
chr11	62888136	SRR5658030_LNCaP_12houruntreatedcell
chr11	90210547	SRR5658030_LNCaP_12houruntreatedcell
chr17	48894404	SRR5658030_LNCaP_12houruntreatedcell
chr6	30590322	SRR5658030_LNCaP_12houruntreatedcell
chr1	153991181	SRR5658030_LNCaP_12houruntreatedcell
chr3	179614974	SRR5658030_LNCaP_12houruntreatedcell
chr2	178450308	SRR5658030_LNCaP_12houruntreatedcell
chr14	24240670	SRR5658030_LNCaP_12houruntreatedcell
chr14	24098539	SRR5658030_LNCaP_12houruntreatedcell
chr14	94055027	SRR5658030_LNCaP_12houruntreatedcell
chr6	10756471	SRR5658030_LNCaP_12houruntreatedcell
chr20	62345873	SRR5658030_LNCaP_12houruntreatedcell
chr4	2513102	SRR5658030_LNCaP_12houruntreatedcell
chrX	20209375	SRR5658030_LNCaP_12houruntreatedcell
chr5	74745837	SRR5658030_LNCaP_12houruntreatedcell
chr2	3498966	SRR5658031_LNCaP_12houruntreatedcell
chr6	30723472	SRR5658031_LNCaP_12houruntreatedcell
chr6	31669368	SRR5658031_LNCaP_12houruntreatedcell
chr19	49491524	SRR5658031_LNCaP_12houruntreatedcell
chr1	228487717	SRR5658031_LNCaP_12houruntreatedcell
chr6	30723462	SRR5658031_LNCaP_12houruntreatedcell
chr11	62888136	SRR5658031_LNCaP_12houruntreatedcell
chr12	49185349	SRR5658031_LNCaP_12houruntreatedcell
chr6	34242785	SRR5658031_LNCaP_12houruntreatedcell
chr11	90210547	SRR5658031_LNCaP_12houruntreatedcell
chr17	48894404	SRR5658031_LNCaP_12houruntreatedcell
chr7	56116048	SRR5658031_LNCaP_12houruntreatedcell
chr7	56116041	SRR5658031_LNCaP_12houruntreatedcell
chr19	38847388	SRR5658031_LNCaP_12houruntreatedcell
chr1	153991181	SRR5658031_LNCaP_12houruntreatedcell
chr3	179614974	SRR5658031_LNCaP_12houruntreatedcell
chr12	49185347	SRR5658031_LNCaP_12houruntreatedcell
chr2	178450308	SRR5658031_LNCaP_12houruntreatedcell
chr17	18347560	SRR5658031_LNCaP_12houruntreatedcell
chr6	31779761	SRR5658031_LNCaP_12houruntreatedcell
chr14	90269454	SRR5658031_LNCaP_12houruntreatedcell
chr15	29718536	SRR5658031_LNCaP_12houruntreatedcell
chr6	33313278	SRR5658031_LNCaP_12houruntreatedcell
chr9	127660040	SRR5658031_LNCaP_12houruntreatedcell
chr5	138326028	SRR5658031_LNCaP_12houruntreatedcell
chr2	3498966	SRR5658032_LNCaP_12houruntreatedcell
chr6	30723472	SRR5658032_LNCaP_12houruntreatedcell
chr6	31669368	SRR5658032_LNCaP_12houruntreatedcell
chr1	228487717	SRR5658032_LNCaP_12houruntreatedcell
chr6	30723462	SRR5658032_LNCaP_12houruntreatedcell
chr6	28904568	SRR5658032_LNCaP_12houruntreatedcell
chr15	43768590	SRR5658032_LNCaP_12houruntreatedcell
chr17	48894404	SRR5658032_LNCaP_12houruntreatedcell
chr14	90263715	SRR5658032_LNCaP_12houruntreatedcell
chr3	179614974	SRR5658032_LNCaP_12houruntreatedcell
chr14	24098539	SRR5658032_LNCaP_12houruntreatedcell
chr6	31779761	SRR5658032_LNCaP_12houruntreatedcell
chr4	68822291	SRR5658032_LNCaP_12houruntreatedcell
chr2	3498966	SRR5658033_LNCaP_12houruntreatedcell
chr6	30723472	SRR5658033_LNCaP_12houruntreatedcell
chr6	31669368	SRR5658033_LNCaP_12houruntreatedcell
chr6	30723462	SRR5658033_LNCaP_12houruntreatedcell
chr15	43768590	SRR5658033_LNCaP_12houruntreatedcell
chr17	48894404	SRR5658033_LNCaP_12houruntreatedcell
chr3	179614974	SRR5658033_LNCaP_12houruntreatedcell
chr14	24120902	SRR5658033_LNCaP_12houruntreatedcell
chr6	31779761	SRR5658033_LNCaP_12houruntreatedcell
chr14	90269454	SRR5658033_LNCaP_12houruntreatedcell
chr4	68822291	SRR5658033_LNCaP_12houruntreatedcell
chr2	3498966	SRR5658034_LNCaP_12houruntreatedcell
chr6	30723472	SRR5658034_LNCaP_12houruntreatedcell
chr6	31669368	SRR5658034_LNCaP_12houruntreatedcell
chr19	49491524	SRR5658034_LNCaP_12houruntreatedcell
chr6	30723462	SRR5658034_LNCaP_12houruntreatedcell
chr4	99949671	SRR5658034_LNCaP_12houruntreatedcell
chr17	48894404	SRR5658034_LNCaP_12houruntreatedcell
chr17	41871829	SRR5658034_LNCaP_12houruntreatedcell
chr2	3498966	SRR5658035_LNCaP_12houruntreatedcell
chr6	30723472	SRR5658035_LNCaP_12houruntreatedcell
chr6	31669368	SRR5658035_LNCaP_12houruntreatedcell
chr19	49491524	SRR5658035_LNCaP_12houruntreatedcell
chr6	30723462	SRR5658035_LNCaP_12houruntreatedcell
chr11	62888136	SRR5658035_LNCaP_12houruntreatedcell
chr17	48894404	SRR5658035_LNCaP_12houruntreatedcell
chr6	31779761	SRR5658035_LNCaP_12houruntreatedcell
chrX	15517932	SRR5658035_LNCaP_12houruntreatedcell
chr2	3498966	SRR5658036_LNCaP_12houruntreatedcell
chr6	30723472	SRR5658036_LNCaP_12houruntreatedcell
chr11	10508192	SRR5658036_LNCaP_12houruntreatedcell
chr3	96617220	SRR5658036_LNCaP_12houruntreatedcell
chr6	31669368	SRR5658036_LNCaP_12houruntreatedcell
chr3	96617239	SRR5658036_LNCaP_12houruntreatedcell
chr6	31623810	SRR5658036_LNCaP_12houruntreatedcell
chr6	30723462	SRR5658036_LNCaP_12houruntreatedcell
chr19	1440416	SRR5658036_LNCaP_12houruntreatedcell
chr11	62888136	SRR5658036_LNCaP_12houruntreatedcell
chr6	31806114	SRR5658036_LNCaP_12houruntreatedcell
chr4	99949671	SRR5658036_LNCaP_12houruntreatedcell
chr11	90210547	SRR5658036_LNCaP_12houruntreatedcell
chr14	63727597	SRR5658036_LNCaP_12houruntreatedcell
chr8	63187742	SRR5658036_LNCaP_12houruntreatedcell
chr17	36557234	SRR5658036_LNCaP_12houruntreatedcell
chr16	29446837	SRR5658036_LNCaP_12houruntreatedcell
chr2	178450308	SRR5658036_LNCaP_12houruntreatedcell
chr17	18347560	SRR5658036_LNCaP_12houruntreatedcell
chr1	120157167	SRR5658036_LNCaP_12houruntreatedcell
chr14	24240670	SRR5658036_LNCaP_12houruntreatedcell
chr6	31779761	SRR5658036_LNCaP_12houruntreatedcell
chr7	138529216	SRR5658036_LNCaP_12houruntreatedcell
chr19	44893786	SRR5658036_LNCaP_12houruntreatedcell
chrX	77968921	SRR5658036_LNCaP_12houruntreatedcell
chr2	3498966	SRR5658037_LNCaP_12houruntreatedcell
chr6	30723472	SRR5658037_LNCaP_12houruntreatedcell
chr6	31669368	SRR5658037_LNCaP_12houruntreatedcell
chr6	31623810	SRR5658037_LNCaP_12houruntreatedcell
chr1	228487717	SRR5658037_LNCaP_12houruntreatedcell
chr6	30723462	SRR5658037_LNCaP_12houruntreatedcell
chr11	62888136	SRR5658037_LNCaP_12houruntreatedcell
chr6	34242785	SRR5658037_LNCaP_12houruntreatedcell
chr11	90210547	SRR5658037_LNCaP_12houruntreatedcell
chr17	48894404	SRR5658037_LNCaP_12houruntreatedcell
chr6	30590322	SRR5658037_LNCaP_12houruntreatedcell
chr8	63187742	SRR5658037_LNCaP_12houruntreatedcell
chr17	36557234	SRR5658037_LNCaP_12houruntreatedcell
chr1	153991181	SRR5658037_LNCaP_12houruntreatedcell
chr2	178450308	SRR5658037_LNCaP_12houruntreatedcell
chr17	18347560	SRR5658037_LNCaP_12houruntreatedcell
chr6	31779761	SRR5658037_LNCaP_12houruntreatedcell
chr2	3498966	SRR5658038_LNCaP_12houruntreatedcell
chr6	31669368	SRR5658038_LNCaP_12houruntreatedcell
chr19	49491524	SRR5658038_LNCaP_12houruntreatedcell
chr19	1440416	SRR5658038_LNCaP_12houruntreatedcell
chr11	62888136	SRR5658038_LNCaP_12houruntreatedcell
chr6	34242785	SRR5658038_LNCaP_12houruntreatedcell
chr11	90210547	SRR5658038_LNCaP_12houruntreatedcell
chr17	48894404	SRR5658038_LNCaP_12houruntreatedcell
chr7	56116048	SRR5658038_LNCaP_12houruntreatedcell
chr7	56116041	SRR5658038_LNCaP_12houruntreatedcell
chr19	38847388	SRR5658038_LNCaP_12houruntreatedcell
chr7	56011772	SRR5658038_LNCaP_12houruntreatedcell
chr18	12830977	SRR5658038_LNCaP_12houruntreatedcell
chr17	18347560	SRR5658038_LNCaP_12houruntreatedcell
chr1	120157167	SRR5658038_LNCaP_12houruntreatedcell
chr3	44753380	SRR5658038_LNCaP_12houruntreatedcell
chr14	90269454	SRR5658038_LNCaP_12houruntreatedcell
chr3	39389607	SRR5658038_LNCaP_12houruntreatedcell
chr1	112917740	SRR5658038_LNCaP_12houruntreatedcell
chr2	3498966	SRR5658039_LNCaP_12houruntreatedcell
chr6	30723472	SRR5658039_LNCaP_12houruntreatedcell
chr6	31669368	SRR5658039_LNCaP_12houruntreatedcell
chr1	228487717	SRR5658039_LNCaP_12houruntreatedcell
chr6	30723462	SRR5658039_LNCaP_12houruntreatedcell
chr19	1440416	SRR5658039_LNCaP_12houruntreatedcell
chr6	28904568	SRR5658039_LNCaP_12houruntreatedcell
chr11	62888136	SRR5658039_LNCaP_12houruntreatedcell
chr4	99949671	SRR5658039_LNCaP_12houruntreatedcell
chr17	48894404	SRR5658039_LNCaP_12houruntreatedcell
chr7	56116048	SRR5658039_LNCaP_12houruntreatedcell
chr7	56116041	SRR5658039_LNCaP_12houruntreatedcell
chr16	29446837	SRR5658039_LNCaP_12houruntreatedcell
chr7	56011772	SRR5658039_LNCaP_12houruntreatedcell
chr9	132077560	SRR5658039_LNCaP_12houruntreatedcell
chr17	18347560	SRR5658039_LNCaP_12houruntreatedcell
chr2	232549190	SRR5658039_LNCaP_12houruntreatedcell
chr6	3224841	SRR5658039_LNCaP_12houruntreatedcell
chr8	10765645	SRR5658039_LNCaP_12houruntreatedcell
chr17	41871829	SRR5658039_LNCaP_12houruntreatedcell
chr2	3498966	SRR5658040_LNCaP_12houruntreatedcell
chr6	30723472	SRR5658040_LNCaP_12houruntreatedcell
chr6	31669368	SRR5658040_LNCaP_12houruntreatedcell
chr19	49491524	SRR5658040_LNCaP_12houruntreatedcell
chr1	228487717	SRR5658040_LNCaP_12houruntreatedcell
chr6	30723462	SRR5658040_LNCaP_12houruntreatedcell
chr19	1440416	SRR5658040_LNCaP_12houruntreatedcell
chr11	62888136	SRR5658040_LNCaP_12houruntreatedcell
chr15	43768590	SRR5658040_LNCaP_12houruntreatedcell
chr4	99949671	SRR5658040_LNCaP_12houruntreatedcell
chr17	48894404	SRR5658040_LNCaP_12houruntreatedcell
chr17	36557234	SRR5658040_LNCaP_12houruntreatedcell
chr1	153991181	SRR5658040_LNCaP_12houruntreatedcell
chr3	179614974	SRR5658040_LNCaP_12houruntreatedcell
chr17	18347560	SRR5658040_LNCaP_12houruntreatedcell
chr6	31779761	SRR5658040_LNCaP_12houruntreatedcell
chr12	49185847	SRR5658040_LNCaP_12houruntreatedcell
chr6	159748316	SRR5658040_LNCaP_12houruntreatedcell
chrX	15517932	SRR5658040_LNCaP_12houruntreatedcell
chr19	44893786	SRR5658040_LNCaP_12houruntreatedcell
chr8	144316607	SRR5658040_LNCaP_12houruntreatedcell
chr4	68663048	SRR5658041_LNCaP_12houruntreatedcell
chr2	3498966	SRR5658041_LNCaP_12houruntreatedcell
chr6	30723472	SRR5658041_LNCaP_12houruntreatedcell
chr11	10508192	SRR5658041_LNCaP_12houruntreatedcell
chr6	31669368	SRR5658041_LNCaP_12houruntreatedcell
chr19	49491524	SRR5658041_LNCaP_12houruntreatedcell
chr1	228487717	SRR5658041_LNCaP_12houruntreatedcell
chr10	79512772	SRR5658041_LNCaP_12houruntreatedcell
chr6	30723462	SRR5658041_LNCaP_12houruntreatedcell
chr11	62888136	SRR5658041_LNCaP_12houruntreatedcell
chr4	99949671	SRR5658041_LNCaP_12houruntreatedcell
chr8	63187742	SRR5658041_LNCaP_12houruntreatedcell
chr1	153991181	SRR5658041_LNCaP_12houruntreatedcell
chr3	179614974	SRR5658041_LNCaP_12houruntreatedcell
chr2	178450308	SRR5658041_LNCaP_12houruntreatedcell
chr14	24120902	SRR5658041_LNCaP_12houruntreatedcell
chr17	18347560	SRR5658041_LNCaP_12houruntreatedcell
chr1	120157167	SRR5658041_LNCaP_12houruntreatedcell
chr17	40637551	SRR5658041_LNCaP_12houruntreatedcell
chr6	31779761	SRR5658041_LNCaP_12houruntreatedcell
chr14	94055027	SRR5658041_LNCaP_12houruntreatedcell
chrX	15517932	SRR5658041_LNCaP_12houruntreatedcell
chr11	314315	SRR5658041_LNCaP_12houruntreatedcell
chr3	15679328	SRR5658041_LNCaP_12houruntreatedcell
chr2	3498966	SRR5658042_LNCaP_12houruntreatedcell
chr6	30723472	SRR5658042_LNCaP_12houruntreatedcell
chr6	31669368	SRR5658042_LNCaP_12houruntreatedcell
chr19	49491524	SRR5658042_LNCaP_12houruntreatedcell
chr2	27212357	SRR5658042_LNCaP_12houruntreatedcell
chr6	30723462	SRR5658042_LNCaP_12houruntreatedcell
chr6	31806114	SRR5658042_LNCaP_12houruntreatedcell
chr12	49185349	SRR5658042_LNCaP_12houruntreatedcell
chr11	90210547	SRR5658042_LNCaP_12houruntreatedcell
chr3	179614974	SRR5658042_LNCaP_12houruntreatedcell
chr12	49185347	SRR5658042_LNCaP_12houruntreatedcell
chr17	18347560	SRR5658042_LNCaP_12houruntreatedcell
chr3	44753380	SRR5658042_LNCaP_12houruntreatedcell
chr12	49185847	SRR5658042_LNCaP_12houruntreatedcell
chr1	214334211	SRR5658042_LNCaP_12houruntreatedcell
chr8	73291192	SRR5658042_LNCaP_12houruntreatedcell
chr2	3498966	SRR5658043_LNCaP_12houruntreatedcell
chr6	30723472	SRR5658043_LNCaP_12houruntreatedcell
chr6	31669368	SRR5658043_LNCaP_12houruntreatedcell
chr19	49491524	SRR5658043_LNCaP_12houruntreatedcell
chr2	27212357	SRR5658043_LNCaP_12houruntreatedcell
chr1	228487717	SRR5658043_LNCaP_12houruntreatedcell
chr6	30723462	SRR5658043_LNCaP_12houruntreatedcell
chr11	62888136	SRR5658043_LNCaP_12houruntreatedcell
chr15	43768590	SRR5658043_LNCaP_12houruntreatedcell
chr6	34242785	SRR5658043_LNCaP_12houruntreatedcell
chr11	90210547	SRR5658043_LNCaP_12houruntreatedcell
chr17	48894404	SRR5658043_LNCaP_12houruntreatedcell
chr19	38847388	SRR5658043_LNCaP_12houruntreatedcell
chr16	29446837	SRR5658043_LNCaP_12houruntreatedcell
chr12	49185847	SRR5658043_LNCaP_12houruntreatedcell
chr15	40414900	SRR5658043_LNCaP_12houruntreatedcell
chr3	39389607	SRR5658043_LNCaP_12houruntreatedcell
chr6	10756471	SRR5658043_LNCaP_12houruntreatedcell
chr6	27146650	SRR5658043_LNCaP_12houruntreatedcell
chr12	49186654	SRR5658043_LNCaP_12houruntreatedcell
chr8	73291192	SRR5658043_LNCaP_12houruntreatedcell
chr2	3498966	SRR5658044_LNCaP_12houruntreatedcell
chr6	30723472	SRR5658044_LNCaP_12houruntreatedcell
chr11	10508192	SRR5658044_LNCaP_12houruntreatedcell
chr6	31669368	SRR5658044_LNCaP_12houruntreatedcell
chr19	49491524	SRR5658044_LNCaP_12houruntreatedcell
chr1	228487717	SRR5658044_LNCaP_12houruntreatedcell
chr6	30723462	SRR5658044_LNCaP_12houruntreatedcell
chr11	62888136	SRR5658044_LNCaP_12houruntreatedcell
chr15	43768590	SRR5658044_LNCaP_12houruntreatedcell
chr11	90210547	SRR5658044_LNCaP_12houruntreatedcell
chr6	30590322	SRR5658044_LNCaP_12houruntreatedcell
chr19	54193198	SRR5658044_LNCaP_12houruntreatedcell
chr6	31779761	SRR5658044_LNCaP_12houruntreatedcell
chr14	90269454	SRR5658044_LNCaP_12houruntreatedcell
chr19	44893786	SRR5658044_LNCaP_12houruntreatedcell
chr2	3498966	SRR5658045_LNCaP_12houruntreatedcell
chr6	30723472	SRR5658045_LNCaP_12houruntreatedcell
chr6	31669368	SRR5658045_LNCaP_12houruntreatedcell
chr1	228487717	SRR5658045_LNCaP_12houruntreatedcell
chr6	30723462	SRR5658045_LNCaP_12houruntreatedcell
chr6	28904568	SRR5658045_LNCaP_12houruntreatedcell
chr11	62888136	SRR5658045_LNCaP_12houruntreatedcell
chr15	43768590	SRR5658045_LNCaP_12houruntreatedcell
chr4	99949671	SRR5658045_LNCaP_12houruntreatedcell
chr11	90210547	SRR5658045_LNCaP_12houruntreatedcell
chr19	54193198	SRR5658045_LNCaP_12houruntreatedcell
chr6	31779761	SRR5658045_LNCaP_12houruntreatedcell
chr14	90269454	SRR5658045_LNCaP_12houruntreatedcell
chr14	46651395	SRR5658045_LNCaP_12houruntreatedcell
chr13	39013490	SRR5658045_LNCaP_12houruntreatedcell
chr1	226065718	SRR5658045_LNCaP_12houruntreatedcell
chr18	35070296	SRR5658045_LNCaP_12houruntreatedcell
chr2	3498966	SRR5658046_LNCaP_12houruntreatedcell
chr6	30723472	SRR5658046_LNCaP_12houruntreatedcell
chr6	31669368	SRR5658046_LNCaP_12houruntreatedcell
chr19	49491524	SRR5658046_LNCaP_12houruntreatedcell
chr1	228487717	SRR5658046_LNCaP_12houruntreatedcell
chr6	30723462	SRR5658046_LNCaP_12houruntreatedcell
chr11	62888136	SRR5658046_LNCaP_12houruntreatedcell
chr15	43768590	SRR5658046_LNCaP_12houruntreatedcell
chr6	34242785	SRR5658046_LNCaP_12houruntreatedcell
chr17	48894404	SRR5658046_LNCaP_12houruntreatedcell
chr14	63727597	SRR5658046_LNCaP_12houruntreatedcell
chr7	56116048	SRR5658046_LNCaP_12houruntreatedcell
chr6	30590322	SRR5658046_LNCaP_12houruntreatedcell
chr8	63187742	SRR5658046_LNCaP_12houruntreatedcell
chr7	56116041	SRR5658046_LNCaP_12houruntreatedcell
chr19	54193198	SRR5658046_LNCaP_12houruntreatedcell
chr1	153991181	SRR5658046_LNCaP_12houruntreatedcell
chr14	90263715	SRR5658046_LNCaP_12houruntreatedcell
chr7	56011772	SRR5658046_LNCaP_12houruntreatedcell
chr3	179614974	SRR5658046_LNCaP_12houruntreatedcell
chr14	24240670	SRR5658046_LNCaP_12houruntreatedcell
chr17	40637551	SRR5658046_LNCaP_12houruntreatedcell
chr14	24189773	SRR5658046_LNCaP_12houruntreatedcell
chr14	94055027	SRR5658046_LNCaP_12houruntreatedcell
chr6	159748316	SRR5658046_LNCaP_12houruntreatedcell
chr15	29718536	SRR5658046_LNCaP_12houruntreatedcell
chr20	62345873	SRR5658046_LNCaP_12houruntreatedcell
chr4	521666	SRR5658046_LNCaP_12houruntreatedcell
chr17	41871829	SRR5658046_LNCaP_12houruntreatedcell
chr2	3498966	SRR5658047_LNCaP_12houruntreatedcell
chr6	30723472	SRR5658047_LNCaP_12houruntreatedcell
chr6	31669368	SRR5658047_LNCaP_12houruntreatedcell
chr19	49491524	SRR5658047_LNCaP_12houruntreatedcell
chr1	228487717	SRR5658047_LNCaP_12houruntreatedcell
chr6	30723462	SRR5658047_LNCaP_12houruntreatedcell
chr15	43768590	SRR5658047_LNCaP_12houruntreatedcell
chr17	48894404	SRR5658047_LNCaP_12houruntreatedcell
chr14	63727597	SRR5658047_LNCaP_12houruntreatedcell
chr19	54193198	SRR5658047_LNCaP_12houruntreatedcell
chr1	153991181	SRR5658047_LNCaP_12houruntreatedcell
chr3	179614974	SRR5658047_LNCaP_12houruntreatedcell
chr10	93700091	SRR5658047_LNCaP_12houruntreatedcell
chr17	40637551	SRR5658047_LNCaP_12houruntreatedcell
chr14	24189773	SRR5658047_LNCaP_12houruntreatedcell
chr14	94055027	SRR5658047_LNCaP_12houruntreatedcell
chr14	90269454	SRR5658047_LNCaP_12houruntreatedcell
chr17	18254158	SRR5658047_LNCaP_12houruntreatedcell
chr15	29718536	SRR5658047_LNCaP_12houruntreatedcell
chr20	62345873	SRR5658047_LNCaP_12houruntreatedcell
chrX	15517932	SRR5658047_LNCaP_12houruntreatedcell
chr12	12521098	SRR5658047_LNCaP_12houruntreatedcell
chr17	38367969	SRR5658047_LNCaP_12houruntreatedcell
chr2	3498966	SRR5658048_LNCaP_12houruntreatedcell
chr6	30723472	SRR5658048_LNCaP_12houruntreatedcell
chr6	31669368	SRR5658048_LNCaP_12houruntreatedcell
chr19	49491524	SRR5658048_LNCaP_12houruntreatedcell
chr1	228487717	SRR5658048_LNCaP_12houruntreatedcell
chr6	30723462	SRR5658048_LNCaP_12houruntreatedcell
chr11	90210547	SRR5658048_LNCaP_12houruntreatedcell
chr6	30590322	SRR5658048_LNCaP_12houruntreatedcell
chr8	63187742	SRR5658048_LNCaP_12houruntreatedcell
chr19	54193198	SRR5658048_LNCaP_12houruntreatedcell
chr17	36557234	SRR5658048_LNCaP_12houruntreatedcell
chr1	153991181	SRR5658048_LNCaP_12houruntreatedcell
chr2	178450308	SRR5658048_LNCaP_12houruntreatedcell
chr10	93700091	SRR5658048_LNCaP_12houruntreatedcell
chr14	24120902	SRR5658048_LNCaP_12houruntreatedcell
chr17	18347560	SRR5658048_LNCaP_12houruntreatedcell
chr15	40414900	SRR5658048_LNCaP_12houruntreatedcell
chr6	3224841	SRR5658048_LNCaP_12houruntreatedcell
chr13	44979946	SRR5658048_LNCaP_12houruntreatedcell
chr19	44893786	SRR5658048_LNCaP_12houruntreatedcell
chr17	67735986	SRR5658048_LNCaP_12houruntreatedcell
chr6	33276005	SRR5658048_LNCaP_12houruntreatedcell
chr17	38367969	SRR5658048_LNCaP_12houruntreatedcell
chr5	138326028	SRR5658048_LNCaP_12houruntreatedcell
chr2	3498966	SRR5658049_LNCaP_12houruntreatedcell
chr6	30723472	SRR5658049_LNCaP_12houruntreatedcell
chr3	96617220	SRR5658049_LNCaP_12houruntreatedcell
chr6	31669368	SRR5658049_LNCaP_12houruntreatedcell
chr3	96617239	SRR5658049_LNCaP_12houruntreatedcell
chr6	31623810	SRR5658049_LNCaP_12houruntreatedcell
chr1	228487717	SRR5658049_LNCaP_12houruntreatedcell
chr6	30723462	SRR5658049_LNCaP_12houruntreatedcell
chr6	28904568	SRR5658049_LNCaP_12houruntreatedcell
chr11	62888136	SRR5658049_LNCaP_12houruntreatedcell
chr6	31806114	SRR5658049_LNCaP_12houruntreatedcell
chr17	48894404	SRR5658049_LNCaP_12houruntreatedcell
chr8	63187742	SRR5658049_LNCaP_12houruntreatedcell
chr19	54193198	SRR5658049_LNCaP_12houruntreatedcell
chr1	153991181	SRR5658049_LNCaP_12houruntreatedcell
chr10	93700091	SRR5658049_LNCaP_12houruntreatedcell
chr18	12830977	SRR5658049_LNCaP_12houruntreatedcell
chr14	90269454	SRR5658049_LNCaP_12houruntreatedcell
chr11	64802088	SRR5658049_LNCaP_12houruntreatedcell
chr12	8935156	SRR5658049_LNCaP_12houruntreatedcell
chr20	62345873	SRR5658049_LNCaP_12houruntreatedcell
chr6	3224841	SRR5658049_LNCaP_12houruntreatedcell
chr1	204549227	SRR5658049_LNCaP_12houruntreatedcell
chr11	64802096	SRR5658049_LNCaP_12houruntreatedcell
chr6	33276005	SRR5658049_LNCaP_12houruntreatedcell
chr17	38367969	SRR5658049_LNCaP_12houruntreatedcell
chr5	138326028	SRR5658049_LNCaP_12houruntreatedcell
chr2	3498966	SRR5658050_LNCaP_12houruntreatedcell
chr6	30723472	SRR5658050_LNCaP_12houruntreatedcell
chr6	31669368	SRR5658050_LNCaP_12houruntreatedcell
chr19	49491524	SRR5658050_LNCaP_12houruntreatedcell
chr6	30723462	SRR5658050_LNCaP_12houruntreatedcell
chr6	28904568	SRR5658050_LNCaP_12houruntreatedcell
chr11	62888136	SRR5658050_LNCaP_12houruntreatedcell
chr15	43768590	SRR5658050_LNCaP_12houruntreatedcell
chr6	34242785	SRR5658050_LNCaP_12houruntreatedcell
chr11	90210547	SRR5658050_LNCaP_12houruntreatedcell
chr17	48894404	SRR5658050_LNCaP_12houruntreatedcell
chr6	30590322	SRR5658050_LNCaP_12houruntreatedcell
chr8	63187742	SRR5658050_LNCaP_12houruntreatedcell
chr1	153991181	SRR5658050_LNCaP_12houruntreatedcell
chr10	68936065	SRR5658050_LNCaP_12houruntreatedcell
chr13	27945364	SRR5658050_LNCaP_12houruntreatedcell
chr13	27945365	SRR5658050_LNCaP_12houruntreatedcell
chr13	27945367	SRR5658050_LNCaP_12houruntreatedcell
chr2	178450308	SRR5658050_LNCaP_12houruntreatedcell
chr10	93700091	SRR5658050_LNCaP_12houruntreatedcell
chr12	121641355	SRR5658050_LNCaP_12houruntreatedcell
chr17	40637551	SRR5658050_LNCaP_12houruntreatedcell
chr12	49185685	SRR5658050_LNCaP_12houruntreatedcell
chr14	24098539	SRR5658050_LNCaP_12houruntreatedcell
chr12	49185667	SRR5658050_LNCaP_12houruntreatedcell
chr12	49186654	SRR5658050_LNCaP_12houruntreatedcell
chr3	122566048	SRR5658050_LNCaP_12houruntreatedcell
chr5	138326028	SRR5658050_LNCaP_12houruntreatedcell
chr6	30723744	SRR5658050_LNCaP_12houruntreatedcell
chr2	3498966	SRR5658051_LNCaP_12houruntreatedcell
chr6	30723472	SRR5658051_LNCaP_12houruntreatedcell
chr6	31669368	SRR5658051_LNCaP_12houruntreatedcell
chr2	27212357	SRR5658051_LNCaP_12houruntreatedcell
chr1	228487717	SRR5658051_LNCaP_12houruntreatedcell
chr6	30723462	SRR5658051_LNCaP_12houruntreatedcell
chr6	28904568	SRR5658051_LNCaP_12houruntreatedcell
chr11	62888136	SRR5658051_LNCaP_12houruntreatedcell
chr6	31806114	SRR5658051_LNCaP_12houruntreatedcell
chr15	43768590	SRR5658051_LNCaP_12houruntreatedcell
chr11	90210547	SRR5658051_LNCaP_12houruntreatedcell
chr6	30590322	SRR5658051_LNCaP_12houruntreatedcell
chr8	63187742	SRR5658051_LNCaP_12houruntreatedcell
chr19	38847388	SRR5658051_LNCaP_12houruntreatedcell
chr1	153991181	SRR5658051_LNCaP_12houruntreatedcell
chr10	68936065	SRR5658051_LNCaP_12houruntreatedcell
chr16	29446837	SRR5658051_LNCaP_12houruntreatedcell
chr3	179614974	SRR5658051_LNCaP_12houruntreatedcell
chr9	132077560	SRR5658051_LNCaP_12houruntreatedcell
chr13	27945367	SRR5658051_LNCaP_12houruntreatedcell
chr2	178450308	SRR5658051_LNCaP_12houruntreatedcell
chr18	12830977	SRR5658051_LNCaP_12houruntreatedcell
chr14	24240670	SRR5658051_LNCaP_12houruntreatedcell
chr14	24098539	SRR5658051_LNCaP_12houruntreatedcell
chr22	42640024	SRR5658051_LNCaP_12houruntreatedcell
chr14	90269454	SRR5658051_LNCaP_12houruntreatedcell
chr13	44979946	SRR5658051_LNCaP_12houruntreatedcell
chr8	10765645	SRR5658051_LNCaP_12houruntreatedcell
chr19	17240671	SRR5658051_LNCaP_12houruntreatedcell
chr4	521666	SRR5658051_LNCaP_12houruntreatedcell
chr3	122566048	SRR5658051_LNCaP_12houruntreatedcell
chr6	30723744	SRR5658051_LNCaP_12houruntreatedcell
chr2	3498966	SRR5658052_LNCaP_12houruntreatedcell
chr6	30723472	SRR5658052_LNCaP_12houruntreatedcell
chr6	31669368	SRR5658052_LNCaP_12houruntreatedcell
chr19	49491524	SRR5658052_LNCaP_12houruntreatedcell
chr6	30723462	SRR5658052_LNCaP_12houruntreatedcell
chr6	31806114	SRR5658052_LNCaP_12houruntreatedcell
chr15	43768590	SRR5658052_LNCaP_12houruntreatedcell
chr12	49185349	SRR5658052_LNCaP_12houruntreatedcell
chr4	99949671	SRR5658052_LNCaP_12houruntreatedcell
chr17	48894404	SRR5658052_LNCaP_12houruntreatedcell
chr6	30590322	SRR5658052_LNCaP_12houruntreatedcell
chr8	63187742	SRR5658052_LNCaP_12houruntreatedcell
chr19	38847388	SRR5658052_LNCaP_12houruntreatedcell
chr3	179614974	SRR5658052_LNCaP_12houruntreatedcell
chr12	49185347	SRR5658052_LNCaP_12houruntreatedcell
chr17	40637551	SRR5658052_LNCaP_12houruntreatedcell
chr6	31779761	SRR5658052_LNCaP_12houruntreatedcell
chr11	64802088	SRR5658052_LNCaP_12houruntreatedcell
chr6	10756471	SRR5658052_LNCaP_12houruntreatedcell
chr2	232549190	SRR5658052_LNCaP_12houruntreatedcell
chr8	10765645	SRR5658052_LNCaP_12houruntreatedcell
chr11	64802096	SRR5658052_LNCaP_12houruntreatedcell
chr2	3498966	SRR5658053_LNCaP_12houruntreatedcell
chr6	31669368	SRR5658053_LNCaP_12houruntreatedcell
chr19	49491524	SRR5658053_LNCaP_12houruntreatedcell
chr2	27212357	SRR5658053_LNCaP_12houruntreatedcell
chr6	28904568	SRR5658053_LNCaP_12houruntreatedcell
chr15	43768590	SRR5658053_LNCaP_12houruntreatedcell
chr12	49185349	SRR5658053_LNCaP_12houruntreatedcell
chr6	30590322	SRR5658053_LNCaP_12houruntreatedcell
chr8	63187742	SRR5658053_LNCaP_12houruntreatedcell
chr12	49185347	SRR5658053_LNCaP_12houruntreatedcell
chr2	178450308	SRR5658053_LNCaP_12houruntreatedcell
chr12	49185685	SRR5658053_LNCaP_12houruntreatedcell
chr6	31779761	SRR5658053_LNCaP_12houruntreatedcell
chr14	94055027	SRR5658053_LNCaP_12houruntreatedcell
chr6	3224841	SRR5658053_LNCaP_12houruntreatedcell
chr8	10765645	SRR5658053_LNCaP_12houruntreatedcell
chr12	49185667	SRR5658053_LNCaP_12houruntreatedcell
chr12	49186654	SRR5658053_LNCaP_12houruntreatedcell
chr2	3498966	SRR5658054_LNCaP_12houruntreatedcell
chr6	30723472	SRR5658054_LNCaP_12houruntreatedcell
chr6	31669368	SRR5658054_LNCaP_12houruntreatedcell
chr19	49491524	SRR5658054_LNCaP_12houruntreatedcell
chr6	30723462	SRR5658054_LNCaP_12houruntreatedcell
chr11	90210547	SRR5658054_LNCaP_12houruntreatedcell
chr17	40637551	SRR5658054_LNCaP_12houruntreatedcell
chrX	15517932	SRR5658054_LNCaP_12houruntreatedcell
chr19	44893786	SRR5658054_LNCaP_12houruntreatedcell
chr12	50453654	SRR5658054_LNCaP_12houruntreatedcell
chr14	52708359	SRR5658054_LNCaP_12houruntreatedcell
chr1	47373084	SRR5658054_LNCaP_12houruntreatedcell
chr2	3498966	SRR5658055_LNCaP_12houruntreatedcell
chr6	30723472	SRR5658055_LNCaP_12houruntreatedcell
chr19	49491524	SRR5658055_LNCaP_12houruntreatedcell
chr6	30723462	SRR5658055_LNCaP_12houruntreatedcell
chr11	62888136	SRR5658055_LNCaP_12houruntreatedcell
chr15	43768590	SRR5658055_LNCaP_12houruntreatedcell
chr11	90210547	SRR5658055_LNCaP_12houruntreatedcell
chr17	48894404	SRR5658055_LNCaP_12houruntreatedcell
chr19	54193198	SRR5658055_LNCaP_12houruntreatedcell
chrX	15517932	SRR5658055_LNCaP_12houruntreatedcell
chr2	3498966	SRR5658056_LNCaP_12houruntreatedcell
chr6	30723472	SRR5658056_LNCaP_12houruntreatedcell
chr11	10508192	SRR5658056_LNCaP_12houruntreatedcell
chr3	96617220	SRR5658056_LNCaP_12houruntreatedcell
chr6	31669368	SRR5658056_LNCaP_12houruntreatedcell
chr3	96617239	SRR5658056_LNCaP_12houruntreatedcell
chr19	49491524	SRR5658056_LNCaP_12houruntreatedcell
chr1	228487717	SRR5658056_LNCaP_12houruntreatedcell
chr6	30723462	SRR5658056_LNCaP_12houruntreatedcell
chr15	43768590	SRR5658056_LNCaP_12houruntreatedcell
chr1	153991181	SRR5658056_LNCaP_12houruntreatedcell
chr3	177038112	SRR5658056_LNCaP_12houruntreatedcell
chr3	23918485	SRR5658056_LNCaP_12houruntreatedcell
chr7	80758450	SRR5658056_LNCaP_12houruntreatedcell
chr2	3498966	SRR5658057_LNCaP_12houruntreatedcell
chr6	30723472	SRR5658057_LNCaP_12houruntreatedcell
chr6	31669368	SRR5658057_LNCaP_12houruntreatedcell
chr19	49491524	SRR5658057_LNCaP_12houruntreatedcell
chr6	30723462	SRR5658057_LNCaP_12houruntreatedcell
chr15	43768590	SRR5658057_LNCaP_12houruntreatedcell
chr19	54193198	SRR5658057_LNCaP_12houruntreatedcell
chr1	197674163	SRR5658057_LNCaP_12houruntreatedcell
chr3	23918485	SRR5658057_LNCaP_12houruntreatedcell
chr2	3498966	SRR5658058_LNCaP_12houruntreatedcell
chr6	30723472	SRR5658058_LNCaP_12houruntreatedcell
chr6	31669368	SRR5658058_LNCaP_12houruntreatedcell
chr19	49491524	SRR5658058_LNCaP_12houruntreatedcell
chr6	30723462	SRR5658058_LNCaP_12houruntreatedcell
chr6	31806114	SRR5658058_LNCaP_12houruntreatedcell
chr6	34242785	SRR5658058_LNCaP_12houruntreatedcell
chr8	63187742	SRR5658058_LNCaP_12houruntreatedcell
chr19	38847388	SRR5658058_LNCaP_12houruntreatedcell
chr19	54193198	SRR5658058_LNCaP_12houruntreatedcell
chr17	36557234	SRR5658058_LNCaP_12houruntreatedcell
chr1	153991181	SRR5658058_LNCaP_12houruntreatedcell
chr9	132077560	SRR5658058_LNCaP_12houruntreatedcell
chr2	178450308	SRR5658058_LNCaP_12houruntreatedcell
chr14	24120902	SRR5658058_LNCaP_12houruntreatedcell
chr12	121641355	SRR5658058_LNCaP_12houruntreatedcell
chr14	24240670	SRR5658058_LNCaP_12houruntreatedcell
chr9	136831739	SRR5658058_LNCaP_12houruntreatedcell
chr6	31779761	SRR5658058_LNCaP_12houruntreatedcell
chr15	29718536	SRR5658058_LNCaP_12houruntreatedcell
chr13	44979946	SRR5658058_LNCaP_12houruntreatedcell
chr21	37172717	SRR5658058_LNCaP_12houruntreatedcell
chr2	3498966	SRR5658059_LNCaP_12houruntreatedcell
chr6	30723472	SRR5658059_LNCaP_12houruntreatedcell
chr6	31669368	SRR5658059_LNCaP_12houruntreatedcell
chr19	49491524	SRR5658059_LNCaP_12houruntreatedcell
chr1	228487717	SRR5658059_LNCaP_12houruntreatedcell
chr6	30723462	SRR5658059_LNCaP_12houruntreatedcell
chr11	62888136	SRR5658059_LNCaP_12houruntreatedcell
chr6	31806114	SRR5658059_LNCaP_12houruntreatedcell
chr6	34242785	SRR5658059_LNCaP_12houruntreatedcell
chr6	30590322	SRR5658059_LNCaP_12houruntreatedcell
chr8	63187742	SRR5658059_LNCaP_12houruntreatedcell
chr19	38847388	SRR5658059_LNCaP_12houruntreatedcell
chr17	36557234	SRR5658059_LNCaP_12houruntreatedcell
chr1	153991181	SRR5658059_LNCaP_12houruntreatedcell
chr10	68936065	SRR5658059_LNCaP_12houruntreatedcell
chr16	29446837	SRR5658059_LNCaP_12houruntreatedcell
chr13	52642712	SRR5658059_LNCaP_12houruntreatedcell
chr2	178450308	SRR5658059_LNCaP_12houruntreatedcell
chr14	24240670	SRR5658059_LNCaP_12houruntreatedcell
chr17	40637551	SRR5658059_LNCaP_12houruntreatedcell
chr6	31779761	SRR5658059_LNCaP_12houruntreatedcell
chr11	64802088	SRR5658059_LNCaP_12houruntreatedcell
chr15	29718536	SRR5658059_LNCaP_12houruntreatedcell
chr14	24236024	SRR5658059_LNCaP_12houruntreatedcell
chr11	64802096	SRR5658059_LNCaP_12houruntreatedcell
chr2	3498966	SRR5658060_LNCaP_12houruntreatedcell
chr6	30723472	SRR5658060_LNCaP_12houruntreatedcell
chr6	31669368	SRR5658060_LNCaP_12houruntreatedcell
chr19	49491524	SRR5658060_LNCaP_12houruntreatedcell
chr6	31623810	SRR5658060_LNCaP_12houruntreatedcell
chr1	228487717	SRR5658060_LNCaP_12houruntreatedcell
chr6	30723462	SRR5658060_LNCaP_12houruntreatedcell
chr11	62888136	SRR5658060_LNCaP_12houruntreatedcell
chr6	31806114	SRR5658060_LNCaP_12houruntreatedcell
chr15	43768590	SRR5658060_LNCaP_12houruntreatedcell
chr12	49185349	SRR5658060_LNCaP_12houruntreatedcell
chr6	34242785	SRR5658060_LNCaP_12houruntreatedcell
chr11	90210547	SRR5658060_LNCaP_12houruntreatedcell
chr17	48894404	SRR5658060_LNCaP_12houruntreatedcell
chr7	56116048	SRR5658060_LNCaP_12houruntreatedcell
chr6	30590322	SRR5658060_LNCaP_12houruntreatedcell
chr7	56116041	SRR5658060_LNCaP_12houruntreatedcell
chr19	38847388	SRR5658060_LNCaP_12houruntreatedcell
chr19	54193198	SRR5658060_LNCaP_12houruntreatedcell
chr1	153991181	SRR5658060_LNCaP_12houruntreatedcell
chr10	68936065	SRR5658060_LNCaP_12houruntreatedcell
chr16	29446837	SRR5658060_LNCaP_12houruntreatedcell
chr9	132077560	SRR5658060_LNCaP_12houruntreatedcell
chr12	49185347	SRR5658060_LNCaP_12houruntreatedcell
chr2	178450308	SRR5658060_LNCaP_12houruntreatedcell
chr12	121641355	SRR5658060_LNCaP_12houruntreatedcell
chr17	18347560	SRR5658060_LNCaP_12houruntreatedcell
chr14	24240670	SRR5658060_LNCaP_12houruntreatedcell
chr17	40637551	SRR5658060_LNCaP_12houruntreatedcell
chr12	49185685	SRR5658060_LNCaP_12houruntreatedcell
chr14	24098539	SRR5658060_LNCaP_12houruntreatedcell
chr6	31779761	SRR5658060_LNCaP_12houruntreatedcell
chr12	49185847	SRR5658060_LNCaP_12houruntreatedcell
chr14	94055027	SRR5658060_LNCaP_12houruntreatedcell
chr6	32665060	SRR5658060_LNCaP_12houruntreatedcell
chr8	144316607	SRR5658060_LNCaP_12houruntreatedcell
chr8	10765645	SRR5658060_LNCaP_12houruntreatedcell
chr12	49186654	SRR5658060_LNCaP_12houruntreatedcell
chr7	148792740	SRR5658060_LNCaP_12houruntreatedcell
chr2	3498966	SRR5658061_LNCaP_12houruntreatedcell
chr6	30723472	SRR5658061_LNCaP_12houruntreatedcell
chr6	31669368	SRR5658061_LNCaP_12houruntreatedcell
chr19	49491524	SRR5658061_LNCaP_12houruntreatedcell
chr6	31623810	SRR5658061_LNCaP_12houruntreatedcell
chr1	228487717	SRR5658061_LNCaP_12houruntreatedcell
chr6	30723462	SRR5658061_LNCaP_12houruntreatedcell
chr19	1440416	SRR5658061_LNCaP_12houruntreatedcell
chr11	62888136	SRR5658061_LNCaP_12houruntreatedcell
chr6	31806114	SRR5658061_LNCaP_12houruntreatedcell
chr15	43768590	SRR5658061_LNCaP_12houruntreatedcell
chr12	49185349	SRR5658061_LNCaP_12houruntreatedcell
chr6	34242785	SRR5658061_LNCaP_12houruntreatedcell
chr6	30590322	SRR5658061_LNCaP_12houruntreatedcell
chr1	153991181	SRR5658061_LNCaP_12houruntreatedcell
chr12	49185347	SRR5658061_LNCaP_12houruntreatedcell
chr2	178450308	SRR5658061_LNCaP_12houruntreatedcell
chr10	93700091	SRR5658061_LNCaP_12houruntreatedcell
chr18	12830977	SRR5658061_LNCaP_12houruntreatedcell
chr17	18347560	SRR5658061_LNCaP_12houruntreatedcell
chr14	24240670	SRR5658061_LNCaP_12houruntreatedcell
chr14	24098539	SRR5658061_LNCaP_12houruntreatedcell
chr6	31779761	SRR5658061_LNCaP_12houruntreatedcell
chr12	49185847	SRR5658061_LNCaP_12houruntreatedcell
chr14	94055027	SRR5658061_LNCaP_12houruntreatedcell
chr8	144316607	SRR5658061_LNCaP_12houruntreatedcell
chr8	10765645	SRR5658061_LNCaP_12houruntreatedcell
chr12	50453654	SRR5658061_LNCaP_12houruntreatedcell
chr17	67735986	SRR5658061_LNCaP_12houruntreatedcell
chr12	49186654	SRR5658061_LNCaP_12houruntreatedcell
chr19	5789220	SRR5658061_LNCaP_12houruntreatedcell
chr2	3498966	SRR5658062_LNCaP_12houruntreatedcell
chr6	30723472	SRR5658062_LNCaP_12houruntreatedcell
chr6	31669368	SRR5658062_LNCaP_12houruntreatedcell
chr19	49491524	SRR5658062_LNCaP_12houruntreatedcell
chr1	228487717	SRR5658062_LNCaP_12houruntreatedcell
chr6	30723462	SRR5658062_LNCaP_12houruntreatedcell
chr11	62888136	SRR5658062_LNCaP_12houruntreatedcell
chr15	43768590	SRR5658062_LNCaP_12houruntreatedcell
chr4	99949671	SRR5658062_LNCaP_12houruntreatedcell
chr12	121641355	SRR5658062_LNCaP_12houruntreatedcell
chr14	24240670	SRR5658062_LNCaP_12houruntreatedcell
chr9	136831739	SRR5658062_LNCaP_12houruntreatedcell
chr17	40637551	SRR5658062_LNCaP_12houruntreatedcell
chr14	24098539	SRR5658062_LNCaP_12houruntreatedcell
chrX	15517932	SRR5658062_LNCaP_12houruntreatedcell
chr12	50453654	SRR5658062_LNCaP_12houruntreatedcell
chr2	3498966	SRR5658063_LNCaP_12houruntreatedcell
chr6	30723472	SRR5658063_LNCaP_12houruntreatedcell
chr11	10508192	SRR5658063_LNCaP_12houruntreatedcell
chr6	31669368	SRR5658063_LNCaP_12houruntreatedcell
chr1	228487717	SRR5658063_LNCaP_12houruntreatedcell
chr6	30723462	SRR5658063_LNCaP_12houruntreatedcell
chr11	62888136	SRR5658063_LNCaP_12houruntreatedcell
chr15	43768590	SRR5658063_LNCaP_12houruntreatedcell
chr4	99949671	SRR5658063_LNCaP_12houruntreatedcell
chr19	38847388	SRR5658063_LNCaP_12houruntreatedcell
chr1	153991181	SRR5658063_LNCaP_12houruntreatedcell
chr14	90263715	SRR5658063_LNCaP_12houruntreatedcell
chr3	179614974	SRR5658063_LNCaP_12houruntreatedcell
chr16	71285668	SRR5658063_LNCaP_12houruntreatedcell
chr17	40637551	SRR5658063_LNCaP_12houruntreatedcell
chr14	24098539	SRR5658063_LNCaP_12houruntreatedcell
chr6	10756471	SRR5658063_LNCaP_12houruntreatedcell
chr3	150622405	SRR5658063_LNCaP_12houruntreatedcell
chr2	3498966	SRR5658064_LNCaP_12houruntreatedcell
chr6	30723472	SRR5658064_LNCaP_12houruntreatedcell
chr11	10508192	SRR5658064_LNCaP_12houruntreatedcell
chr6	31669368	SRR5658064_LNCaP_12houruntreatedcell
chr19	49491524	SRR5658064_LNCaP_12houruntreatedcell
chr2	27212357	SRR5658064_LNCaP_12houruntreatedcell
chr1	228487717	SRR5658064_LNCaP_12houruntreatedcell
chr6	30723462	SRR5658064_LNCaP_12houruntreatedcell
chr6	28904568	SRR5658064_LNCaP_12houruntreatedcell
chr6	31806114	SRR5658064_LNCaP_12houruntreatedcell
chr6	34242785	SRR5658064_LNCaP_12houruntreatedcell
chr17	48894404	SRR5658064_LNCaP_12houruntreatedcell
chr3	179614974	SRR5658064_LNCaP_12houruntreatedcell
chr2	178450308	SRR5658064_LNCaP_12houruntreatedcell
chr14	24098539	SRR5658064_LNCaP_12houruntreatedcell
chr6	31779761	SRR5658064_LNCaP_12houruntreatedcell
chr14	24189773	SRR5658064_LNCaP_12houruntreatedcell
chr5	71548703	SRR5658064_LNCaP_12houruntreatedcell
chr17	37571925	SRR5658064_LNCaP_12houruntreatedcell
chr2	3498966	SRR5658065_LNCaP_12houruntreatedcell
chr6	30723472	SRR5658065_LNCaP_12houruntreatedcell
chr11	10508192	SRR5658065_LNCaP_12houruntreatedcell
chr6	31669368	SRR5658065_LNCaP_12houruntreatedcell
chr1	228487717	SRR5658065_LNCaP_12houruntreatedcell
chr6	30723462	SRR5658065_LNCaP_12houruntreatedcell
chr6	28904568	SRR5658065_LNCaP_12houruntreatedcell
chr11	62888136	SRR5658065_LNCaP_12houruntreatedcell
chr17	48894404	SRR5658065_LNCaP_12houruntreatedcell
chr14	90263715	SRR5658065_LNCaP_12houruntreatedcell
chr3	179614974	SRR5658065_LNCaP_12houruntreatedcell
chr6	31779761	SRR5658065_LNCaP_12houruntreatedcell
chr17	18254158	SRR5658065_LNCaP_12houruntreatedcell
chr11	314315	SRR5658065_LNCaP_12houruntreatedcell
chr2	3498966	SRR5658066_LNCaP_12houruntreatedcell
chr6	30723472	SRR5658066_LNCaP_12houruntreatedcell
chr6	31669368	SRR5658066_LNCaP_12houruntreatedcell
chr19	49491524	SRR5658066_LNCaP_12houruntreatedcell
chr6	30723462	SRR5658066_LNCaP_12houruntreatedcell
chr11	62888136	SRR5658066_LNCaP_12houruntreatedcell
chr4	99949671	SRR5658066_LNCaP_12houruntreatedcell
chr11	90210547	SRR5658066_LNCaP_12houruntreatedcell
chr17	48894404	SRR5658066_LNCaP_12houruntreatedcell
chr2	178450308	SRR5658066_LNCaP_12houruntreatedcell
chr17	40637551	SRR5658066_LNCaP_12houruntreatedcell
chr14	90269454	SRR5658066_LNCaP_12houruntreatedcell
chr2	232549190	SRR5658066_LNCaP_12houruntreatedcell
chr15	29718536	SRR5658066_LNCaP_12houruntreatedcell
chr6	27146650	SRR5658066_LNCaP_12houruntreatedcell
chr6	33267985	SRR5658066_LNCaP_12houruntreatedcell
chr3	15679328	SRR5658066_LNCaP_12houruntreatedcell
chr2	3498966	SRR5658067_LNCaP_12houruntreatedcell
chr6	30723472	SRR5658067_LNCaP_12houruntreatedcell
chr6	31669368	SRR5658067_LNCaP_12houruntreatedcell
chr19	49491524	SRR5658067_LNCaP_12houruntreatedcell
chr6	30723462	SRR5658067_LNCaP_12houruntreatedcell
chr11	62888136	SRR5658067_LNCaP_12houruntreatedcell
chr4	99949671	SRR5658067_LNCaP_12houruntreatedcell
chr11	90210547	SRR5658067_LNCaP_12houruntreatedcell
chr17	48894404	SRR5658067_LNCaP_12houruntreatedcell
chr14	63727597	SRR5658067_LNCaP_12houruntreatedcell
chr14	90263715	SRR5658067_LNCaP_12houruntreatedcell
chr10	93700091	SRR5658067_LNCaP_12houruntreatedcell
chr18	12830977	SRR5658067_LNCaP_12houruntreatedcell
chr17	40637551	SRR5658067_LNCaP_12houruntreatedcell
chr6	31779761	SRR5658067_LNCaP_12houruntreatedcell
chr15	29718536	SRR5658067_LNCaP_12houruntreatedcell
chr12	50453654	SRR5658067_LNCaP_12houruntreatedcell
chr2	3498966	SRR5658068_LNCaP_12houruntreatedcell
chr6	30723472	SRR5658068_LNCaP_12houruntreatedcell
chr6	31669368	SRR5658068_LNCaP_12houruntreatedcell
chr19	49491524	SRR5658068_LNCaP_12houruntreatedcell
chr1	228487717	SRR5658068_LNCaP_12houruntreatedcell
chr6	30723462	SRR5658068_LNCaP_12houruntreatedcell
chr19	1440416	SRR5658068_LNCaP_12houruntreatedcell
chr11	62888136	SRR5658068_LNCaP_12houruntreatedcell
chr15	43768590	SRR5658068_LNCaP_12houruntreatedcell
chr19	38847388	SRR5658068_LNCaP_12houruntreatedcell
chr1	153991181	SRR5658068_LNCaP_12houruntreatedcell
chr12	121641355	SRR5658068_LNCaP_12houruntreatedcell
chr17	18347560	SRR5658068_LNCaP_12houruntreatedcell
chr14	24098539	SRR5658068_LNCaP_12houruntreatedcell
chr6	31779761	SRR5658068_LNCaP_12houruntreatedcell
chr7	143388599	SRR5658068_LNCaP_12houruntreatedcell
chr8	10765645	SRR5658068_LNCaP_12houruntreatedcell
chr1	197674163	SRR5658068_LNCaP_12houruntreatedcell
chr14	67806658	SRR5658068_LNCaP_12houruntreatedcell
chr2	3498966	SRR5658069_LNCaP_12houruntreatedcell
chr6	30723472	SRR5658069_LNCaP_12houruntreatedcell
chr6	31669368	SRR5658069_LNCaP_12houruntreatedcell
chr1	228487717	SRR5658069_LNCaP_12houruntreatedcell
chr6	30723462	SRR5658069_LNCaP_12houruntreatedcell
chr6	28904568	SRR5658069_LNCaP_12houruntreatedcell
chr11	62888136	SRR5658069_LNCaP_12houruntreatedcell
chr15	43768590	SRR5658069_LNCaP_12houruntreatedcell
chr4	99949671	SRR5658069_LNCaP_12houruntreatedcell
chr17	48894404	SRR5658069_LNCaP_12houruntreatedcell
chr19	38847388	SRR5658069_LNCaP_12houruntreatedcell
chr1	153991181	SRR5658069_LNCaP_12houruntreatedcell
chr17	18347560	SRR5658069_LNCaP_12houruntreatedcell
chr14	24098539	SRR5658069_LNCaP_12houruntreatedcell
chr6	31779761	SRR5658069_LNCaP_12houruntreatedcell
chr2	3498966	SRR5658070_LNCaP_12houruntreatedcell
chr6	30723472	SRR5658070_LNCaP_12houruntreatedcell
chr6	31669368	SRR5658070_LNCaP_12houruntreatedcell
chr19	49491524	SRR5658070_LNCaP_12houruntreatedcell
chr1	228487717	SRR5658070_LNCaP_12houruntreatedcell
chr6	30723462	SRR5658070_LNCaP_12houruntreatedcell
chr11	62888136	SRR5658070_LNCaP_12houruntreatedcell
chr15	43768590	SRR5658070_LNCaP_12houruntreatedcell
chr4	99949671	SRR5658070_LNCaP_12houruntreatedcell
chr11	90210547	SRR5658070_LNCaP_12houruntreatedcell
chr17	36557234	SRR5658070_LNCaP_12houruntreatedcell
chr1	153991181	SRR5658070_LNCaP_12houruntreatedcell
chr2	178450308	SRR5658070_LNCaP_12houruntreatedcell
chr17	40637551	SRR5658070_LNCaP_12houruntreatedcell
chr3	23918441	SRR5658070_LNCaP_12houruntreatedcell
chr2	3498966	SRR5658071_LNCaP_12houruntreatedcell
chr6	30723472	SRR5658071_LNCaP_12houruntreatedcell
chr6	31669368	SRR5658071_LNCaP_12houruntreatedcell
chr19	49491524	SRR5658071_LNCaP_12houruntreatedcell
chr6	30723462	SRR5658071_LNCaP_12houruntreatedcell
chr11	62888136	SRR5658071_LNCaP_12houruntreatedcell
chr15	43768590	SRR5658071_LNCaP_12houruntreatedcell
chr4	99949671	SRR5658071_LNCaP_12houruntreatedcell
chr6	34242785	SRR5658071_LNCaP_12houruntreatedcell
chr17	48894404	SRR5658071_LNCaP_12houruntreatedcell
chr1	153991181	SRR5658071_LNCaP_12houruntreatedcell
chr1	120157167	SRR5658071_LNCaP_12houruntreatedcell
chr17	40637551	SRR5658071_LNCaP_12houruntreatedcell
chr14	90269454	SRR5658071_LNCaP_12houruntreatedcell
chr1	153969436	SRR5658071_LNCaP_12houruntreatedcell
chr2	3498966	SRR5658072_LNCaP_12houruntreatedcell
chr6	30723472	SRR5658072_LNCaP_12houruntreatedcell
chr6	31669368	SRR5658072_LNCaP_12houruntreatedcell
chr6	30723462	SRR5658072_LNCaP_12houruntreatedcell
chr11	62888136	SRR5658072_LNCaP_12houruntreatedcell
chr6	34242785	SRR5658072_LNCaP_12houruntreatedcell
chr17	36557234	SRR5658072_LNCaP_12houruntreatedcell
chr1	153991181	SRR5658072_LNCaP_12houruntreatedcell
chr10	68936065	SRR5658072_LNCaP_12houruntreatedcell
chr7	56011772	SRR5658072_LNCaP_12houruntreatedcell
chr17	18347560	SRR5658072_LNCaP_12houruntreatedcell
chr16	71285668	SRR5658072_LNCaP_12houruntreatedcell
chr14	24098539	SRR5658072_LNCaP_12houruntreatedcell
chr6	31779761	SRR5658072_LNCaP_12houruntreatedcell
chr14	94055027	SRR5658072_LNCaP_12houruntreatedcell
chr8	10765650	SRR5658072_LNCaP_12houruntreatedcell
chr6	27146650	SRR5658072_LNCaP_12houruntreatedcell
chr19	44893786	SRR5658072_LNCaP_12houruntreatedcell
chrX	115647554	SRR5658072_LNCaP_12houruntreatedcell
chr5	122795376	SRR5658072_LNCaP_12houruntreatedcell
chr2	3498966	SRR5658073_LNCaP_12houruntreatedcell
chr6	30723472	SRR5658073_LNCaP_12houruntreatedcell
chr6	31669368	SRR5658073_LNCaP_12houruntreatedcell
chr19	49491524	SRR5658073_LNCaP_12houruntreatedcell
chr6	31623810	SRR5658073_LNCaP_12houruntreatedcell
chr6	30723462	SRR5658073_LNCaP_12houruntreatedcell
chr11	62888136	SRR5658073_LNCaP_12houruntreatedcell
chr4	99949671	SRR5658073_LNCaP_12houruntreatedcell
chr6	34242785	SRR5658073_LNCaP_12houruntreatedcell
chr11	90210547	SRR5658073_LNCaP_12houruntreatedcell
chr17	48894404	SRR5658073_LNCaP_12houruntreatedcell
chr7	56116048	SRR5658073_LNCaP_12houruntreatedcell
chr8	63187742	SRR5658073_LNCaP_12houruntreatedcell
chr7	56116041	SRR5658073_LNCaP_12houruntreatedcell
chr19	38847388	SRR5658073_LNCaP_12houruntreatedcell
chr17	36557234	SRR5658073_LNCaP_12houruntreatedcell
chr1	153991181	SRR5658073_LNCaP_12houruntreatedcell
chr10	68936065	SRR5658073_LNCaP_12houruntreatedcell
chr3	179614974	SRR5658073_LNCaP_12houruntreatedcell
chr17	18347560	SRR5658073_LNCaP_12houruntreatedcell
chr16	71285668	SRR5658073_LNCaP_12houruntreatedcell
chr14	24240670	SRR5658073_LNCaP_12houruntreatedcell
chr9	136831739	SRR5658073_LNCaP_12houruntreatedcell
chr6	31779761	SRR5658073_LNCaP_12houruntreatedcell
chr8	10765650	SRR5658073_LNCaP_12houruntreatedcell
chr19	44893786	SRR5658073_LNCaP_12houruntreatedcell
chrX	115647554	SRR5658073_LNCaP_12houruntreatedcell
chr19	38873911	SRR5658073_LNCaP_12houruntreatedcell
chr2	3498966	SRR5658074_LNCaP_12houruntreatedcell
chr6	30723472	SRR5658074_LNCaP_12houruntreatedcell
chr6	31669368	SRR5658074_LNCaP_12houruntreatedcell
chr6	30723462	SRR5658074_LNCaP_12houruntreatedcell
chr19	1440416	SRR5658074_LNCaP_12houruntreatedcell
chr6	34242785	SRR5658074_LNCaP_12houruntreatedcell
chr11	90210547	SRR5658074_LNCaP_12houruntreatedcell
chr17	48894404	SRR5658074_LNCaP_12houruntreatedcell
chr6	30590322	SRR5658074_LNCaP_12houruntreatedcell
chr19	38847388	SRR5658074_LNCaP_12houruntreatedcell
chr17	36557234	SRR5658074_LNCaP_12houruntreatedcell
chr1	153991181	SRR5658074_LNCaP_12houruntreatedcell
chr17	18347560	SRR5658074_LNCaP_12houruntreatedcell
chr14	24240670	SRR5658074_LNCaP_12houruntreatedcell
chr9	136831739	SRR5658074_LNCaP_12houruntreatedcell
chr14	94055027	SRR5658074_LNCaP_12houruntreatedcell
chr15	29718536	SRR5658074_LNCaP_12houruntreatedcell
chr1	8868022	SRR5658074_LNCaP_12houruntreatedcell
chr17	1737589	SRR5658074_LNCaP_12houruntreatedcell
chr2	3498966	SRR5658075_LNCaP_12houruntreatedcell
chr6	30723472	SRR5658075_LNCaP_12houruntreatedcell
chr6	31669368	SRR5658075_LNCaP_12houruntreatedcell
chr6	31623810	SRR5658075_LNCaP_12houruntreatedcell
chr6	30723462	SRR5658075_LNCaP_12houruntreatedcell
chr11	90210547	SRR5658075_LNCaP_12houruntreatedcell
chr17	48894404	SRR5658075_LNCaP_12houruntreatedcell
chr14	63727597	SRR5658075_LNCaP_12houruntreatedcell
chr6	30590322	SRR5658075_LNCaP_12houruntreatedcell
chr8	63187742	SRR5658075_LNCaP_12houruntreatedcell
chr19	38847388	SRR5658075_LNCaP_12houruntreatedcell
chr14	24240670	SRR5658075_LNCaP_12houruntreatedcell
chr17	40637551	SRR5658075_LNCaP_12houruntreatedcell
chr14	24189773	SRR5658075_LNCaP_12houruntreatedcell
chr14	94055027	SRR5658075_LNCaP_12houruntreatedcell
chr14	90269454	SRR5658075_LNCaP_12houruntreatedcell
chr15	29718536	SRR5658075_LNCaP_12houruntreatedcell
chr4	84638962	SRR5658075_LNCaP_12houruntreatedcell
chr12	49186654	SRR5658075_LNCaP_12houruntreatedcell
chr7	148792740	SRR5658075_LNCaP_12houruntreatedcell
chr1	8868022	SRR5658075_LNCaP_12houruntreatedcell
chr2	3498966	SRR5658076_LNCaP_12houruntreatedcell
chr6	30723472	SRR5658076_LNCaP_12houruntreatedcell
chr6	31669368	SRR5658076_LNCaP_12houruntreatedcell
chr19	49491524	SRR5658076_LNCaP_12houruntreatedcell
chr2	27212357	SRR5658076_LNCaP_12houruntreatedcell
chr6	31623810	SRR5658076_LNCaP_12houruntreatedcell
chr1	228487717	SRR5658076_LNCaP_12houruntreatedcell
chr6	30723462	SRR5658076_LNCaP_12houruntreatedcell
chr6	28904568	SRR5658076_LNCaP_12houruntreatedcell
chr11	62888136	SRR5658076_LNCaP_12houruntreatedcell
chr4	99949671	SRR5658076_LNCaP_12houruntreatedcell
chr17	48894404	SRR5658076_LNCaP_12houruntreatedcell
chr6	30590322	SRR5658076_LNCaP_12houruntreatedcell
chr8	63187742	SRR5658076_LNCaP_12houruntreatedcell
chr19	38847388	SRR5658076_LNCaP_12houruntreatedcell
chr1	153991181	SRR5658076_LNCaP_12houruntreatedcell
chr16	29446837	SRR5658076_LNCaP_12houruntreatedcell
chr2	178450308	SRR5658076_LNCaP_12houruntreatedcell
chr18	12830977	SRR5658076_LNCaP_12houruntreatedcell
chr14	24240670	SRR5658076_LNCaP_12houruntreatedcell
chr14	24098539	SRR5658076_LNCaP_12houruntreatedcell
chr6	31779761	SRR5658076_LNCaP_12houruntreatedcell
chr14	94055027	SRR5658076_LNCaP_12houruntreatedcell
chr14	90269454	SRR5658076_LNCaP_12houruntreatedcell
chr3	39389607	SRR5658076_LNCaP_12houruntreatedcell
chr15	29718536	SRR5658076_LNCaP_12houruntreatedcell
chr11	563307	SRR5658076_LNCaP_12houruntreatedcell
chr12	15957007	SRR5658076_LNCaP_12houruntreatedcell
chr6	165430318	SRR5658076_LNCaP_12houruntreatedcell
chr1	112917740	SRR5658076_LNCaP_12houruntreatedcell
chrX	101391815	SRR5658076_LNCaP_12houruntreatedcell
chr2	3498966	SRR5658077_LNCaP_12houruntreatedcell
chr6	30723472	SRR5658077_LNCaP_12houruntreatedcell
chr6	31669368	SRR5658077_LNCaP_12houruntreatedcell
chr2	27212357	SRR5658077_LNCaP_12houruntreatedcell
chr6	31623810	SRR5658077_LNCaP_12houruntreatedcell
chr6	30723462	SRR5658077_LNCaP_12houruntreatedcell
chr19	1440416	SRR5658077_LNCaP_12houruntreatedcell
chr11	62888136	SRR5658077_LNCaP_12houruntreatedcell
chr6	30590322	SRR5658077_LNCaP_12houruntreatedcell
chr19	38847388	SRR5658077_LNCaP_12houruntreatedcell
chr6	3154017	SRR5658077_LNCaP_12houruntreatedcell
chr1	153991181	SRR5658077_LNCaP_12houruntreatedcell
chr7	56011772	SRR5658077_LNCaP_12houruntreatedcell
chr3	179614974	SRR5658077_LNCaP_12houruntreatedcell
chr9	132077560	SRR5658077_LNCaP_12houruntreatedcell
chr2	178450308	SRR5658077_LNCaP_12houruntreatedcell
chr17	18347560	SRR5658077_LNCaP_12houruntreatedcell
chr1	120157167	SRR5658077_LNCaP_12houruntreatedcell
chr14	24240670	SRR5658077_LNCaP_12houruntreatedcell
chr14	24098539	SRR5658077_LNCaP_12houruntreatedcell
chr6	31779761	SRR5658077_LNCaP_12houruntreatedcell
chr15	40414900	SRR5658077_LNCaP_12houruntreatedcell
chr11	563307	SRR5658077_LNCaP_12houruntreatedcell
chr1	112917740	SRR5658077_LNCaP_12houruntreatedcell
chrX	101391815	SRR5658077_LNCaP_12houruntreatedcell
chr2	3498966	SRR5658078_LNCaP_12houruntreatedcell
chr6	30723472	SRR5658078_LNCaP_12houruntreatedcell
chr6	31669368	SRR5658078_LNCaP_12houruntreatedcell
chr19	49491524	SRR5658078_LNCaP_12houruntreatedcell
chr6	30723462	SRR5658078_LNCaP_12houruntreatedcell
chr11	62888136	SRR5658078_LNCaP_12houruntreatedcell
chr15	43768590	SRR5658078_LNCaP_12houruntreatedcell
chr19	54193198	SRR5658078_LNCaP_12houruntreatedcell
chr7	56011772	SRR5658078_LNCaP_12houruntreatedcell
chr14	24240670	SRR5658078_LNCaP_12houruntreatedcell
chr6	31779761	SRR5658078_LNCaP_12houruntreatedcell
chr17	41871829	SRR5658078_LNCaP_12houruntreatedcell
chr2	3498966	SRR5658079_LNCaP_12houruntreatedcell
chr6	30723472	SRR5658079_LNCaP_12houruntreatedcell
chr6	31669368	SRR5658079_LNCaP_12houruntreatedcell
chr19	49491524	SRR5658079_LNCaP_12houruntreatedcell
chr6	30723462	SRR5658079_LNCaP_12houruntreatedcell
chr11	62888136	SRR5658079_LNCaP_12houruntreatedcell
chr6	34242785	SRR5658079_LNCaP_12houruntreatedcell
chr17	48894404	SRR5658079_LNCaP_12houruntreatedcell
chr19	54193198	SRR5658079_LNCaP_12houruntreatedcell
chr7	56011772	SRR5658079_LNCaP_12houruntreatedcell
chr3	179614974	SRR5658079_LNCaP_12houruntreatedcell
chr6	31779761	SRR5658079_LNCaP_12houruntreatedcell
chr14	90269454	SRR5658079_LNCaP_12houruntreatedcell
chr6	32665060	SRR5658079_LNCaP_12houruntreatedcell
chr2	3498966	SRR5658080_LNCaP_12houruntreatedcell
chr6	30723472	SRR5658080_LNCaP_12houruntreatedcell
chr6	31669368	SRR5658080_LNCaP_12houruntreatedcell
chr19	49491524	SRR5658080_LNCaP_12houruntreatedcell
chr1	228487717	SRR5658080_LNCaP_12houruntreatedcell
chr6	30723462	SRR5658080_LNCaP_12houruntreatedcell
chr11	62888136	SRR5658080_LNCaP_12houruntreatedcell
chr6	34242785	SRR5658080_LNCaP_12houruntreatedcell
chr11	90210547	SRR5658080_LNCaP_12houruntreatedcell
chr6	30590322	SRR5658080_LNCaP_12houruntreatedcell
chr17	36557234	SRR5658080_LNCaP_12houruntreatedcell
chr9	132077560	SRR5658080_LNCaP_12houruntreatedcell
chr12	121641355	SRR5658080_LNCaP_12houruntreatedcell
chr17	40637551	SRR5658080_LNCaP_12houruntreatedcell
chr6	31779761	SRR5658080_LNCaP_12houruntreatedcell
chr19	44893786	SRR5658080_LNCaP_12houruntreatedcell
chr14	52708359	SRR5658080_LNCaP_12houruntreatedcell
chr2	3498966	SRR5658081_LNCaP_12houruntreatedcell
chr6	30723472	SRR5658081_LNCaP_12houruntreatedcell
chr6	31669368	SRR5658081_LNCaP_12houruntreatedcell
chr6	30723462	SRR5658081_LNCaP_12houruntreatedcell
chr11	62888136	SRR5658081_LNCaP_12houruntreatedcell
chr17	48894404	SRR5658081_LNCaP_12houruntreatedcell
chr14	24240670	SRR5658081_LNCaP_12houruntreatedcell
chr14	24098539	SRR5658081_LNCaP_12houruntreatedcell
chr14	90269454	SRR5658081_LNCaP_12houruntreatedcell
chr15	29718536	SRR5658081_LNCaP_12houruntreatedcell
chr4	521666	SRR5658081_LNCaP_12houruntreatedcell
chr11	67352723	SRR5658081_LNCaP_12houruntreatedcell
chr2	3498966	SRR5658082_LNCaP_12houruntreatedcell
chr6	30723472	SRR5658082_LNCaP_12houruntreatedcell
chr6	31669368	SRR5658082_LNCaP_12houruntreatedcell
chr19	49491524	SRR5658082_LNCaP_12houruntreatedcell
chr6	30723462	SRR5658082_LNCaP_12houruntreatedcell
chr6	28904568	SRR5658082_LNCaP_12houruntreatedcell
chr11	62888136	SRR5658082_LNCaP_12houruntreatedcell
chr15	43768590	SRR5658082_LNCaP_12houruntreatedcell
chr7	56116048	SRR5658082_LNCaP_12houruntreatedcell
chr8	63187742	SRR5658082_LNCaP_12houruntreatedcell
chr7	56116041	SRR5658082_LNCaP_12houruntreatedcell
chr10	68936065	SRR5658082_LNCaP_12houruntreatedcell
chr16	29446837	SRR5658082_LNCaP_12houruntreatedcell
chr14	24240670	SRR5658082_LNCaP_12houruntreatedcell
chr6	31779761	SRR5658082_LNCaP_12houruntreatedcell
chr14	94055027	SRR5658082_LNCaP_12houruntreatedcell
chr3	39389607	SRR5658082_LNCaP_12houruntreatedcell
chr9	41131762	SRR5658082_LNCaP_12houruntreatedcell
chr6	27146650	SRR5658082_LNCaP_12houruntreatedcell
chr19	44893786	SRR5658082_LNCaP_12houruntreatedcell
chr8	6757204	SRR5658082_LNCaP_12houruntreatedcell
chr2	3498966	SRR5658083_LNCaP_12houruntreatedcell
chr6	30723472	SRR5658083_LNCaP_12houruntreatedcell
chr6	31669368	SRR5658083_LNCaP_12houruntreatedcell
chr19	49491524	SRR5658083_LNCaP_12houruntreatedcell
chr6	30723462	SRR5658083_LNCaP_12houruntreatedcell
chr11	62888136	SRR5658083_LNCaP_12houruntreatedcell
chr4	99949671	SRR5658083_LNCaP_12houruntreatedcell
chr11	90210547	SRR5658083_LNCaP_12houruntreatedcell
chr17	48894404	SRR5658083_LNCaP_12houruntreatedcell
chr8	63187742	SRR5658083_LNCaP_12houruntreatedcell
chr19	54193198	SRR5658083_LNCaP_12houruntreatedcell
chr2	178450308	SRR5658083_LNCaP_12houruntreatedcell
chr18	12830977	SRR5658083_LNCaP_12houruntreatedcell
chr6	31779761	SRR5658083_LNCaP_12houruntreatedcell
chr15	40414900	SRR5658083_LNCaP_12houruntreatedcell
chr3	127608998	SRR5658083_LNCaP_12houruntreatedcell
chr3	150622405	SRR5658083_LNCaP_12houruntreatedcell
chr5	138326028	SRR5658083_LNCaP_12houruntreatedcell
chr2	3498966	SRR5658084_LNCaP_12houruntreatedcell
chr6	30723472	SRR5658084_LNCaP_12houruntreatedcell
chr6	31669368	SRR5658084_LNCaP_12houruntreatedcell
chr2	27212357	SRR5658084_LNCaP_12houruntreatedcell
chr6	31623810	SRR5658084_LNCaP_12houruntreatedcell
chr6	30723462	SRR5658084_LNCaP_12houruntreatedcell
chr11	62888136	SRR5658084_LNCaP_12houruntreatedcell
chr4	99949671	SRR5658084_LNCaP_12houruntreatedcell
chr17	48894404	SRR5658084_LNCaP_12houruntreatedcell
chr6	30590322	SRR5658084_LNCaP_12houruntreatedcell
chr8	63187742	SRR5658084_LNCaP_12houruntreatedcell
chr19	38847388	SRR5658084_LNCaP_12houruntreatedcell
chr17	36557234	SRR5658084_LNCaP_12houruntreatedcell
chr6	3154017	SRR5658084_LNCaP_12houruntreatedcell
chr1	153991181	SRR5658084_LNCaP_12houruntreatedcell
chr14	90263715	SRR5658084_LNCaP_12houruntreatedcell
chr3	179614974	SRR5658084_LNCaP_12houruntreatedcell
chr12	121641355	SRR5658084_LNCaP_12houruntreatedcell
chr17	18347560	SRR5658084_LNCaP_12houruntreatedcell
chr14	24240670	SRR5658084_LNCaP_12houruntreatedcell
chr17	40637551	SRR5658084_LNCaP_12houruntreatedcell
chr6	31779761	SRR5658084_LNCaP_12houruntreatedcell
chr14	94055027	SRR5658084_LNCaP_12houruntreatedcell
chr8	144316607	SRR5658084_LNCaP_12houruntreatedcell
chr8	10765645	SRR5658084_LNCaP_12houruntreatedcell
chr2	3498966	SRR5658085_LNCaP_12houruntreatedcell
chr6	30723472	SRR5658085_LNCaP_12houruntreatedcell
chr6	31669368	SRR5658085_LNCaP_12houruntreatedcell
chr19	49491524	SRR5658085_LNCaP_12houruntreatedcell
chr6	31623810	SRR5658085_LNCaP_12houruntreatedcell
chr6	30723462	SRR5658085_LNCaP_12houruntreatedcell
chr11	62888136	SRR5658085_LNCaP_12houruntreatedcell
chr4	99949671	SRR5658085_LNCaP_12houruntreatedcell
chr17	48894404	SRR5658085_LNCaP_12houruntreatedcell
chr19	54193198	SRR5658085_LNCaP_12houruntreatedcell
chr17	36557234	SRR5658085_LNCaP_12houruntreatedcell
chr1	153991181	SRR5658085_LNCaP_12houruntreatedcell
chr14	90263715	SRR5658085_LNCaP_12houruntreatedcell
chr3	179614974	SRR5658085_LNCaP_12houruntreatedcell
chr12	121641355	SRR5658085_LNCaP_12houruntreatedcell
chr1	120157167	SRR5658085_LNCaP_12houruntreatedcell
chr14	24240670	SRR5658085_LNCaP_12houruntreatedcell
chr6	31779761	SRR5658085_LNCaP_12houruntreatedcell
chr14	94055027	SRR5658085_LNCaP_12houruntreatedcell
chr3	39389607	SRR5658085_LNCaP_12houruntreatedcell
chr11	117228220	SRR5658085_LNCaP_12houruntreatedcell
chr2	3498966	SRR5658086_LNCaP_12houruntreatedcell
chr6	30723472	SRR5658086_LNCaP_12houruntreatedcell
chr6	31669368	SRR5658086_LNCaP_12houruntreatedcell
chr2	27212357	SRR5658086_LNCaP_12houruntreatedcell
chr1	228487717	SRR5658086_LNCaP_12houruntreatedcell
chr6	30723462	SRR5658086_LNCaP_12houruntreatedcell
chr11	62888136	SRR5658086_LNCaP_12houruntreatedcell
chr6	31806114	SRR5658086_LNCaP_12houruntreatedcell
chr6	34242785	SRR5658086_LNCaP_12houruntreatedcell
chr11	90210547	SRR5658086_LNCaP_12houruntreatedcell
chr14	63727597	SRR5658086_LNCaP_12houruntreatedcell
chr6	30590322	SRR5658086_LNCaP_12houruntreatedcell
chr17	36557234	SRR5658086_LNCaP_12houruntreatedcell
chr1	153991181	SRR5658086_LNCaP_12houruntreatedcell
chr10	68936065	SRR5658086_LNCaP_12houruntreatedcell
chr2	178450308	SRR5658086_LNCaP_12houruntreatedcell
chr17	18347560	SRR5658086_LNCaP_12houruntreatedcell
chr1	120157167	SRR5658086_LNCaP_12houruntreatedcell
chr14	24240670	SRR5658086_LNCaP_12houruntreatedcell
chr17	40637551	SRR5658086_LNCaP_12houruntreatedcell
chr12	49185685	SRR5658086_LNCaP_12houruntreatedcell
chr14	24098539	SRR5658086_LNCaP_12houruntreatedcell
chr6	31779761	SRR5658086_LNCaP_12houruntreatedcell
chr14	24189773	SRR5658086_LNCaP_12houruntreatedcell
chr3	39389607	SRR5658086_LNCaP_12houruntreatedcell
chr2	232549190	SRR5658086_LNCaP_12houruntreatedcell
chr11	563307	SRR5658086_LNCaP_12houruntreatedcell
chr8	10765645	SRR5658086_LNCaP_12houruntreatedcell
chr12	49185667	SRR5658086_LNCaP_12houruntreatedcell
chr5	74745837	SRR5658086_LNCaP_12houruntreatedcell
chr2	3498966	SRR5658087_LNCaP_12houruntreatedcell
chr6	30723472	SRR5658087_LNCaP_12houruntreatedcell
chr6	31669368	SRR5658087_LNCaP_12houruntreatedcell
chr19	49491524	SRR5658087_LNCaP_12houruntreatedcell
chr1	228487717	SRR5658087_LNCaP_12houruntreatedcell
chr6	30723462	SRR5658087_LNCaP_12houruntreatedcell
chr11	62888136	SRR5658087_LNCaP_12houruntreatedcell
chr6	31806114	SRR5658087_LNCaP_12houruntreatedcell
chr15	43768590	SRR5658087_LNCaP_12houruntreatedcell
chr4	99949671	SRR5658087_LNCaP_12houruntreatedcell
chr6	34242785	SRR5658087_LNCaP_12houruntreatedcell
chr11	90210547	SRR5658087_LNCaP_12houruntreatedcell
chr6	30590322	SRR5658087_LNCaP_12houruntreatedcell
chr8	63187742	SRR5658087_LNCaP_12houruntreatedcell
chr17	36557234	SRR5658087_LNCaP_12houruntreatedcell
chr1	153991181	SRR5658087_LNCaP_12houruntreatedcell
chr3	179614974	SRR5658087_LNCaP_12houruntreatedcell
chr2	178450308	SRR5658087_LNCaP_12houruntreatedcell
chr14	24120902	SRR5658087_LNCaP_12houruntreatedcell
chr12	121641355	SRR5658087_LNCaP_12houruntreatedcell
chr18	12830977	SRR5658087_LNCaP_12houruntreatedcell
chr17	18347560	SRR5658087_LNCaP_12houruntreatedcell
chr16	71285668	SRR5658087_LNCaP_12houruntreatedcell
chr14	24240670	SRR5658087_LNCaP_12houruntreatedcell
chr17	40637551	SRR5658087_LNCaP_12houruntreatedcell
chr6	31779761	SRR5658087_LNCaP_12houruntreatedcell
chr3	39389607	SRR5658087_LNCaP_12houruntreatedcell
chr2	232549190	SRR5658087_LNCaP_12houruntreatedcell
chr2	3498966	SRR5658088_LNCaP_12houruntreatedcell
chr6	30723472	SRR5658088_LNCaP_12houruntreatedcell
chr6	31669368	SRR5658088_LNCaP_12houruntreatedcell
chr19	49491524	SRR5658088_LNCaP_12houruntreatedcell
chr2	27212357	SRR5658088_LNCaP_12houruntreatedcell
chr6	30723462	SRR5658088_LNCaP_12houruntreatedcell
chr6	28904568	SRR5658088_LNCaP_12houruntreatedcell
chr11	62888136	SRR5658088_LNCaP_12houruntreatedcell
chr6	31806114	SRR5658088_LNCaP_12houruntreatedcell
chr15	43768590	SRR5658088_LNCaP_12houruntreatedcell
chr4	99949671	SRR5658088_LNCaP_12houruntreatedcell
chr11	90210547	SRR5658088_LNCaP_12houruntreatedcell
chr17	48894404	SRR5658088_LNCaP_12houruntreatedcell
chr19	38847388	SRR5658088_LNCaP_12houruntreatedcell
chr10	68936065	SRR5658088_LNCaP_12houruntreatedcell
chr2	178450308	SRR5658088_LNCaP_12houruntreatedcell
chr18	12830977	SRR5658088_LNCaP_12houruntreatedcell
chr17	18347560	SRR5658088_LNCaP_12houruntreatedcell
chr17	40637551	SRR5658088_LNCaP_12houruntreatedcell
chr6	10756471	SRR5658088_LNCaP_12houruntreatedcell
chr3	177038112	SRR5658088_LNCaP_12houruntreatedcell
chr8	10765645	SRR5658088_LNCaP_12houruntreatedcell
chr8	6757204	SRR5658088_LNCaP_12houruntreatedcell
chr15	88464847	SRR5658088_LNCaP_12houruntreatedcell
chr2	3498966	SRR5658089_LNCaP_12houruntreatedcell
chr6	30723472	SRR5658089_LNCaP_12houruntreatedcell
chr6	31669368	SRR5658089_LNCaP_12houruntreatedcell
chr1	228487717	SRR5658089_LNCaP_12houruntreatedcell
chr6	30723462	SRR5658089_LNCaP_12houruntreatedcell
chr11	62888136	SRR5658089_LNCaP_12houruntreatedcell
chr15	43768590	SRR5658089_LNCaP_12houruntreatedcell
chr11	90210547	SRR5658089_LNCaP_12houruntreatedcell
chr17	48894404	SRR5658089_LNCaP_12houruntreatedcell
chr8	63187742	SRR5658089_LNCaP_12houruntreatedcell
chr19	38847388	SRR5658089_LNCaP_12houruntreatedcell
chr19	54193198	SRR5658089_LNCaP_12houruntreatedcell
chr14	90263715	SRR5658089_LNCaP_12houruntreatedcell
chr14	24098539	SRR5658089_LNCaP_12houruntreatedcell
chr6	31779761	SRR5658089_LNCaP_12houruntreatedcell
chr14	24189773	SRR5658089_LNCaP_12houruntreatedcell
chr15	40414900	SRR5658089_LNCaP_12houruntreatedcell
chr2	232549190	SRR5658089_LNCaP_12houruntreatedcell
chr6	165430318	SRR5658089_LNCaP_12houruntreatedcell
chr2	3498966	SRR5658090_LNCaP_12houruntreatedcell
chr6	30723472	SRR5658090_LNCaP_12houruntreatedcell
chr11	10508192	SRR5658090_LNCaP_12houruntreatedcell
chr3	96617220	SRR5658090_LNCaP_12houruntreatedcell
chr6	31669368	SRR5658090_LNCaP_12houruntreatedcell
chr3	96617239	SRR5658090_LNCaP_12houruntreatedcell
chr19	49491524	SRR5658090_LNCaP_12houruntreatedcell
chr2	27212357	SRR5658090_LNCaP_12houruntreatedcell
chr1	228487717	SRR5658090_LNCaP_12houruntreatedcell
chr6	30723462	SRR5658090_LNCaP_12houruntreatedcell
chr11	62888136	SRR5658090_LNCaP_12houruntreatedcell
chr15	43768590	SRR5658090_LNCaP_12houruntreatedcell
chr11	90210547	SRR5658090_LNCaP_12houruntreatedcell
chr17	48894404	SRR5658090_LNCaP_12houruntreatedcell
chr6	30590322	SRR5658090_LNCaP_12houruntreatedcell
chr8	63187742	SRR5658090_LNCaP_12houruntreatedcell
chr19	38847388	SRR5658090_LNCaP_12houruntreatedcell
chr1	153991181	SRR5658090_LNCaP_12houruntreatedcell
chr14	90263715	SRR5658090_LNCaP_12houruntreatedcell
chr3	179614974	SRR5658090_LNCaP_12houruntreatedcell
chr9	132077560	SRR5658090_LNCaP_12houruntreatedcell
chr14	24120902	SRR5658090_LNCaP_12houruntreatedcell
chr17	18347560	SRR5658090_LNCaP_12houruntreatedcell
chr17	40637551	SRR5658090_LNCaP_12houruntreatedcell
chr12	49185685	SRR5658090_LNCaP_12houruntreatedcell
chr6	31779761	SRR5658090_LNCaP_12houruntreatedcell
chr6	10756471	SRR5658090_LNCaP_12houruntreatedcell
chr6	159748316	SRR5658090_LNCaP_12houruntreatedcell
chr15	29718536	SRR5658090_LNCaP_12houruntreatedcell
chr20	62345873	SRR5658090_LNCaP_12houruntreatedcell
chr6	3224841	SRR5658090_LNCaP_12houruntreatedcell
chr12	49185667	SRR5658090_LNCaP_12houruntreatedcell
chr4	521666	SRR5658090_LNCaP_12houruntreatedcell
chr12	49186654	SRR5658090_LNCaP_12houruntreatedcell
chr5	138326028	SRR5658090_LNCaP_12houruntreatedcell
chr17	41871829	SRR5658090_LNCaP_12houruntreatedcell
chr2	3498966	SRR5658091_LNCaP_12houruntreatedcell
chr6	30723472	SRR5658091_LNCaP_12houruntreatedcell
chr11	10508192	SRR5658091_LNCaP_12houruntreatedcell
chr3	96617220	SRR5658091_LNCaP_12houruntreatedcell
chr6	31669368	SRR5658091_LNCaP_12houruntreatedcell
chr3	96617239	SRR5658091_LNCaP_12houruntreatedcell
chr19	49491524	SRR5658091_LNCaP_12houruntreatedcell
chr1	228487717	SRR5658091_LNCaP_12houruntreatedcell
chr6	30723462	SRR5658091_LNCaP_12houruntreatedcell
chr6	34242785	SRR5658091_LNCaP_12houruntreatedcell
chr11	90210547	SRR5658091_LNCaP_12houruntreatedcell
chr17	48894404	SRR5658091_LNCaP_12houruntreatedcell
chr6	30590322	SRR5658091_LNCaP_12houruntreatedcell
chr8	63187742	SRR5658091_LNCaP_12houruntreatedcell
chr1	153991181	SRR5658091_LNCaP_12houruntreatedcell
chr14	90263715	SRR5658091_LNCaP_12houruntreatedcell
chr3	179614974	SRR5658091_LNCaP_12houruntreatedcell
chr9	132077560	SRR5658091_LNCaP_12houruntreatedcell
chr13	52642712	SRR5658091_LNCaP_12houruntreatedcell
chr2	178450308	SRR5658091_LNCaP_12houruntreatedcell
chr14	24120902	SRR5658091_LNCaP_12houruntreatedcell
chr14	24240670	SRR5658091_LNCaP_12houruntreatedcell
chr12	49185685	SRR5658091_LNCaP_12houruntreatedcell
chr6	31779761	SRR5658091_LNCaP_12houruntreatedcell
chr3	39389607	SRR5658091_LNCaP_12houruntreatedcell
chr15	29718536	SRR5658091_LNCaP_12houruntreatedcell
chr6	3224841	SRR5658091_LNCaP_12houruntreatedcell
chr19	44893786	SRR5658091_LNCaP_12houruntreatedcell
chr6	165430318	SRR5658091_LNCaP_12houruntreatedcell
chr2	3498966	SRR5658092_LNCaP_12houruntreatedcell
chr6	30723472	SRR5658092_LNCaP_12houruntreatedcell
chr6	31669368	SRR5658092_LNCaP_12houruntreatedcell
chr19	49491524	SRR5658092_LNCaP_12houruntreatedcell
chr6	31623810	SRR5658092_LNCaP_12houruntreatedcell
chr1	228487717	SRR5658092_LNCaP_12houruntreatedcell
chr6	30723462	SRR5658092_LNCaP_12houruntreatedcell
chr6	28904568	SRR5658092_LNCaP_12houruntreatedcell
chr11	62888136	SRR5658092_LNCaP_12houruntreatedcell
chr4	99949671	SRR5658092_LNCaP_12houruntreatedcell
chr11	90210547	SRR5658092_LNCaP_12houruntreatedcell
chr17	48894404	SRR5658092_LNCaP_12houruntreatedcell
chr19	54193198	SRR5658092_LNCaP_12houruntreatedcell
chr14	24120902	SRR5658092_LNCaP_12houruntreatedcell
chr14	94055027	SRR5658092_LNCaP_12houruntreatedcell
chr2	3498966	SRR5658093_LNCaP_12houruntreatedcell
chr6	30723472	SRR5658093_LNCaP_12houruntreatedcell
chr6	31669368	SRR5658093_LNCaP_12houruntreatedcell
chr19	49491524	SRR5658093_LNCaP_12houruntreatedcell
chr1	228487717	SRR5658093_LNCaP_12houruntreatedcell
chr6	30723462	SRR5658093_LNCaP_12houruntreatedcell
chr6	28904568	SRR5658093_LNCaP_12houruntreatedcell
chr11	62888136	SRR5658093_LNCaP_12houruntreatedcell
chr15	43768590	SRR5658093_LNCaP_12houruntreatedcell
chr11	90210547	SRR5658093_LNCaP_12houruntreatedcell
chr6	30590322	SRR5658093_LNCaP_12houruntreatedcell
chr8	63187742	SRR5658093_LNCaP_12houruntreatedcell
chr19	38847388	SRR5658093_LNCaP_12houruntreatedcell
chr12	121641355	SRR5658093_LNCaP_12houruntreatedcell
chr9	136831739	SRR5658093_LNCaP_12houruntreatedcell
chr17	40637551	SRR5658093_LNCaP_12houruntreatedcell
chr14	24098539	SRR5658093_LNCaP_12houruntreatedcell
chr6	31779761	SRR5658093_LNCaP_12houruntreatedcell
chr19	44893786	SRR5658093_LNCaP_12houruntreatedcell
chr11	67352723	SRR5658093_LNCaP_12houruntreatedcell
chr2	3498966	SRR5658094_LNCaP_12houruntreatedcell
chr6	30723472	SRR5658094_LNCaP_12houruntreatedcell
chr6	31669368	SRR5658094_LNCaP_12houruntreatedcell
chr6	30723462	SRR5658094_LNCaP_12houruntreatedcell
chr6	28904568	SRR5658094_LNCaP_12houruntreatedcell
chr6	31806114	SRR5658094_LNCaP_12houruntreatedcell
chr11	90210547	SRR5658094_LNCaP_12houruntreatedcell
chr17	48894404	SRR5658094_LNCaP_12houruntreatedcell
chr8	63187742	SRR5658094_LNCaP_12houruntreatedcell
chr19	38847388	SRR5658094_LNCaP_12houruntreatedcell
chr3	179614974	SRR5658094_LNCaP_12houruntreatedcell
chr9	132077560	SRR5658094_LNCaP_12houruntreatedcell
chr2	178450308	SRR5658094_LNCaP_12houruntreatedcell
chr14	24120902	SRR5658094_LNCaP_12houruntreatedcell
chr18	12830977	SRR5658094_LNCaP_12houruntreatedcell
chr14	24240670	SRR5658094_LNCaP_12houruntreatedcell
chr6	31779761	SRR5658094_LNCaP_12houruntreatedcell
chr7	143388599	SRR5658094_LNCaP_12houruntreatedcell
chr14	94055027	SRR5658094_LNCaP_12houruntreatedcell
chr3	39389607	SRR5658094_LNCaP_12houruntreatedcell
chr1	92833392	SRR5658094_LNCaP_12houruntreatedcell
chr11	563307	SRR5658094_LNCaP_12houruntreatedcell
chr17	37571925	SRR5658094_LNCaP_12houruntreatedcell
chr2	3498966	SRR5658095_LNCaP_12houruntreatedcell
chr6	30723472	SRR5658095_LNCaP_12houruntreatedcell
chr6	31669368	SRR5658095_LNCaP_12houruntreatedcell
chr2	27212357	SRR5658095_LNCaP_12houruntreatedcell
chr6	30723462	SRR5658095_LNCaP_12houruntreatedcell
chr6	28904568	SRR5658095_LNCaP_12houruntreatedcell
chr11	62888136	SRR5658095_LNCaP_12houruntreatedcell
chr11	90210547	SRR5658095_LNCaP_12houruntreatedcell
chr17	48894404	SRR5658095_LNCaP_12houruntreatedcell
chr8	63187742	SRR5658095_LNCaP_12houruntreatedcell
chr3	179614974	SRR5658095_LNCaP_12houruntreatedcell
chr9	132077560	SRR5658095_LNCaP_12houruntreatedcell
chr2	178450308	SRR5658095_LNCaP_12houruntreatedcell
chr14	24240670	SRR5658095_LNCaP_12houruntreatedcell
chr6	31779761	SRR5658095_LNCaP_12houruntreatedcell
chr7	143388599	SRR5658095_LNCaP_12houruntreatedcell
chr14	94055027	SRR5658095_LNCaP_12houruntreatedcell
chr3	39389607	SRR5658095_LNCaP_12houruntreatedcell
chr1	92833392	SRR5658095_LNCaP_12houruntreatedcell
chr19	44893786	SRR5658095_LNCaP_12houruntreatedcell
chr3	177038112	SRR5658095_LNCaP_12houruntreatedcell
chr17	37571925	SRR5658095_LNCaP_12houruntreatedcell
chr8	86411582	SRR5658095_LNCaP_12houruntreatedcell
[truncated: 39 more rows]

## Sheet: K562(1)
CHROM	POS	CELL
chr2	110212548	SRR3052070_K562_primers
chr6	75243788	SRR3052071_K562_primers
chr1	151254803	SRR3052077_K562_primers
chr4	122893051	SRR5289906_K562_primers
chr12	46363770	SRR5289909_K562_primers
chr6	53273305	SRR5289910_K562_primers
chr12	46363770	SRR5289913_K562_primers
chr12	46363770	SRR5289914_K562_primers
chr15	69440036	SRR5289916_K562_primers
chr12	46363770	SRR5289918_K562_primers
chr12	46363770	SRR5289920_K562_primers
chr12	46363770	SRR5289936_K562_primers
chr3	112580644	SRR5289938_K562_primers
chr6	53273305	SRR5289939_K562_primers
chr12	46363770	SRR5289940_K562_primers
chr4	122893051	SRR5289940_K562_primers
chr3	112580644	SRR5289940_K562_primers
chr3	112580644	SRR5289941_K562_primers
chr4	122893051	SRR5289945_K562_primers
chr6	53273305	SRR5289945_K562_primers
chr3	69056025	SRR5289946_K562_primers
chr3	112580644	SRR5289947_K562_primers
chr19	871179	SRR5289947_K562_primers
chr12	46363770	SRR5289948_K562_primers
chr12	46363770	SRR5289950_K562_primers

## Sheet: K562 (2)
CHROM	POS	CELL
chr3	139375528	SRR5289921_K562_noprimers
chr3	139375528	SRR5289923_K562_noprimers
chr3	139375528	SRR5289925_K562_noprimers
chr3	139375528	SRR5289930_K562_noprimers

## Sheet: HCT116(1)
CHROM	POS	CELL
chr17	75902066	SRR11826190
chr12	120516606	SRR11826190
chr10	94554185	SRR11826190
chr9	100022079	SRR11826190
chr21	44861206	SRR11826190
chr12	110722647	SRR11826190
chr17	5410722	SRR11826190
chr17	42565538	SRR11826190
chr11	64776599	SRR11826190
chr14	49614393	SRR11826190
chr13	110914770	SRR11826190
chr5	131359515	SRR11826190
chr17	40096503	SRR11826190
chr14	30702320	SRR11826190
chr2	197453589	SRR11826190
chr2	3552167	SRR11826190
chr10	114472992	SRR11826190
chr9	26907916	SRR11826190
chr19	47492980	SRR11826190
chr11	20397612	SRR11826190
chr11	33087089	SRR11826190
chrX	129926301	SRR11826190
chr10	95238617	SRR11826190
chr17	63601312	SRR11826190
chr19	45852376	SRR11826190
chr5	98902960	SRR11826190
chr11	134158005	SRR11826190
chr12	46363770	SRR11826190
chr16	84054526	SRR11826190
chr8	31064331	SRR11826190
chr3	179587947	SRR11826190
chr2	74370487	SRR11826190
chr7	66809240	SRR11826190
chr13	39751024	SRR11826190
chr17	47586229	SRR11826190
chr17	7703121	SRR11826190
chr2	74366356	SRR11826190
chr5	134782949	SRR11826190
chr13	46771417	SRR11826190
chr5	157359081	SRR11826190
chr5	96737862	SRR11826190
chr9	75017303	SRR11826190
chrX	136876542	SRR11826190
chr15	75392508	SRR11826190
chr10	73379919	SRR11826190
chr19	41902288	SRR11826190
chr17	74866528	SRR11826190
chr15	58646160	SRR11826190
chr19	46846111	SRR11826190
chr7	100888500	SRR11826190
chr16	67542482	SRR11826190
chr19	2767623	SRR11826191
chr6	134978761	SRR11826191
chr17	75902066	SRR11826191
chr3	9840755	SRR11826191
chr12	120516606	SRR11826191
chr14	67350636	SRR11826191
chr10	68970290	SRR11826191
chr9	98078302	SRR11826191
chr10	46009453	SRR11826191
chr1	225412572	SRR11826191
chr22	41508040	SRR11826191
chr14	35013449	SRR11826191
chr12	123253784	SRR11826191
chr10	94554185	SRR11826191
chr2	189666639	SRR11826191
chr9	100022079	SRR11826191
chr10	68971926	SRR11826191
chr15	66529521	SRR11826191
chr15	74845523	SRR11826191
chr10	6112349	SRR11826191
chr21	44861206	SRR11826191
chr10	42793978	SRR11826191
chr5	177491021	SRR11826191
chr20	35176211	SRR11826191
chr2	208242062	SRR11826191
chr20	44197582	SRR11826191
chr12	110722647	SRR11826191
chr17	5410722	SRR11826191
chr11	34118252	SRR11826191
chr20	57366875	SRR11826191
chr16	74453303	SRR11826191
chr1	185300097	SRR11826191
chr20	31778820	SRR11826191
chr17	42565538	SRR11826191
chr4	186709088	SRR11826191
chr3	108222296	SRR11826191
chr22	41528489	SRR11826191
chr9	137614862	SRR11826191
chr18	26032480	SRR11826191
chr11	64776599	SRR11826191
chr9	134155729	SRR11826191
chr14	49614393	SRR11826191
chr12	70330332	SRR11826191
chr4	17812279	SRR11826191
chr13	110914770	SRR11826191
chr5	131359515	SRR11826191
chr1	40258374	SRR11826191
chr3	160412391	SRR11826191
chr8	56216503	SRR11826191
chr17	41981963	SRR11826191
chr19	11513181	SRR11826191
chr14	22902311	SRR11826191
chr17	40096503	SRR11826191
chr1	201848409	SRR11826191
chr18	36796880	SRR11826191
chr19	1037900	SRR11826191
chr14	30702320	SRR11826191
chr8	47961206	SRR11826191
chr17	40097319	SRR11826191
chr2	197453589	SRR11826191
chr6	87477415	SRR11826191
chr17	75978600	SRR11826191
chr3	52204710	SRR11826191
chr2	3552167	SRR11826191
chr12	100315605	SRR11826191
chr19	7642523	SRR11826191
chr5	55366765	SRR11826191
chr14	69399395	SRR11826191
chr5	40728436	SRR11826191
chr22	28696932	SRR11826191
chr1	25823731	SRR11826191
chr2	127523733	SRR11826191
chr17	28855050	SRR11826191
chr1	169378432	SRR11826191
chr10	97466872	SRR11826191
chr3	138537297	SRR11826191
chr1	53809723	SRR11826191
chr14	21492723	SRR11826191
chr16	5093533	SRR11826191
chr19	4254441	SRR11826191
chr9	26907916	SRR11826191
chr8	93704989	SRR11826191
chr10	13186265	SRR11826191
chr1	161042152	SRR11826191
chr7	892303	SRR11826191
chr16	23678979	SRR11826191
chr19	47492980	SRR11826191
chr12	49994479	SRR11826191
chr12	48660498	SRR11826191
chr9	136687238	SRR11826191
chr8	94696881	SRR11826191
chr8	20220271	SRR11826191
chr11	33087089	SRR11826191
chr4	56976547	SRR11826191
chr9	32419167	SRR11826191
chr3	48973811	SRR11826191
chrX	72208228	SRR11826191
chr14	73103304	SRR11826191
chr1	94536061	SRR11826191
chr6	7884432	SRR11826191
chr19	45852376	SRR11826191
chr17	28579765	SRR11826191
chr1	154601717	SRR11826191
chr12	26905502	SRR11826191
chr9	15433561	SRR11826191
chr4	2956712	SRR11826191
chr11	64229269	SRR11826191
chr4	103176013	SRR11826191
chr8	23258741	SRR11826191
chr2	75706554	SRR11826191
chr17	8238555	SRR11826191
chr19	40590248	SRR11826191
chr10	32911536	SRR11826191
chr1	246999951	SRR11826191
chr8	102224997	SRR11826191
chr2	96707745	SRR11826191
chr8	103375834	SRR11826191
chr17	747204	SRR11826191
chr14	73287116	SRR11826191
chr4	118697228	SRR11826191
chr5	98903880	SRR11826191
chr15	90088593	SRR11826191
chr11	134158005	SRR11826191
chr19	18926337	SRR11826191
chr1	225404499	SRR11826191
chr2	43804707	SRR11826191
chr12	46363770	SRR11826191
chr22	37757720	SRR11826191
chr17	792061	SRR11826191
chr3	11426850	SRR11826191
chr4	127895040	SRR11826191
chr2	210472069	SRR11826191
chr10	28149988	SRR11826191
chr3	53877701	SRR11826191
chr7	107759066	SRR11826191
chr13	96031907	SRR11826191
chr5	103133600	SRR11826191
chr7	48108314	SRR11826191
chr8	31064331	SRR11826191
chr3	98590655	SRR11826191
chr8	33453498	SRR11826191
chr17	59211621	SRR11826191
chr11	6603424	SRR11826191
chr19	1399884	SRR11826191
chr1	166849888	SRR11826191
chr2	10600872	SRR11826191
chr16	2437177	SRR11826191
chr2	75702390	SRR11826191
chr20	35731978	SRR11826191
chr1	44654921	SRR11826191
chr1	37998109	SRR11826191
chr19	19054242	SRR11826191
chr12	118376758	SRR11826191
chr22	17726722	SRR11826191
chr7	66809240	SRR11826191
chr6	4995197	SRR11826191
chr9	21859365	SRR11826191
chr1	62443300	SRR11826191
chr6	89644043	SRR11826191
chr12	120099143	SRR11826191
chr19	10310631	SRR11826191
chr17	47663149	SRR11826191
chr1	77711828	SRR11826191
chr10	128104259	SRR11826191
chr3	186597071	SRR11826191
chr1	88804485	SRR11826191
chr11	36227171	SRR11826191
chr15	78485799	SRR11826191
chr16	13928104	SRR11826191
chr7	73304987	SRR11826191
chr22	43180861	SRR11826191
chr17	776943	SRR11826191
chr17	49704127	SRR11826191
chr5	134782949	SRR11826191
chr16	47511763	SRR11826191
chr12	106430372	SRR11826191
chr1	200408573	SRR11826191
chr8	42856396	SRR11826191
chr7	77696606	SRR11826191
chr3	130734015	SRR11826191
chr7	135576414	SRR11826191
chr3	43080959	SRR11826191
chr20	3148058	SRR11826191
chr9	75017303	SRR11826191
chr5	151253234	SRR11826191
chr1	100015410	SRR11826191
chr7	100106423	SRR11826191
chr22	21681355	SRR11826191
chr2	197473857	SRR11826191
chr3	121807396	SRR11826191
chr19	4028533	SRR11826191
chr10	73768894	SRR11826191
chr1	21728613	SRR11826191
chr19	19025704	SRR11826191
chr19	41902288	SRR11826191
chrX	53595387	SRR11826191
chr1	156135204	SRR11826191
chr9	75061554	SRR11826191
chr21	31266118	SRR11826191
chr16	28112971	SRR11826191
chr10	5766535	SRR11826191
chr1	87340187	SRR11826191
chr4	183510566	SRR11826191
chr3	196584281	SRR11826191
chr8	94692739	SRR11826191
chr17	74866528	SRR11826191
chr1	37872982	SRR11826191
chr22	32393905	SRR11826191
chr1	230687026	SRR11826191
chr15	90271386	SRR11826191
chr3	125088326	SRR11826191
chr8	124475243	SRR11826191
chr15	58646160	SRR11826191
chr15	99671541	SRR11826191
chr15	65512366	SRR11826191
chr7	135363169	SRR11826191
chr11	82933868	SRR11826191
chr1	185093218	SRR11826191
chr10	21534667	SRR11826191
chr7	100888500	SRR11826191
chr11	66267291	SRR11826191
chr14	31448203	SRR11826191
chr8	30612457	SRR11826191
chr3	139366732	SRR11826191
chr3	120742481	SRR11826191
chr13	45120659	SRR11826191
chr19	11149171	SRR11826191
chr2	240014835	SRR11826191
chr6	80042192	SRR11826191
chr6	134978761	SRR11826192
chr17	75902066	SRR11826192
chr3	9840755	SRR11826192
chr12	120516606	SRR11826192
chr14	67350636	SRR11826192
chr10	68970290	SRR11826192
chr9	98078302	SRR11826192
chr10	46009453	SRR11826192
chr1	225412572	SRR11826192
chr22	41508040	SRR11826192
chr14	35013449	SRR11826192
chr2	189666639	SRR11826192
chr9	100022079	SRR11826192
chr10	68971926	SRR11826192
chr15	66529521	SRR11826192
chr15	74845523	SRR11826192
chr10	6112349	SRR11826192
chr21	44861206	SRR11826192
chr10	42793978	SRR11826192
chr5	177491021	SRR11826192
chr20	35176211	SRR11826192
chr2	208242062	SRR11826192
chr20	49117180	SRR11826192
chr20	44197582	SRR11826192
chr12	110722647	SRR11826192
chr11	34118252	SRR11826192
chr20	57366875	SRR11826192
chr16	74453303	SRR11826192
chr1	185300097	SRR11826192
chr20	31778820	SRR11826192
chr17	42565538	SRR11826192
chr4	186709088	SRR11826192
chr3	108222296	SRR11826192
chr18	26032480	SRR11826192
chr9	134155729	SRR11826192
chr14	49614393	SRR11826192
chr15	79322027	SRR11826192
chr12	70330332	SRR11826192
chr4	17812279	SRR11826192
chr13	110914770	SRR11826192
chr5	131359515	SRR11826192
chr1	40258374	SRR11826192
chr3	160412391	SRR11826192
chr8	56216503	SRR11826192
chr17	41981963	SRR11826192
chr1	201848409	SRR11826192
chr18	36796880	SRR11826192
chr14	30702320	SRR11826192
chr8	47961206	SRR11826192
chr17	40097319	SRR11826192
chr6	87477415	SRR11826192
chr16	67659749	SRR11826192
chr3	52204710	SRR11826192
chr12	56282985	SRR11826192
chr2	3552167	SRR11826192
chr12	100315605	SRR11826192
chr19	7642523	SRR11826192
chr5	55366765	SRR11826192
chr14	69399395	SRR11826192
chr5	40728436	SRR11826192
chr22	28696932	SRR11826192
chr1	68483972	SRR11826192
chr1	25823731	SRR11826192
chr2	127523733	SRR11826192
chr4	2963311	SRR11826192
chr17	28855050	SRR11826192
chr1	169378432	SRR11826192
chr10	97466872	SRR11826192
chr3	138537297	SRR11826192
chr1	53809723	SRR11826192
chr14	21492723	SRR11826192
chr16	5093533	SRR11826192
chr19	4254441	SRR11826192
chr9	26907916	SRR11826192
chr8	93704989	SRR11826192
chr1	161042152	SRR11826192
chr7	892303	SRR11826192
chr16	23678979	SRR11826192
chr19	47492980	SRR11826192
chr12	49994479	SRR11826192
chr12	48660498	SRR11826192
chr11	20397612	SRR11826192
chr9	136687238	SRR11826192
chr14	35079000	SRR11826192
chr10	95238617	SRR11826192
chr9	128987620	SRR11826192
chr3	48973811	SRR11826192
chr8	144511091	SRR11826192
chr14	96382454	SRR11826192
chr17	63601312	SRR11826192
chrX	72208228	SRR11826192
chr10	32034780	SRR11826192
chr1	94536061	SRR11826192
chr17	28579765	SRR11826192
chr1	154601717	SRR11826192
chr12	26905502	SRR11826192
chr9	15433561	SRR11826192
chr11	64229269	SRR11826192
chr4	103176013	SRR11826192
chr7	99563867	SRR11826192
chr2	75706554	SRR11826192
chr15	89281768	SRR11826192
chr17	8238555	SRR11826192
chr1	246999951	SRR11826192
chr12	110468941	SRR11826192
chr8	102224997	SRR11826192
chr17	747204	SRR11826192
chr4	118697228	SRR11826192
chr15	90088593	SRR11826192
chr9	32434573	SRR11826192
chr11	134158005	SRR11826192
chr19	18926337	SRR11826192
chr1	225404499	SRR11826192
chr2	43804707	SRR11826192
chr17	21183781	SRR11826192
chr12	46363770	SRR11826192
chr17	792061	SRR11826192
chr2	241499364	SRR11826192
chr4	127895040	SRR11826192
chr5	134896395	SRR11826192
chr2	210472069	SRR11826192
chr7	143304749	SRR11826192
chr15	92949055	SRR11826192
chr12	93850025	SRR11826192
chr8	31064331	SRR11826192
chr1	162799876	SRR11826192
chr3	98590655	SRR11826192
chr13	112516454	SRR11826192
chr19	1399884	SRR11826192
chr1	166849888	SRR11826192
chr16	2437177	SRR11826192
chr22	29354681	SRR11826192
chr19	36719287	SRR11826192
chr20	35731978	SRR11826192
chr1	201989039	SRR11826192
chr1	37998109	SRR11826192
chr7	44392388	SRR11826192
chr9	21859365	SRR11826192
chr1	44219457	SRR11826192
chr2	215349171	SRR11826192
chr17	47586229	SRR11826192
chr12	120099143	SRR11826192
chr7	151012369	SRR11826192
chr3	186597071	SRR11826192
chr11	36227171	SRR11826192
chr16	23559552	SRR11826192
chr15	78485799	SRR11826192
chr7	73304987	SRR11826192
chr17	776943	SRR11826192
chr17	49704127	SRR11826192
chr12	122341558	SRR11826192
chr6	63691751	SRR11826192
chr5	134782949	SRR11826192
chr16	47511763	SRR11826192
chr1	11285994	SRR11826192
chr7	48103306	SRR11826192
chr1	200408573	SRR11826192
chr8	42856396	SRR11826192
chr6	136846134	SRR11826192
chr19	58417284	SRR11826192
chr4	186589125	SRR11826192
chr9	75017303	SRR11826192
chr21	45531609	SRR11826192
chr7	100106423	SRR11826192
chr3	121807396	SRR11826192
chr17	28888965	SRR11826192
chr10	73768894	SRR11826192
chr1	156727149	SRR11826192
chr10	124765453	SRR11826192
chr17	81720186	SRR11826192
chr14	51254372	SRR11826192
chr3	98768478	SRR11826192
chr8	140674319	SRR11826192
chr17	7591837	SRR11826192
chr1	26284147	SRR11826192
chr17	47676439	SRR11826192
chr15	64387906	SRR11826192
chr1	87340187	SRR11826192
chr3	196584281	SRR11826192
chr15	42457057	SRR11826192
chr8	94692739	SRR11826192
chr1	37872982	SRR11826192
chr17	3723719	SRR11826192
chr2	230046575	SRR11826192
chr1	230687026	SRR11826192
chr12	64194301	SRR11826192
chr3	125088326	SRR11826192
chr16	2175367	SRR11826192
chr7	102273461	SRR11826192
chr5	36677048	SRR11826192
chr19	46846111	SRR11826192
chr3	170129216	SRR11826192
chrX	71136897	SRR11826192
chr15	65512366	SRR11826192
chr11	82933868	SRR11826192
chr10	21534667	SRR11826192
chr8	98140126	SRR11826192
chr19	6415267	SRR11826192
chr8	30612457	SRR11826192
chr2	230046038	SRR11826192
chrX	47245438	SRR11826192
chr5	138467055	SRR11826192
chr10	12149891	SRR11826192
chrX	119591087	SRR11826192
chr11	134184666	SRR11826192
chr2	75689044	SRR11826192
chr11	71995456	SRR11826192
chr1	95143983	SRR11826192
chr17	57105934	SRR11826192
chr6	134978761	SRR11826193
chr3	9840755	SRR11826193
chr14	67350636	SRR11826193
chr10	68970290	SRR11826193
chr9	98078302	SRR11826193
chr10	46009453	SRR11826193
chr1	225412572	SRR11826193
chr22	41508040	SRR11826193
chr14	35013449	SRR11826193
chr12	123253784	SRR11826193
chr2	189666639	SRR11826193
chr9	100022079	SRR11826193
chr10	68971926	SRR11826193
chr15	66529521	SRR11826193
chr15	74845523	SRR11826193
chr20	35176211	SRR11826193
chr2	208242062	SRR11826193
chr20	44197582	SRR11826193
chr10	12035303	SRR11826193
chr17	5410722	SRR11826193
chr20	57366875	SRR11826193
chr4	186709088	SRR11826193
chr12	70330332	SRR11826193
chr5	131359515	SRR11826193
chrX	149504254	SRR11826193
chr1	40258374	SRR11826193
chr17	41981963	SRR11826193
chr19	11513181	SRR11826193
chr17	40096503	SRR11826193
chr1	201848409	SRR11826193
chr6	87477415	SRR11826193
chr3	52204710	SRR11826193
chr12	56282985	SRR11826193
chr12	100315605	SRR11826193
chr19	7642523	SRR11826193
chr14	69399395	SRR11826193
chr2	127523733	SRR11826193
chr4	2963311	SRR11826193
chr3	138537297	SRR11826193
chr14	21492723	SRR11826193
chr2	191008974	SRR11826193
chr7	892303	SRR11826193
chr8	20220271	SRR11826193
chrX	129926301	SRR11826193
chr4	56976547	SRR11826193
chr10	95238617	SRR11826193
chr8	144511091	SRR11826193
chr19	45852376	SRR11826193
chr8	23258741	SRR11826193
chr12	110468941	SRR11826193
chr8	103375834	SRR11826193
chr5	180071611	SRR11826193
chr12	52952297	SRR11826193
chr19	18926337	SRR11826193
chr17	81846982	SRR11826193
chr12	46363770	SRR11826193
chr17	75042225	SRR11826193
chr16	84054526	SRR11826193
chr8	31064331	SRR11826193
chr8	33453498	SRR11826193
chr7	134661951	SRR11826193
chr3	179587947	SRR11826193
chr21	32412888	SRR11826193
chr12	57232244	SRR11826193
chr2	74366356	SRR11826193
chr2	44338369	SRR11826193
chr9	101390505	SRR11826193
chr4	186589125	SRR11826193
chr22	37679603	SRR11826193
chr20	3148058	SRR11826193
chr3	121807396	SRR11826193
chr19	7967623	SRR11826193
chr17	28888965	SRR11826193
chr1	228097156	SRR11826193
chr1	945630	SRR11826193
chr1	236558302	SRR11826193
chr16	28112971	SRR11826193
chr3	57757710	SRR11826193
chr16	70347019	SRR11826193
chr19	9160210	SRR11826193
chr6	134978761	SRR11826194
chr17	75902066	SRR11826194
chr3	9840755	SRR11826194
chr14	67350636	SRR11826194
chr22	41508040	SRR11826194
chr14	35013449	SRR11826194
chr2	189666639	SRR11826194
chr9	100022079	SRR11826194
chr20	35176211	SRR11826194
chr20	49117180	SRR11826194
chr20	44197582	SRR11826194
chr12	110722647	SRR11826194
chr20	57366875	SRR11826194
chr16	74453303	SRR11826194
chr17	42565538	SRR11826194
chr4	186709088	SRR11826194
chr22	41528489	SRR11826194
chr9	137614862	SRR11826194
chr18	26032480	SRR11826194
chr9	134155729	SRR11826194
chr15	79322027	SRR11826194
chr12	70330332	SRR11826194
chr5	131359515	SRR11826194
chrX	149504254	SRR11826194
chr8	56216503	SRR11826194
chr17	41981963	SRR11826194
chr19	11513181	SRR11826194
chr17	40096503	SRR11826194
chr18	36796880	SRR11826194
chr19	1037900	SRR11826194
chr14	30702320	SRR11826194
chr17	40097319	SRR11826194
chr6	87477415	SRR11826194
chr14	69399395	SRR11826194
chr5	40728436	SRR11826194
chr1	25823731	SRR11826194
chr3	138537297	SRR11826194
chr9	26907916	SRR11826194
chr2	191008974	SRR11826194
chr7	892303	SRR11826194
chr19	47492980	SRR11826194
chr8	20220271	SRR11826194
chr4	56976547	SRR11826194
chr9	32419167	SRR11826194
chr1	173839390	SRR11826194
chr10	95238617	SRR11826194
chr1	94536061	SRR11826194
chr12	26905502	SRR11826194
chr11	64229269	SRR11826194
chr7	99563867	SRR11826194
chr8	23258741	SRR11826194
chr6	13326793	SRR11826194
chr14	73287116	SRR11826194
chr4	118697228	SRR11826194
chr12	6587931	SRR11826194
chr19	18926337	SRR11826194
chr6	43587333	SRR11826194
chr2	43804707	SRR11826194
chr4	56977074	SRR11826194
chr12	46363770	SRR11826194
chr17	792061	SRR11826194
chr5	134896395	SRR11826194
chr2	135113223	SRR11826194
chr10	28149988	SRR11826194
chr7	143304749	SRR11826194
chr7	107759066	SRR11826194
chr5	103133600	SRR11826194
chr3	193643379	SRR11826194
chr8	47823886	SRR11826194
chr7	134661951	SRR11826194
chr4	168683079	SRR11826194
chr1	166849888	SRR11826194
chr2	73228865	SRR11826194
chr20	35731978	SRR11826194
chr8	47823975	SRR11826194
chr12	118376758	SRR11826194
chr22	17726722	SRR11826194
chr3	41234261	SRR11826194
chr7	66809240	SRR11826194
chr15	25370693	SRR11826194
chr7	44392388	SRR11826194
chr21	32412888	SRR11826194
chr9	110941939	SRR11826194
chr6	63692016	SRR11826194
chr1	200408573	SRR11826194
chr13	46771417	SRR11826194
chr3	49132541	SRR11826194
chr4	186589125	SRR11826194
chr5	96737862	SRR11826194
chr14	52858426	SRR11826194
chr22	21681355	SRR11826194
chr15	101646869	SRR11826194
chr10	124044775	SRR11826194
chr6	26158312	SRR11826194
chr8	140674319	SRR11826194
chr1	87340187	SRR11826194
chr4	140379601	SRR11826194
chr15	42457057	SRR11826194
chr15	58646160	SRR11826194
chr12	54282808	SRR11826194
chr1	35359271	SRR11826194
chr9	98087723	SRR11826194
chr9	99218516	SRR11826194
chr3	136568813	SRR11826194
chr17	75902066	SRR11826196
chr3	9840755	SRR11826196
chr12	120516606	SRR11826196
chr14	67350636	SRR11826196
chr10	68970290	SRR11826196
chr10	68971926	SRR11826196
chr15	66529521	SRR11826196
chr21	44861206	SRR11826196
chr5	177491021	SRR11826196
chr20	35176211	SRR11826196
chr20	44197582	SRR11826196
chr10	12035303	SRR11826196
chr12	110722647	SRR11826196
chr16	74453303	SRR11826196
chr10	121974035	SRR11826196
chr20	31778820	SRR11826196
chr14	49614393	SRR11826196
chr16	67438683	SRR11826196
chr15	79322027	SRR11826196
chr1	40258374	SRR11826196
chr3	160412391	SRR11826196
chr8	56216503	SRR11826196
chr19	1037900	SRR11826196
chr2	197453589	SRR11826196
chr16	67659749	SRR11826196
chr17	75978600	SRR11826196
chr2	3552167	SRR11826196
chr19	7642523	SRR11826196
chr5	40728436	SRR11826196
chr22	28696932	SRR11826196
chr2	127523733	SRR11826196
chr10	97466872	SRR11826196
chr9	26907916	SRR11826196
chr8	93704989	SRR11826196
chr5	6625595	SRR11826196
chr14	35079000	SRR11826196
chr1	173839390	SRR11826196
chr9	128987620	SRR11826196
chr8	144511091	SRR11826196
chr6	7884432	SRR11826196
chr10	32911536	SRR11826196
chr11	65526329	SRR11826196
chr12	6587931	SRR11826196
chr12	46363770	SRR11826196
chr18	13682014	SRR11826196
chr3	11426850	SRR11826196
chr16	84054526	SRR11826196
chr7	107759066	SRR11826196
chr7	48108314	SRR11826196
chr8	31064331	SRR11826196
chr1	162799876	SRR11826196
chr3	193643379	SRR11826196
chr4	168683079	SRR11826196
chr19	1399884	SRR11826196
chr22	46288539	SRR11826196
chr22	36341473	SRR11826196
chr6	89644043	SRR11826196
chr12	120099143	SRR11826196
chr1	53866350	SRR11826196
chr3	186597071	SRR11826196
chr15	78485799	SRR11826196
chr2	74366356	SRR11826196
chr17	49704127	SRR11826196
chr2	44338369	SRR11826196
chr7	24830875	SRR11826196
chr7	135576414	SRR11826196
chr19	2041136	SRR11826196
chr14	52858426	SRR11826196
chr9	128267267	SRR11826196
chr15	88626505	SRR11826196
chr2	197473857	SRR11826196
chr10	73768894	SRR11826196
chr10	124765453	SRR11826196
chr12	6566560	SRR11826196
chr8	140674319	SRR11826196
chr12	29371616	SRR11826196
chr17	7591837	SRR11826196
chr1	236558302	SRR11826196
chr10	5766535	SRR11826196
chr4	186663358	SRR11826196
chr1	230687026	SRR11826196
chr15	90271386	SRR11826196
chr16	2175367	SRR11826196
chrX	71136897	SRR11826196
chr11	66267291	SRR11826196
chr8	30612457	SRR11826196
chr3	139366732	SRR11826196
chr13	45120659	SRR11826196
chrX	119591087	SRR11826196
chr2	240014835	SRR11826196
chr6	136269486	SRR11826196
chr19	2767623	SRR11826197
chr17	75902066	SRR11826197
chr14	67350636	SRR11826197
chr10	68970290	SRR11826197
chr10	46009453	SRR11826197
chr12	123253784	SRR11826197
chr2	189666639	SRR11826197
chr10	68971926	SRR11826197
chr15	66529521	SRR11826197
chr10	6112349	SRR11826197
chr10	42793978	SRR11826197
chr20	35176211	SRR11826197
chr20	44197582	SRR11826197
chr17	5410722	SRR11826197
chr11	34118252	SRR11826197
chr16	74453303	SRR11826197
chr10	121974035	SRR11826197
chr3	108222296	SRR11826197
chr9	137614862	SRR11826197
chr14	49614393	SRR11826197
chr17	40096503	SRR11826197
chr18	36796880	SRR11826197
chr12	100315605	SRR11826197
chr14	69399395	SRR11826197
chr1	68483972	SRR11826197
chr1	169378432	SRR11826197
chr10	114472992	SRR11826197
chr10	13186265	SRR11826197
chr9	136687238	SRR11826197
chr1	173839390	SRR11826197
chr17	63601312	SRR11826197
chrX	72208228	SRR11826197
chr1	94536061	SRR11826197
chr2	96707745	SRR11826197
chr12	6587931	SRR11826197
chr12	52952297	SRR11826197
chr2	43804707	SRR11826197
chr17	81846982	SRR11826197
chr12	46363770	SRR11826197
chr16	84054526	SRR11826197
chr3	179587947	SRR11826197
chr17	59211621	SRR11826197
chr16	2437177	SRR11826197
chr1	44654921	SRR11826197
chr22	17726722	SRR11826197
chr1	35358991	SRR11826197
chr17	7703121	SRR11826197
chr1	88804485	SRR11826197
chr12	57232244	SRR11826197
chr1	90007666	SRR11826197
chr9	110941939	SRR11826197
chr4	141229579	SRR11826197
chr15	73947833	SRR11826197
chr6	136846134	SRR11826197
chr7	77696606	SRR11826197
chr19	58417284	SRR11826197
chr7	24830875	SRR11826197
chr3	130734015	SRR11826197
chrX	46853877	SRR11826197
chr16	23442504	SRR11826197
chr15	88626505	SRR11826197
chr17	63703701	SRR11826197
chr3	121807396	SRR11826197
chr1	228097156	SRR11826197
chr21	31266118	SRR11826197
chr1	37872982	SRR11826197
chr13	27273310	SRR11826197
chr11	32594970	SRR11826197
chr2	230046038	SRR11826197
chr14	102009902	SRR11826197
chr19	2767623	SRR11826198
chr6	134978761	SRR11826198
chr17	75902066	SRR11826198
chr3	9840755	SRR11826198
chr12	120516606	SRR11826198
chr14	67350636	SRR11826198
chr14	35013449	SRR11826198
chr12	123253784	SRR11826198
chr10	94554185	SRR11826198
chr2	189666639	SRR11826198
chr10	68971926	SRR11826198
chr15	66529521	SRR11826198
chr10	6112349	SRR11826198
chr21	44861206	SRR11826198
chr10	42793978	SRR11826198
chr5	177491021	SRR11826198
chr20	35176211	SRR11826198
chr2	208242062	SRR11826198
chr20	49117180	SRR11826198
chr20	44197582	SRR11826198
chr10	12035303	SRR11826198
chr12	110722647	SRR11826198
chr17	5410722	SRR11826198
chr20	57366875	SRR11826198
chr10	121974035	SRR11826198
chr1	185300097	SRR11826198
chr17	42565538	SRR11826198
chr3	108222296	SRR11826198
chr14	49614393	SRR11826198
chr16	67438683	SRR11826198
chr15	79322027	SRR11826198
chr4	17812279	SRR11826198
chr13	110914770	SRR11826198
chr1	40258374	SRR11826198
chr3	160412391	SRR11826198
chr17	41981963	SRR11826198
chr19	11513181	SRR11826198
chr17	40096503	SRR11826198
chr1	201848409	SRR11826198
chr17	75978600	SRR11826198
chr5	40728436	SRR11826198
chr22	28696932	SRR11826198
chr1	68483972	SRR11826198
chr4	2963311	SRR11826198
chr14	21492723	SRR11826198
chr16	5093533	SRR11826198
chr9	26907916	SRR11826198
chr2	237994782	SRR11826198
chr2	191008974	SRR11826198
chr1	161042152	SRR11826198
chr5	6625595	SRR11826198
chr8	20220271	SRR11826198
chrX	129926301	SRR11826198
chr4	56976547	SRR11826198
chr1	173839390	SRR11826198
chr17	63601312	SRR11826198
chr6	7884432	SRR11826198
chr4	103176013	SRR11826198
chr15	89281768	SRR11826198
chr17	8238555	SRR11826198
chr8	102224997	SRR11826198
chr2	96707745	SRR11826198
chr8	103375834	SRR11826198
chr12	6587931	SRR11826198
chr5	98902960	SRR11826198
chr11	134158005	SRR11826198
chr12	46363770	SRR11826198
chr22	37757720	SRR11826198
chr17	792061	SRR11826198
chr2	241499364	SRR11826198
chr10	28149988	SRR11826198
chr18	54294237	SRR11826198
chr15	92949055	SRR11826198
chr8	33453498	SRR11826198
chr13	112516454	SRR11826198
chr17	59211621	SRR11826198
chr2	70258213	SRR11826198
chr8	47823975	SRR11826198
chr12	118376758	SRR11826198
chr1	44660220	SRR11826198
chr6	4995197	SRR11826198
chr1	62443300	SRR11826198
chr21	32412888	SRR11826198
chr1	90007666	SRR11826198
chr16	13928104	SRR11826198
chr22	43180861	SRR11826198
chr6	63691751	SRR11826198
chr7	48103306	SRR11826198
chr12	106430372	SRR11826198
chr1	200408573	SRR11826198
chr8	42856396	SRR11826198
chr7	24830875	SRR11826198
chr2	219173433	SRR11826198
chr7	135576414	SRR11826198
chrX	136208516	SRR11826198
chr12	50167167	SRR11826198
chr9	75017303	SRR11826198
chr12	6653010	SRR11826198
chr22	21681355	SRR11826198
chr10	73379919	SRR11826198
chr12	14460713	SRR11826198
chrX	53595387	SRR11826198
chr9	35750732	SRR11826198
chr1	26284147	SRR11826198
chr2	230046575	SRR11826198
chr5	10258299	SRR11826198
chr3	125088326	SRR11826198
chr10	113844154	SRR11826198
chr19	6415267	SRR11826198
chr19	11149171	SRR11826198
chr2	75689044	SRR11826198
chr21	32738231	SRR11826198
chr4	521168	SRR11826198
chr19	41252405	SRR11826198
chr11	71995456	SRR11826198
chr19	2767623	SRR11826199
chr6	134978761	SRR11826199
chr17	75902066	SRR11826199
chr3	9840755	SRR11826199
chr12	120516606	SRR11826199
chr9	98078302	SRR11826199
chr10	46009453	SRR11826199
chr1	225412572	SRR11826199
chr22	41508040	SRR11826199
chr14	35013449	SRR11826199
chr10	94554185	SRR11826199
chr2	189666639	SRR11826199
chr9	100022079	SRR11826199
chr10	68971926	SRR11826199
chr15	66529521	SRR11826199
chr15	74845523	SRR11826199
chr10	6112349	SRR11826199
chr21	44861206	SRR11826199
chr10	42793978	SRR11826199
chr5	177491021	SRR11826199
chr20	35176211	SRR11826199
chr2	208242062	SRR11826199
chr20	49117180	SRR11826199
chr20	44197582	SRR11826199
chr10	12035303	SRR11826199
chr17	5410722	SRR11826199
chr11	34118252	SRR11826199
chr16	74453303	SRR11826199
chr10	121974035	SRR11826199
chr1	185300097	SRR11826199
chr17	42565538	SRR11826199
chr4	186709088	SRR11826199
chr3	108222296	SRR11826199
chr22	41528489	SRR11826199
chr9	137614862	SRR11826199
chr18	26032480	SRR11826199
chr11	64776599	SRR11826199
chr9	134155729	SRR11826199
chr14	49614393	SRR11826199
chr16	67438683	SRR11826199
chr15	79322027	SRR11826199
chr12	70330332	SRR11826199
chr5	131359515	SRR11826199
chrX	149504254	SRR11826199
chr1	40258374	SRR11826199
chr19	11513181	SRR11826199
chr14	22902311	SRR11826199
chr1	201848409	SRR11826199
chr18	36796880	SRR11826199
chr19	1037900	SRR11826199
chr8	47961206	SRR11826199
chr17	40097319	SRR11826199
chr6	87477415	SRR11826199
chr16	67659749	SRR11826199
chr12	56282985	SRR11826199
chr2	3552167	SRR11826199
chr12	100315605	SRR11826199
chr19	7642523	SRR11826199
chr5	55366765	SRR11826199
chr22	28696932	SRR11826199
chr1	68483972	SRR11826199
chr17	28855050	SRR11826199
chr10	97466872	SRR11826199
chr2	237994782	SRR11826199
chr10	13186265	SRR11826199
chr2	191008974	SRR11826199
chr5	6625595	SRR11826199
chr12	49994479	SRR11826199
chr12	48660498	SRR11826199
chr11	20397612	SRR11826199
chr8	94696881	SRR11826199
chr11	33087089	SRR11826199
chr9	32419167	SRR11826199
chr1	173839390	SRR11826199
chr10	95238617	SRR11826199
chr9	128987620	SRR11826199
chr14	96382454	SRR11826199
chr17	63601312	SRR11826199
chrX	72208228	SRR11826199
chr19	45852376	SRR11826199
chr11	64229269	SRR11826199
chr7	99563867	SRR11826199
chr15	89281768	SRR11826199
chr17	8238555	SRR11826199
chr1	246999951	SRR11826199
chr12	110468941	SRR11826199
chr8	102224997	SRR11826199
chr15	90088593	SRR11826199
chr11	134158005	SRR11826199
chr1	225404499	SRR11826199
chr12	46363770	SRR11826199
chr22	37757720	SRR11826199
chr18	13682014	SRR11826199
chr3	11426850	SRR11826199
chr4	127895040	SRR11826199
chr5	134896395	SRR11826199
chr10	28149988	SRR11826199
chr3	98590655	SRR11826199
chr13	112516454	SRR11826199
chr4	168683079	SRR11826199
chr2	70258213	SRR11826199
chr2	75702390	SRR11826199
chr1	37998109	SRR11826199
chr3	41234261	SRR11826199
chr6	4995197	SRR11826199
chr1	44219457	SRR11826199
chr1	77711828	SRR11826199
chr1	90007666	SRR11826199
chr9	110941939	SRR11826199
chr3	40462132	SRR11826199
chr16	13928104	SRR11826199
chr9	125236726	SRR11826199
chr4	145110149	SRR11826199
chr2	74366356	SRR11826199
chr4	174259741	SRR11826199
chr16	47511763	SRR11826199
chr1	11285994	SRR11826199
chr6	44248681	SRR11826199
chr6	63692016	SRR11826199
chr22	42603066	SRR11826199
chr3	49132541	SRR11826199
chr9	122285181	SRR11826199
chr2	219173433	SRR11826199
chr14	69771400	SRR11826199
chr2	161408865	SRR11826199
chr20	3148058	SRR11826199
chr1	149927281	SRR11826199
chr7	100106423	SRR11826199
chr14	73713365	SRR11826199
chr17	63703701	SRR11826199
chr2	241711991	SRR11826199
chr22	41224236	SRR11826199
chr11	4118421	SRR11826199
chr15	64126092	SRR11826199
chr7	75987728	SRR11826199
chr15	101646869	SRR11826199
chr10	124044775	SRR11826199
chr6	26158312	SRR11826199
chr9	35750732	SRR11826199
chr4	169750554	SRR11826199
chr4	140379601	SRR11826199
chr4	183510566	SRR11826199
chr3	57757710	SRR11826199
chr4	186663358	SRR11826199
chr2	32114744	SRR11826199
chr11	71435823	SRR11826199
chr14	58410853	SRR11826199
chr8	124475243	SRR11826199
chr20	33366950	SRR11826199
chr11	66267291	SRR11826199
chr17	75751016	SRR11826199
chr7	112450712	SRR11826199
chr3	184332051	SRR11826199
chr12	54282808	SRR11826199
chr10	5966252	SRR11826199
chr6	80042192	SRR11826199
chr9	76502935	SRR11826199
chr4	521168	SRR11826199
chr11	28036349	SRR11826199
chr5	177403919	SRR11826199
chr9	98078302	SRR11826200
chr12	123253784	SRR11826200
chr10	6112349	SRR11826200
chr12	48660498	SRR11826200
chr8	103375834	SRR11826200
chr17	75042225	SRR11826200
chr6	63691751	SRR11826200
chr22	37679603	SRR11826200
chr6	109691467	SRR11826200
chr6	134978761	SRR11826201
chr17	75902066	SRR11826201
chr12	120516606	SRR11826201
chr10	68970290	SRR11826201
chr10	46009453	SRR11826201
chr1	225412572	SRR11826201
chr22	41508040	SRR11826201
chr14	35013449	SRR11826201
chr12	123253784	SRR11826201
chr9	100022079	SRR11826201
chr10	68971926	SRR11826201
chr15	66529521	SRR11826201
chr15	74845523	SRR11826201
chr21	44861206	SRR11826201
chr10	12035303	SRR11826201
chr12	110722647	SRR11826201
chr17	5410722	SRR11826201
chr16	74453303	SRR11826201
chr10	121974035	SRR11826201
chr1	185300097	SRR11826201
chr17	42565538	SRR11826201
chr4	186709088	SRR11826201
chr9	137614862	SRR11826201
chr9	134155729	SRR11826201
chr16	67438683	SRR11826201
chr12	70330332	SRR11826201
chrX	149504254	SRR11826201
chr1	40258374	SRR11826201
chr8	56216503	SRR11826201
chr17	41981963	SRR11826201
chr14	22902311	SRR11826201
chr1	201848409	SRR11826201
chr14	30702320	SRR11826201
chr8	47961206	SRR11826201
chr6	87477415	SRR11826201
chr12	56282985	SRR11826201
chr2	3552167	SRR11826201
chr12	100315605	SRR11826201
chr19	7642523	SRR11826201
chr5	55366765	SRR11826201
chr5	40728436	SRR11826201
chr2	127523733	SRR11826201
chr17	28855050	SRR11826201
chr1	169378432	SRR11826201
chr14	21492723	SRR11826201
chr16	5093533	SRR11826201
chr9	26907916	SRR11826201
chr8	93704989	SRR11826201
chr7	892303	SRR11826201
chr5	6625595	SRR11826201
chr19	47492980	SRR11826201
chr9	136687238	SRR11826201
chr8	94696881	SRR11826201
chr8	20220271	SRR11826201
chr11	33087089	SRR11826201
chrX	129926301	SRR11826201
chr9	32419167	SRR11826201
chr1	173839390	SRR11826201
chr9	128987620	SRR11826201
chr8	144511091	SRR11826201
chr17	63601312	SRR11826201
chr1	94536061	SRR11826201
chr6	7884432	SRR11826201
chr1	154601717	SRR11826201
chr10	32911536	SRR11826201
chr6	13326793	SRR11826201
chr8	102224997	SRR11826201
chr12	6587931	SRR11826201
chr9	32434573	SRR11826201
chr19	18926337	SRR11826201
chr12	46363770	SRR11826201
chr22	37757720	SRR11826201
chr18	13682014	SRR11826201
chr10	28149988	SRR11826201
chr7	143304749	SRR11826201
chr3	53877701	SRR11826201
chr8	31064331	SRR11826201
chr1	162799876	SRR11826201
chr8	33453498	SRR11826201
chr11	6603424	SRR11826201
chr22	29354681	SRR11826201
chr12	118376758	SRR11826201
chr22	17726722	SRR11826201
chr1	44660220	SRR11826201
chr13	39751024	SRR11826201
chr2	215349171	SRR11826201
chr1	35358991	SRR11826201
chr1	88804485	SRR11826201
chr11	36227171	SRR11826201
chr15	78485799	SRR11826201
chr2	223895529	SRR11826201
chr22	43180861	SRR11826201
chr12	122341558	SRR11826201
chr12	106430372	SRR11826201
chr22	42603066	SRR11826201
chr3	130734015	SRR11826201
chr16	23442504	SRR11826201
chr9	128267267	SRR11826201
chr1	100015410	SRR11826201
chr12	6653010	SRR11826201
chrX	136876542	SRR11826201
chr17	63703701	SRR11826201
chr17	44321107	SRR11826201
chr10	73379919	SRR11826201
chr19	41902288	SRR11826201
chr14	51254372	SRR11826201
chr12	14460713	SRR11826201
chr15	64387906	SRR11826201
chr4	186663358	SRR11826201
chr17	78171784	SRR11826201
chr13	27273310	SRR11826201
chr15	99671541	SRR11826201
chr8	98140126	SRR11826201
chr2	75689044	SRR11826201
chr19	2767623	SRR11826202
chr6	134978761	SRR11826202
chr3	9840755	SRR11826202
chr12	120516606	SRR11826202
chr14	67350636	SRR11826202
chr9	98078302	SRR11826202
chr10	68971926	SRR11826202
chr10	42793978	SRR11826202
chr2	208242062	SRR11826202
chr20	44197582	SRR11826202
chr10	12035303	SRR11826202
chr16	74453303	SRR11826202
chr22	41528489	SRR11826202
chr14	22902311	SRR11826202
chr17	40096503	SRR11826202
chr19	1037900	SRR11826202
chr17	40097319	SRR11826202
chr2	197453589	SRR11826202
chr6	87477415	SRR11826202
chr16	67659749	SRR11826202
chr17	75978600	SRR11826202
chr12	100315605	SRR11826202
chr5	55366765	SRR11826202
chr1	25823731	SRR11826202
chr8	93704989	SRR11826202
chr1	161042152	SRR11826202
chr19	45852376	SRR11826202
chr9	15433561	SRR11826202
chr4	2956712	SRR11826202
chr11	64229269	SRR11826202
chr7	99563867	SRR11826202
chr10	32911536	SRR11826202
chr14	73287116	SRR11826202
chr5	180071611	SRR11826202
chr12	46363770	SRR11826202
chr18	13682014	SRR11826202
chr5	134896395	SRR11826202
chr2	210472069	SRR11826202
chr10	28149988	SRR11826202
chr12	93850025	SRR11826202
chr8	47823886	SRR11826202
chr2	10600872	SRR11826202
chr2	73228865	SRR11826202
chr20	35731978	SRR11826202
chr8	47823975	SRR11826202
chr3	41234261	SRR11826202
chr1	16148940	SRR11826202
chr16	23559552	SRR11826202
chr15	78485799	SRR11826202
chr5	134782949	SRR11826202
chrX	136876542	SRR11826202
chr15	75392508	SRR11826202
chr10	73379919	SRR11826202
chr14	51254372	SRR11826202
chr9	33030564	SRR11826202
chr17	7591837	SRR11826202
chr2	32114744	SRR11826202
chr17	30984746	SRR11826202
chr10	21534667	SRR11826202
chr14	31448203	SRR11826202
chr5	138467055	SRR11826202
chr3	128622333	SRR11826202
chr18	23572146	SRR11826202
chr3	149084822	SRR11826202
chr19	2767623	SRR11826203
chr6	134978761	SRR11826203
chr17	75902066	SRR11826203
chr3	9840755	SRR11826203
chr12	120516606	SRR11826203
chr14	67350636	SRR11826203
chr10	68970290	SRR11826203
chr10	46009453	SRR11826203
chr1	225412572	SRR11826203
chr22	41508040	SRR11826203
chr14	35013449	SRR11826203
chr12	123253784	SRR11826203
chr10	94554185	SRR11826203
chr2	189666639	SRR11826203
chr15	66529521	SRR11826203
chr15	74845523	SRR11826203
chr10	6112349	SRR11826203
chr10	42793978	SRR11826203
chr5	177491021	SRR11826203
chr20	35176211	SRR11826203
chr20	49117180	SRR11826203
chr10	12035303	SRR11826203
chr12	110722647	SRR11826203
chr17	5410722	SRR11826203
chr11	34118252	SRR11826203
chr16	74453303	SRR11826203
chr10	121974035	SRR11826203
chr1	185300097	SRR11826203
chr20	31778820	SRR11826203
chr17	42565538	SRR11826203
chr4	186709088	SRR11826203
chr3	108222296	SRR11826203
chr22	41528489	SRR11826203
chr11	64776599	SRR11826203
chr9	134155729	SRR11826203
chr16	67438683	SRR11826203
chr15	79322027	SRR11826203
chr12	70330332	SRR11826203
chr4	17812279	SRR11826203
chr5	131359515	SRR11826203
chrX	149504254	SRR11826203
chr1	40258374	SRR11826203
chr3	160412391	SRR11826203
chr8	56216503	SRR11826203
chr17	41981963	SRR11826203
chr19	11513181	SRR11826203
chr14	22902311	SRR11826203
chr1	201848409	SRR11826203
chr18	36796880	SRR11826203
chr19	1037900	SRR11826203
chr8	47961206	SRR11826203
chr17	40097319	SRR11826203
chr2	197453589	SRR11826203
chr6	87477415	SRR11826203
chr16	67659749	SRR11826203
chr3	52204710	SRR11826203
chr12	56282985	SRR11826203
chr2	3552167	SRR11826203
chr5	55366765	SRR11826203
chr14	69399395	SRR11826203
chr5	40728436	SRR11826203
chr22	28696932	SRR11826203
chr1	68483972	SRR11826203
chr1	25823731	SRR11826203
chr2	127523733	SRR11826203
chr17	28855050	SRR11826203
chr10	97466872	SRR11826203
chr3	138537297	SRR11826203
chr14	21492723	SRR11826203
chr10	114472992	SRR11826203
chr16	5093533	SRR11826203
chr9	26907916	SRR11826203
chr8	93704989	SRR11826203
chr2	237994782	SRR11826203
chr10	13186265	SRR11826203
chr1	161042152	SRR11826203
chr16	23678979	SRR11826203
chr19	47492980	SRR11826203
chr12	49994479	SRR11826203
chr12	48660498	SRR11826203
chr11	20397612	SRR11826203
chr9	136687238	SRR11826203
chr8	94696881	SRR11826203
chr8	20220271	SRR11826203
chrX	129926301	SRR11826203
chr9	32419167	SRR11826203
chr1	173839390	SRR11826203
chr10	95238617	SRR11826203
chr9	128987620	SRR11826203
chr3	48973811	SRR11826203
chr8	144511091	SRR11826203
chrX	72208228	SRR11826203
chr1	94536061	SRR11826203
chr6	7884432	SRR11826203
chr12	26905502	SRR11826203
chr7	99563867	SRR11826203
chr2	75706554	SRR11826203
chr15	89281768	SRR11826203
chr10	32911536	SRR11826203
chr6	13326793	SRR11826203
chr8	102224997	SRR11826203
chr8	103375834	SRR11826203
chr17	747204	SRR11826203
chr5	98903880	SRR11826203
chr15	90088593	SRR11826203
chr10	69506213	SRR11826203
chr9	32434573	SRR11826203
chr19	18926337	SRR11826203
chr1	225404499	SRR11826203
chr12	46363770	SRR11826203
chr17	792061	SRR11826203
chr3	11426850	SRR11826203
chr4	127895040	SRR11826203
chr5	134896395	SRR11826203
chr2	210472069	SRR11826203
chr7	143304749	SRR11826203
chr5	103133600	SRR11826203
chr12	93850025	SRR11826203
chr7	48108314	SRR11826203
chr8	31064331	SRR11826203
chr3	98590655	SRR11826203
chr13	112516454	SRR11826203
chr7	134661951	SRR11826203
chr4	168683079	SRR11826203
chr16	2437177	SRR11826203
chr2	75702390	SRR11826203
chr2	73228865	SRR11826203
chr22	29354681	SRR11826203
chr1	201989039	SRR11826203
chr8	47823975	SRR11826203
chr1	44654921	SRR11826203
chr3	125233189	SRR11826203
chr3	41234261	SRR11826203
chr7	66809240	SRR11826203
chr6	4995197	SRR11826203
chr22	46288539	SRR11826203
chr1	62443300	SRR11826203
chr13	39751024	SRR11826203
chr1	16148940	SRR11826203
chr1	44219457	SRR11826203
chr2	215349171	SRR11826203
chr6	89644043	SRR11826203
chr17	47586229	SRR11826203
chr19	10310631	SRR11826203
chr17	47663149	SRR11826203
chr1	77711828	SRR11826203
chr10	128104259	SRR11826203
chr1	35358991	SRR11826203
chr17	7703121	SRR11826203
chr3	186597071	SRR11826203
chr9	110941939	SRR11826203
chr3	40462132	SRR11826203
chr2	223895529	SRR11826203
chr16	13928104	SRR11826203
chr7	73304987	SRR11826203
chr9	125236726	SRR11826203
chr22	43180861	SRR11826203
chr4	145110149	SRR11826203
chr2	43973622	SRR11826203
chr12	122341558	SRR11826203
chr5	134782949	SRR11826203
chr16	47511763	SRR11826203
chr12	123323783	SRR11826203
chr6	44248681	SRR11826203
chr12	106430372	SRR11826203
chr15	73947833	SRR11826203
chr8	42856396	SRR11826203
chr6	136846134	SRR11826203
chr7	77696606	SRR11826203
chr19	58417284	SRR11826203
chr7	24830875	SRR11826203
chr9	122285181	SRR11826203
chr7	135576414	SRR11826203
chr5	96737862	SRR11826203
chr3	43080959	SRR11826203
chr14	69771400	SRR11826203
chr2	161408865	SRR11826203
chrX	46853877	SRR11826203
chrX	136208516	SRR11826203
chr22	37679603	SRR11826203
chr16	23442504	SRR11826203
chr14	52858426	SRR11826203
chr5	151253234	SRR11826203
chr12	122264188	SRR11826203
chr1	149927281	SRR11826203
chr1	100015410	SRR11826203
chr7	100106423	SRR11826203
chr2	74369406	SRR11826203
chr9	108882132	SRR11826203
chr11	4118421	SRR11826203
chr15	75392508	SRR11826203
chr10	73768894	SRR11826203
chr15	64126092	SRR11826203
chr19	41902288	SRR11826203
chr17	81720186	SRR11826203
chr14	51254372	SRR11826203
chr13	110719561	SRR11826203
chr10	124044775	SRR11826203
chr3	98768478	SRR11826203
chr6	109691467	SRR11826203
chr9	35750732	SRR11826203
chr1	117090060	SRR11826203
chr4	169750554	SRR11826203
chrX	53569656	SRR11826203
chr15	64387906	SRR11826203
chr20	62909884	SRR11826203
chr4	140379601	SRR11826203
chr4	183510566	SRR11826203
chr14	75004873	SRR11826203
chr2	32114744	SRR11826203
chr11	71435823	SRR11826203
chr14	58410853	SRR11826203
chr3	45112169	SRR11826203
chr2	62996748	SRR11826203
chr10	113844154	SRR11826203
chr13	27273310	SRR11826203
chr20	33366950	SRR11826203
chrX	71136897	SRR11826203
chr12	125025173	SRR11826203
chr6	105328945	SRR11826203
chr19	6415267	SRR11826203
chr17	75751016	SRR11826203
chr8	26583941	SRR11826203
chr10	3782140	SRR11826203
chr3	120742481	SRR11826203
chr14	102009902	SRR11826203
chr7	112450712	SRR11826203
chr5	138467055	SRR11826203
chr5	72889878	SRR11826203
chr16	67542482	SRR11826203
chr3	184332051	SRR11826203
chr12	54282808	SRR11826203
chr2	75689044	SRR11826203
chr6	80042192	SRR11826203
chr11	95841660	SRR11826203
chr16	67435716	SRR11826203
chr19	41252405	SRR11826203
chr9	20981474	SRR11826203
chr1	95143983	SRR11826203
chr6	136269486	SRR11826203
chr11	28036349	SRR11826203
chr5	177403919	SRR11826203
chr19	2767623	SRR11826204
chr6	134978761	SRR11826204
chr17	75902066	SRR11826204
chr3	9840755	SRR11826204
chr12	120516606	SRR11826204
chr10	68970290	SRR11826204
chr9	98078302	SRR11826204
chr10	46009453	SRR11826204
chr1	225412572	SRR11826204
chr22	41508040	SRR11826204
chr14	35013449	SRR11826204
chr10	94554185	SRR11826204
chr2	189666639	SRR11826204
chr9	100022079	SRR11826204
chr10	68971926	SRR11826204
chr15	66529521	SRR11826204
chr15	74845523	SRR11826204
chr10	6112349	SRR11826204
chr10	42793978	SRR11826204
chr20	35176211	SRR11826204
chr20	49117180	SRR11826204
chr20	44197582	SRR11826204
chr10	12035303	SRR11826204
chr17	5410722	SRR11826204
chr11	34118252	SRR11826204
chr16	74453303	SRR11826204
chr10	121974035	SRR11826204
chr1	185300097	SRR11826204
chr20	31778820	SRR11826204
chr17	42565538	SRR11826204
chr3	108222296	SRR11826204
chr22	41528489	SRR11826204
chr9	137614862	SRR11826204
chr18	26032480	SRR11826204
chr11	64776599	SRR11826204
chr9	134155729	SRR11826204
chr14	49614393	SRR11826204
chr15	79322027	SRR11826204
chr4	17812279	SRR11826204
chr5	131359515	SRR11826204
chr1	40258374	SRR11826204
chr17	41981963	SRR11826204
chr19	11513181	SRR11826204
chr14	22902311	SRR11826204
chr19	1037900	SRR11826204
chr8	47961206	SRR11826204
chr17	40097319	SRR11826204
chr6	87477415	SRR11826204
chr16	67659749	SRR11826204
chr17	75978600	SRR11826204
chr3	52204710	SRR11826204
chr2	3552167	SRR11826204
chr12	100315605	SRR11826204
chr19	7642523	SRR11826204
chr5	55366765	SRR11826204
chr14	69399395	SRR11826204
chr22	28696932	SRR11826204
chr2	127523733	SRR11826204
chr4	2963311	SRR11826204
chr1	169378432	SRR11826204
chr10	97466872	SRR11826204
chr1	53809723	SRR11826204
chr14	21492723	SRR11826204
chr10	114472992	SRR11826204
chr16	5093533	SRR11826204
chr19	4254441	SRR11826204
chr8	93704989	SRR11826204
chr5	6625595	SRR11826204
chr19	47492980	SRR11826204
chr12	49994479	SRR11826204
chr8	20220271	SRR11826204
chrX	129926301	SRR11826204
chr1	173839390	SRR11826204
chr10	95238617	SRR11826204
chr9	128987620	SRR11826204
chr14	96382454	SRR11826204
chr17	63601312	SRR11826204
chrX	72208228	SRR11826204
chr6	7884432	SRR11826204
chr1	154601717	SRR11826204
chr12	26905502	SRR11826204
chr11	64229269	SRR11826204
chr4	103176013	SRR11826204
chr8	23258741	SRR11826204
chr2	75706554	SRR11826204
chr19	40590248	SRR11826204
chr1	246999951	SRR11826204
chr17	747204	SRR11826204
chr14	73287116	SRR11826204
chr4	118697228	SRR11826204
chr12	6587931	SRR11826204
chr5	98903880	SRR11826204
chr1	225404499	SRR11826204
chr17	21183781	SRR11826204
chr12	46363770	SRR11826204
chr17	792061	SRR11826204
chr2	241499364	SRR11826204
chr5	134896395	SRR11826204
chr10	28149988	SRR11826204
chr7	143304749	SRR11826204
chr3	53877701	SRR11826204
chr7	107759066	SRR11826204
chr13	96031907	SRR11826204
chr7	48108314	SRR11826204
chr8	31064331	SRR11826204
chr3	98590655	SRR11826204
chr3	193643379	SRR11826204
chr8	33453498	SRR11826204
chr8	47823886	SRR11826204
chr7	134661951	SRR11826204
chr4	168683079	SRR11826204
chr1	166849888	SRR11826204
chr2	10600872	SRR11826204
chr8	47823975	SRR11826204
chr1	44654921	SRR11826204
chr12	118376758	SRR11826204
chr3	41234261	SRR11826204
chr2	74370487	SRR11826204
chr15	25370693	SRR11826204
chr7	44392388	SRR11826204
chr1	35358991	SRR11826204
chr1	53866350	SRR11826204
chr7	151012369	SRR11826204
chr3	186597071	SRR11826204
chr11	36227171	SRR11826204
chr1	90007666	SRR11826204
chr3	40462132	SRR11826204
chr16	13928104	SRR11826204
chr9	125236726	SRR11826204
chr4	145110149	SRR11826204
chr2	43973622	SRR11826204
chr5	134782949	SRR11826204
chr16	47511763	SRR11826204
chr6	44248681	SRR11826204
chr7	77696606	SRR11826204
chr9	122285181	SRR11826204
chr2	219173433	SRR11826204
chr4	186589125	SRR11826204
chr5	96737862	SRR11826204
chr14	69771400	SRR11826204
chr2	161408865	SRR11826204
chr20	3148058	SRR11826204
chr14	52858426	SRR11826204
chr12	50167167	SRR11826204
chr5	151253234	SRR11826204
chr1	149927281	SRR11826204
chr21	45531609	SRR11826204
chr1	100015410	SRR11826204
chr22	21681355	SRR11826204
chr2	241711991	SRR11826204
chr22	41224236	SRR11826204
chr17	28888965	SRR11826204
chr11	4118421	SRR11826204
chr1	156727149	SRR11826204
chr15	64126092	SRR11826204
chr17	81720186	SRR11826204
chr12	14460713	SRR11826204
chr15	101646869	SRR11826204
chrX	53595387	SRR11826204
chr4	169750554	SRR11826204
chrX	53569656	SRR11826204
chr16	28112971	SRR11826204
chr20	62909884	SRR11826204
chr16	23491776	SRR11826204
chr4	183510566	SRR11826204
chr14	75004873	SRR11826204
chr11	71435823	SRR11826204
chr14	58410853	SRR11826204
chr19	48137548	SRR11826204
chr3	45112169	SRR11826204
chr3	125088326	SRR11826204
chr8	124475243	SRR11826204
chr20	33366950	SRR11826204
chrX	71136897	SRR11826204
chr6	105328945	SRR11826204
chr8	98140126	SRR11826204
chr19	6415267	SRR11826204
chr17	75751016	SRR11826204
chr19	9160210	SRR11826204
chr19	11149171	SRR11826204
chr10	5966252	SRR11826204
chr2	75689044	SRR11826204
chr11	95841660	SRR11826204
chr5	177403919	SRR11826204
chr19	2767623	SRR11826205
chr6	134978761	SRR11826205
chr17	75902066	SRR11826205
chr3	9840755	SRR11826205
chr12	120516606	SRR11826205
chr14	67350636	SRR11826205
chr10	68970290	SRR11826205
chr9	98078302	SRR11826205
chr10	46009453	SRR11826205
chr1	225412572	SRR11826205
chr22	41508040	SRR11826205
chr14	35013449	SRR11826205
chr10	94554185	SRR11826205
chr2	189666639	SRR11826205
chr10	68971926	SRR11826205
chr15	66529521	SRR11826205
chr15	74845523	SRR11826205
chr10	6112349	SRR11826205
chr21	44861206	SRR11826205
chr10	42793978	SRR11826205
chr5	177491021	SRR11826205
chr20	35176211	SRR11826205
chr2	208242062	SRR11826205
chr17	5410722	SRR11826205
chr11	34118252	SRR11826205
chr20	57366875	SRR11826205
chr16	74453303	SRR11826205
chr10	121974035	SRR11826205
chr1	185300097	SRR11826205
chr17	42565538	SRR11826205
chr3	108222296	SRR11826205
chr9	137614862	SRR11826205
chr18	26032480	SRR11826205
chr11	64776599	SRR11826205
chr9	134155729	SRR11826205
chr14	49614393	SRR11826205
chr16	67438683	SRR11826205
chr15	79322027	SRR11826205
chr12	70330332	SRR11826205
chr4	17812279	SRR11826205
chr13	110914770	SRR11826205
chr5	131359515	SRR11826205
chr1	40258374	SRR11826205
chr3	160412391	SRR11826205
chr8	56216503	SRR11826205
chr19	11513181	SRR11826205
chr17	40096503	SRR11826205
chr18	36796880	SRR11826205
chr19	1037900	SRR11826205
chr14	30702320	SRR11826205
chr8	47961206	SRR11826205
chr17	40097319	SRR11826205
chr2	197453589	SRR11826205
chr6	87477415	SRR11826205
chr17	75978600	SRR11826205
chr3	52204710	SRR11826205
chr12	56282985	SRR11826205
chr12	100315605	SRR11826205
chr5	55366765	SRR11826205
chr5	40728436	SRR11826205
chr22	28696932	SRR11826205
chr2	127523733	SRR11826205
chr4	2963311	SRR11826205
chr17	28855050	SRR11826205
chr3	138537297	SRR11826205
chr10	114472992	SRR11826205
chr2	237994782	SRR11826205
chr2	191008974	SRR11826205
chr16	23678979	SRR11826205
chr19	47492980	SRR11826205
chr12	49994479	SRR11826205
chr11	20397612	SRR11826205
chr9	136687238	SRR11826205
chr14	35079000	SRR11826205
chr8	20220271	SRR11826205
chrX	129926301	SRR11826205
chr4	56976547	SRR11826205
chr9	32419167	SRR11826205
chr1	173839390	SRR11826205
chr10	95238617	SRR11826205
chr9	128987620	SRR11826205
chr8	144511091	SRR11826205
chr14	96382454	SRR11826205
chr19	45852376	SRR11826205
chr4	2956712	SRR11826205
chr4	103176013	SRR11826205
chr8	23258741	SRR11826205
chr2	75706554	SRR11826205
chr6	13326793	SRR11826205
chr1	246999951	SRR11826205
chr12	110468941	SRR11826205
chr17	747204	SRR11826205
chr14	73287116	SRR11826205
chr12	6587931	SRR11826205
chr5	98903880	SRR11826205
chr15	90088593	SRR11826205
chr10	69506213	SRR11826205
chr9	32434573	SRR11826205
chr19	18926337	SRR11826205
chr4	56977074	SRR11826205
chr12	46363770	SRR11826205
chr22	37757720	SRR11826205
chr2	241499364	SRR11826205
chr7	143304749	SRR11826205
chr7	107759066	SRR11826205
chr5	103133600	SRR11826205
chr12	93850025	SRR11826205
chr1	162799876	SRR11826205
chr8	33453498	SRR11826205
chr13	112516454	SRR11826205
chr7	134661951	SRR11826205
chr4	168683079	SRR11826205
chr11	6603424	SRR11826205
chr19	1399884	SRR11826205
chr1	166849888	SRR11826205
chr2	10600872	SRR11826205
chr16	2437177	SRR11826205
chr2	75702390	SRR11826205
chr1	37998109	SRR11826205
chr1	44660220	SRR11826205
chr7	44392388	SRR11826205
chr6	4995197	SRR11826205
chr9	21859365	SRR11826205
chr1	62443300	SRR11826205
chr1	44219457	SRR11826205
chr17	47586229	SRR11826205
chr3	186597071	SRR11826205
chr1	88804485	SRR11826205
chr11	36227171	SRR11826205
chr16	23559552	SRR11826205
chr2	223895529	SRR11826205
chr7	73304987	SRR11826205
chr17	776943	SRR11826205
chr2	43973622	SRR11826205
chr17	49704127	SRR11826205
chr12	122341558	SRR11826205
chr15	73947833	SRR11826205
chr6	136846134	SRR11826205
chr19	58417284	SRR11826205
chr4	186589125	SRR11826205
chr5	151253234	SRR11826205
chr7	100106423	SRR11826205
chr2	74369406	SRR11826205
chr2	197473857	SRR11826205
chr12	6566560	SRR11826205
chrX	53595387	SRR11826205
chr1	156135204	SRR11826205
chr9	75061554	SRR11826205
chr9	35750732	SRR11826205
chr16	28112971	SRR11826205
chr10	5766535	SRR11826205
chr4	183510566	SRR11826205
chr3	57757710	SRR11826205
chr17	3723719	SRR11826205
chr22	32393905	SRR11826205
chr1	230687026	SRR11826205
chr12	64194301	SRR11826205
chr15	90271386	SRR11826205
chr19	48137548	SRR11826205
chr3	27394546	SRR11826205
chr15	65512366	SRR11826205
chr12	125025173	SRR11826205
chr1	185093218	SRR11826205
chr19	6415267	SRR11826205
chr8	26583941	SRR11826205
chr8	30612457	SRR11826205
chr3	139366732	SRR11826205
chr4	55896781	SRR11826205
chr13	114301771	SRR11826205
chr2	240014835	SRR11826205
chr16	67542482	SRR11826205
chrX	136024409	SRR11826205
chr11	71995456	SRR11826205
chr1	95143983	SRR11826205
chr17	57105934	SRR11826205
chr17	75902066	SRR11826206
chr3	9840755	SRR11826206
chr12	120516606	SRR11826206
chr10	46009453	SRR11826206
chr1	225412572	SRR11826206
chr14	35013449	SRR11826206
chr12	123253784	SRR11826206
chr10	94554185	SRR11826206
chr2	189666639	SRR11826206
chr15	74845523	SRR11826206
chr10	42793978	SRR11826206
chr20	35176211	SRR11826206
chr2	208242062	SRR11826206
chr10	12035303	SRR11826206
chr16	74453303	SRR11826206
chr1	185300097	SRR11826206
chr4	186709088	SRR11826206
chr9	137614862	SRR11826206
chr11	64776599	SRR11826206
chr12	70330332	SRR11826206
chr8	56216503	SRR11826206
chr19	11513181	SRR11826206
chr14	22902311	SRR11826206
chr17	40096503	SRR11826206
chr14	30702320	SRR11826206
chr17	40097319	SRR11826206
chr2	197453589	SRR11826206
chr3	52204710	SRR11826206
chr12	56282985	SRR11826206
chr19	7642523	SRR11826206
chr5	40728436	SRR11826206
chr1	25823731	SRR11826206
chr2	127523733	SRR11826206
chr10	97466872	SRR11826206
chr1	53809723	SRR11826206
chr9	26907916	SRR11826206
chr5	6625595	SRR11826206
chr11	20397612	SRR11826206
chr8	20220271	SRR11826206
chr4	56976547	SRR11826206
chr9	32419167	SRR11826206
chr14	96382454	SRR11826206
chr14	73103304	SRR11826206
chr6	7884432	SRR11826206
chr1	154601717	SRR11826206
chr11	64229269	SRR11826206
chr8	102224997	SRR11826206
chr17	747204	SRR11826206
chr14	73287116	SRR11826206
chr10	69506213	SRR11826206
chr9	32434573	SRR11826206
chr5	180071611	SRR11826206
chr12	52952297	SRR11826206
chr1	225404499	SRR11826206
chr2	43804707	SRR11826206
chr4	56977074	SRR11826206
chr17	81846982	SRR11826206
chr12	46363770	SRR11826206
chr18	13682014	SRR11826206
chr17	75042225	SRR11826206
chr7	143304749	SRR11826206
chr12	93850025	SRR11826206
chr7	48108314	SRR11826206
chr8	33453498	SRR11826206
chr3	179587947	SRR11826206
chr19	36719287	SRR11826206
chr3	125233189	SRR11826206
chr1	44660220	SRR11826206
chr13	39751024	SRR11826206
chr1	16148940	SRR11826206
chr21	32412888	SRR11826206
chr1	44219457	SRR11826206
chr2	215349171	SRR11826206
chr6	89644043	SRR11826206
chr17	47663149	SRR11826206
chr1	35358991	SRR11826206
chr1	88804485	SRR11826206
chr4	174259741	SRR11826206
chr2	44338369	SRR11826206
chr7	48103306	SRR11826206
chr4	141229579	SRR11826206
chr9	101390505	SRR11826206
chrX	136208516	SRR11826206
chr19	7967623	SRR11826206
chr19	41902288	SRR11826206
chr14	51254372	SRR11826206
chr9	35750732	SRR11826206
chr20	62909884	SRR11826206
chr4	183510566	SRR11826206
chr3	50320341	SRR11826206
chr12	64194301	SRR11826206
chr2	62996748	SRR11826206
chr11	107815892	SRR11826206
chr5	36677048	SRR11826206
chr19	2767623	SRR11826207
chr6	134978761	SRR11826207
chr17	75902066	SRR11826207
chr12	120516606	SRR11826207
chr14	67350636	SRR11826207
chr9	98078302	SRR11826207
chr1	225412572	SRR11826207
chr22	41508040	SRR11826207
[truncated: 14,352 more rows]

## Sheet: HCT116 (2)
CHROM	POS	CELL
chr10	42793978	SRR11826440
chr3	9840755	SRR11826440
chr8	47961206	SRR11826440
chr9	2810389	SRR11826440
chr1	156061431	SRR11826440
chr13	110914770	SRR11826440
chr20	44197582	SRR11826440
chr15	66529521	SRR11826440
chr20	31778820	SRR11826440
chr20	35176211	SRR11826440
chr2	3552167	SRR11826440
chr19	4254441	SRR11826440
chr1	185300097	SRR11826440
chr19	1037900	SRR11826440
chr20	57366875	SRR11826440
chr4	56977074	SRR11826440
chr1	225412572	SRR11826440
chr16	67659749	SRR11826440
chr5	6625595	SRR11826440
chr9	100022079	SRR11826440
chr2	127523733	SRR11826440
chr10	68971926	SRR11826440
chr12	123253784	SRR11826440
chr4	17812279	SRR11826440
chr6	134978761	SRR11826440
chr10	68970290	SRR11826440
chr19	17726908	SRR11826440
chr4	2956712	SRR11826440
chr19	11513181	SRR11826440
chr3	160412391	SRR11826440
chr1	161042152	SRR11826440
chr1	68483972	SRR11826440
chr8	56216503	SRR11826440
chr22	28696932	SRR11826440
chr2	241499364	SRR11826440
chr1	40258374	SRR11826440
chr14	22902311	SRR11826440
chr9	26907916	SRR11826440
chr10	12035303	SRR11826440
chr3	52204710	SRR11826440
chr12	56282985	SRR11826440
chr15	88626505	SRR11826440
chr1	53809723	SRR11826440
chr16	23678979	SRR11826440
chr8	144511091	SRR11826440
chr17	40096503	SRR11826440
chr4	168683079	SRR11826440
chr1	169378432	SRR11826440
chr2	237994782	SRR11826440
chr4	186709088	SRR11826440
chr1	25823731	SRR11826440
chr1	201848409	SRR11826440
chr19	19054242	SRR11826440
chr5	138467055	SRR11826440
chr15	25370693	SRR11826440
chr1	200408573	SRR11826440
chr12	49994479	SRR11826440
chr17	28855050	SRR11826440
chr17	28579765	SRR11826440
chr17	792061	SRR11826440
chr14	69399395	SRR11826440
chr21	45531609	SRR11826440
chr22	29354681	SRR11826440
chr10	95238617	SRR11826440
chr1	201989039	SRR11826440
chr17	747204	SRR11826440
chr17	40097319	SRR11826440
chr3	193643379	SRR11826440
chr14	96382454	SRR11826440
chr15	90088593	SRR11826440
chr3	48973811	SRR11826440
chr3	98590655	SRR11826440
chr11	66267291	SRR11826440
chr12	100315605	SRR11826440
chr16	5093533	SRR11826440
chr12	6587931	SRR11826440
chr16	2437177	SRR11826440
chr17	21183781	SRR11826440
chr1	246999951	SRR11826440
chr2	135113223	SRR11826440
chr1	230255314	SRR11826440
chr15	89281768	SRR11826440
chr11	134158005	SRR11826440
chr9	15433561	SRR11826440
chr3	57757710	SRR11826440
chr6	87477415	SRR11826440
chr3	138537297	SRR11826440
chr21	31266118	SRR11826440
chr12	122341558	SRR11826440
chr10	13186265	SRR11826440
chr19	2435087	SRR11826440
chr5	98902960	SRR11826440
chr12	120099143	SRR11826440
chr4	103176013	SRR11826440
chr14	103530255	SRR11826440
chr12	93850025	SRR11826440
chr6	7884432	SRR11826440
chr11	20397612	SRR11826440
chr16	84054526	SRR11826440
chr19	58417284	SRR11826440
chr15	78485799	SRR11826440
chrX	136876542	SRR11826440
chr10	6224167	SRR11826440
chr10	73379919	SRR11826440
chr3	128622333	SRR11826440
chr1	37872982	SRR11826440
chr8	89914716	SRR11826440
chr22	21681355	SRR11826440
chr12	46363770	SRR11826440
chr17	44321107	SRR11826440
chr1	162799876	SRR11826440
chr3	149084822	SRR11826440
chr11	82933868	SRR11826440
chr6	116252981	SRR11826440
chrX	48823339	SRR11826440
chr5	134896395	SRR11826440
chr17	78171784	SRR11826440
chr9	33030564	SRR11826440
chr11	36227171	SRR11826440
chr21	31703875	SRR11826440
chr8	142727370	SRR11826440
chr15	73947833	SRR11826440
chr1	209788519	SRR11826440
chr6	136846134	SRR11826440
chr2	43973622	SRR11826440
chr3	101565950	SRR11826440
chr12	54282808	SRR11826440
chr12	123323783	SRR11826440
chr19	1244166	SRR11826440
chr14	103475020	SRR11826440
chr7	135576414	SRR11826440
chr19	9160210	SRR11826440
chr15	74023012	SRR11826440
chr5	34911654	SRR11826440
chr3	47501716	SRR11826440
chr2	230046575	SRR11826440
chr1	26284147	SRR11826440
chr10	89417883	SRR11826440
chr12	4548128	SRR11826440
chr22	37024517	SRR11826440
chr1	87340187	SRR11826440
chr19	19025704	SRR11826440
chr10	94554185	SRR11826441
chr1	16148940	SRR11826441
chr3	9840755	SRR11826441
chr8	47961206	SRR11826441
chr9	2810389	SRR11826441
chr20	44197582	SRR11826441
chr15	66529521	SRR11826441
chr20	31778820	SRR11826441
chr19	4254441	SRR11826441
chr19	1037900	SRR11826441
chr4	56977074	SRR11826441
chr16	67659749	SRR11826441
chr18	26032480	SRR11826441
chr14	67350636	SRR11826441
chr1	154601717	SRR11826441
chr5	6625595	SRR11826441
chrX	149504254	SRR11826441
chr11	65526329	SRR11826441
chr10	68971926	SRR11826441
chr22	41528489	SRR11826441
chr12	123253784	SRR11826441
chr10	121974035	SRR11826441
chr4	17812279	SRR11826441
chr12	70330332	SRR11826441
chr10	97466872	SRR11826441
chr6	134978761	SRR11826441
chr14	49614393	SRR11826441
chr10	68970290	SRR11826441
chr19	17726908	SRR11826441
chr15	79322027	SRR11826441
chr14	35013449	SRR11826441
chr4	2956712	SRR11826441
chr19	7642523	SRR11826441
chr3	160412391	SRR11826441
chr5	131359515	SRR11826441
chr1	161042152	SRR11826441
chr14	30702320	SRR11826441
chr1	68483972	SRR11826441
chr9	128987620	SRR11826441
chr8	56216503	SRR11826441
chr11	34118252	SRR11826441
chr2	241499364	SRR11826441
chr14	22902311	SRR11826441
chr9	26907916	SRR11826441
chr22	37757720	SRR11826441
chr3	52204710	SRR11826441
chr12	56282985	SRR11826441
chr5	55366765	SRR11826441
chr15	88626505	SRR11826441
chr17	63601312	SRR11826441
chr1	53809723	SRR11826441
chr8	144511091	SRR11826441
chr3	108222296	SRR11826441
chr17	40096503	SRR11826441
chr4	168683079	SRR11826441
chr2	237994782	SRR11826441
chr4	186709088	SRR11826441
chr5	98903880	SRR11826441
chr12	48660498	SRR11826441
chr8	93704989	SRR11826441
chr1	201848409	SRR11826441
chr19	47492980	SRR11826441
chr5	138467055	SRR11826441
chr12	49994479	SRR11826441
chr10	32034780	SRR11826441
chr14	73713365	SRR11826441
chr2	74366356	SRR11826441
chr19	621631	SRR11826441
chr17	28579765	SRR11826441
chr17	792061	SRR11826441
chr14	69399395	SRR11826441
chr21	45531609	SRR11826441
chr7	77696606	SRR11826441
chr22	29354681	SRR11826441
chr1	201989039	SRR11826441
chr2	74369406	SRR11826441
chr17	41981963	SRR11826441
chr17	74866528	SRR11826441
chr17	747204	SRR11826441
chr11	64229269	SRR11826441
chr8	94696881	SRR11826441
chr9	32419167	SRR11826441
chr17	40097319	SRR11826441
chr14	21492723	SRR11826441
chr3	98590655	SRR11826441
chr12	124950029	SRR11826441
chr10	32911536	SRR11826441
chr12	100315605	SRR11826441
chr7	892303	SRR11826441
chr12	6587931	SRR11826441
chr16	2437177	SRR11826441
chr10	28149988	SRR11826441
chr7	143304749	SRR11826441
chr17	21183781	SRR11826441
chr13	112516454	SRR11826441
chr1	94536061	SRR11826441
chrX	72208228	SRR11826441
chr22	42603066	SRR11826441
chr2	135113223	SRR11826441
chr15	89281768	SRR11826441
chr17	28888965	SRR11826441
chr9	15433561	SRR11826441
chr6	87477415	SRR11826441
chr10	69506213	SRR11826441
chr5	40728436	SRR11826441
chr1	88804485	SRR11826441
chr22	17726722	SRR11826441
chr10	13186265	SRR11826441
chrX	129926301	SRR11826441
chr19	11149171	SRR11826441
chr12	120099143	SRR11826441
chr14	103530255	SRR11826441
chr3	49132541	SRR11826441
chr6	43587333	SRR11826441
chr7	44392388	SRR11826441
chr19	48137548	SRR11826441
chr8	103375834	SRR11826441
chr20	35731978	SRR11826441
chr16	84054526	SRR11826441
chr1	62443300	SRR11826441
chr2	96707745	SRR11826441
chr17	21018107	SRR11826441
chr2	210472069	SRR11826441
chr9	32434573	SRR11826441
chr21	32412888	SRR11826441
chr3	41234261	SRR11826441
chr15	78485799	SRR11826441
chr8	140674319	SRR11826441
chr8	89914716	SRR11826441
chr22	21681355	SRR11826441
chr12	46363770	SRR11826441
chr1	162799876	SRR11826441
chr5	72194601	SRR11826441
chr6	116252981	SRR11826441
chrX	48823339	SRR11826441
chr8	42856396	SRR11826441
chr7	66809240	SRR11826441
chr17	47663149	SRR11826441
chr8	144519877	SRR11826441
chr11	36227171	SRR11826441
chr2	215349171	SRR11826441
chr15	58646160	SRR11826441
chr6	26158312	SRR11826441
chr2	43224972	SRR11826441
chrX	46853877	SRR11826441
chr3	40462132	SRR11826441
chr1	11285994	SRR11826441
chr15	101646869	SRR11826441
chr8	26583941	SRR11826441
chr6	63691751	SRR11826441
chr6	44248681	SRR11826441
chr2	62996748	SRR11826441
chr2	161408865	SRR11826441
chr6	109691467	SRR11826441
chr14	69771400	SRR11826441
chr4	145110149	SRR11826441
chr9	125236726	SRR11826441
chr1	1228670	SRR11826441
chr11	64224135	SRR11826441
chr9	35091914	SRR11826441
chr18	23572146	SRR11826441
chr1	53866350	SRR11826441
chr3	120742481	SRR11826441
chr17	75238970	SRR11826441
chr13	114301771	SRR11826441
chr1	149927281	SRR11826441
chr22	36504557	SRR11826441
chr4	6593260	SRR11826441
chr5	96737862	SRR11826441
chr5	157359081	SRR11826441
chr12	53461021	SRR11826441
chr11	71435823	SRR11826441
chr9	35750732	SRR11826441
chr7	12389225	SRR11826441
chr3	184332051	SRR11826441
chr1	26284147	SRR11826441
chr2	230046038	SRR11826441
chr17	76312927	SRR11826441
chr10	42793978	SRR11826442
chr9	136687238	SRR11826442
chr10	94554185	SRR11826442
chr1	16148940	SRR11826442
chr3	9840755	SRR11826442
chr8	47961206	SRR11826442
chr9	2810389	SRR11826442
chr1	156061431	SRR11826442
chr13	110914770	SRR11826442
chr20	44197582	SRR11826442
chr15	66529521	SRR11826442
chr20	31778820	SRR11826442
chr2	3552167	SRR11826442
chr1	185300097	SRR11826442
chr20	57366875	SRR11826442
chr4	56977074	SRR11826442
chr1	225412572	SRR11826442
chr18	36796880	SRR11826442
chr18	26032480	SRR11826442
chr14	67350636	SRR11826442
chr1	154601717	SRR11826442
chr5	6625595	SRR11826442
chr9	100022079	SRR11826442
chr2	127523733	SRR11826442
chr10	68971926	SRR11826442
chr22	41528489	SRR11826442
chr12	123253784	SRR11826442
chr10	121974035	SRR11826442
chr4	17812279	SRR11826442
chr12	70330332	SRR11826442
chr6	134978761	SRR11826442
chr14	49614393	SRR11826442
chr19	17726908	SRR11826442
chr15	79322027	SRR11826442
chr14	35013449	SRR11826442
chr4	2956712	SRR11826442
chr19	7642523	SRR11826442
chr3	160412391	SRR11826442
chr8	23258741	SRR11826442
chr14	30702320	SRR11826442
chr1	68483972	SRR11826442
chr9	128987620	SRR11826442
chr8	56216503	SRR11826442
chr19	45852376	SRR11826442
chr22	28696932	SRR11826442
chr11	34118252	SRR11826442
chr2	241499364	SRR11826442
chr1	40258374	SRR11826442
chr14	22902311	SRR11826442
chr2	189666639	SRR11826442
chr9	26907916	SRR11826442
chr22	43180861	SRR11826442
chr10	12035303	SRR11826442
chr22	37757720	SRR11826442
chr12	56282985	SRR11826442
chr5	55366765	SRR11826442
chr15	88626505	SRR11826442
chr17	63601312	SRR11826442
chr1	53809723	SRR11826442
chr16	23678979	SRR11826442
chr8	144511091	SRR11826442
chr2	208242062	SRR11826442
chr17	40096503	SRR11826442
chr4	168683079	SRR11826442
chr1	169378432	SRR11826442
chr2	237994782	SRR11826442
chr4	186709088	SRR11826442
chr5	98903880	SRR11826442
chr12	48660498	SRR11826442
chr8	93704989	SRR11826442
chr19	19054242	SRR11826442
chr19	47492980	SRR11826442
chr5	138467055	SRR11826442
chr15	25370693	SRR11826442
chr1	200408573	SRR11826442
chr10	114472992	SRR11826442
chr12	49994479	SRR11826442
chr10	32034780	SRR11826442
chr14	73713365	SRR11826442
chr17	75978600	SRR11826442
chr2	74370487	SRR11826442
chr2	74366356	SRR11826442
chr11	33087089	SRR11826442
chr17	28855050	SRR11826442
chr17	28579765	SRR11826442
chr17	792061	SRR11826442
chr21	45531609	SRR11826442
chr22	29354681	SRR11826442
chr10	95238617	SRR11826442
chr19	18926337	SRR11826442
chr2	74369406	SRR11826442
chr17	41981963	SRR11826442
chr17	747204	SRR11826442
chr11	64229269	SRR11826442
chr8	94696881	SRR11826442
chr2	191008974	SRR11826442
chr17	40097319	SRR11826442
chr14	96382454	SRR11826442
chr14	21492723	SRR11826442
chr7	73304987	SRR11826442
chr1	166849888	SRR11826442
chr3	48973811	SRR11826442
chr3	98590655	SRR11826442
chr12	124950029	SRR11826442
chr1	173839390	SRR11826442
chr12	100315605	SRR11826442
chr7	892303	SRR11826442
chr16	2437177	SRR11826442
chr10	28149988	SRR11826442
chr14	73103304	SRR11826442
chr7	143304749	SRR11826442
chr17	21183781	SRR11826442
chr13	112516454	SRR11826442
chr1	94536061	SRR11826442
chr3	53877701	SRR11826442
chrX	72208228	SRR11826442
chr1	246999951	SRR11826442
chr2	135113223	SRR11826442
chr1	77711828	SRR11826442
chr15	89281768	SRR11826442
chr11	134158005	SRR11826442
chr20	3148058	SRR11826442
chr19	41252405	SRR11826442
chr6	87477415	SRR11826442
chr17	8238555	SRR11826442
chr10	69506213	SRR11826442
chr5	40728436	SRR11826442
chr12	26905502	SRR11826442
chr9	98087723	SRR11826442
chr7	24830875	SRR11826442
chr21	31266118	SRR11826442
chr12	122341558	SRR11826442
chr10	13186265	SRR11826442
chr17	80104998	SRR11826442
chr18	13682014	SRR11826442
chrX	129926301	SRR11826442
chr12	120099143	SRR11826442
chr4	103176013	SRR11826442
chr3	49132541	SRR11826442
chr6	43587333	SRR11826442
chr19	10310631	SRR11826442
chr12	93850025	SRR11826442
chr19	4028533	SRR11826442
chr19	48137548	SRR11826442
chr4	118697228	SRR11826442
chr1	37840112	SRR11826442
chr1	90007666	SRR11826442
chr12	110468941	SRR11826442
chr20	35731978	SRR11826442
chr7	99425583	SRR11826442
chr1	62443300	SRR11826442
chr4	127895040	SRR11826442
chr2	96707745	SRR11826442
chr7	151012369	SRR11826442
chr8	20220271	SRR11826442
chr3	43080959	SRR11826442
chr17	21018107	SRR11826442
chr16	67542482	SRR11826442
chr22	46288539	SRR11826442
chr2	210472069	SRR11826442
chr19	6415267	SRR11826442
chr9	32434573	SRR11826442
chr21	32412888	SRR11826442
chr2	219173433	SRR11826442
chr3	41234261	SRR11826442
chr15	78485799	SRR11826442
chr10	6224167	SRR11826442
chr8	140674319	SRR11826442
chr1	37872982	SRR11826442
chr17	59211621	SRR11826442
chr12	46363770	SRR11826442
chr1	35358991	SRR11826442
chr1	162799876	SRR11826442
chr11	82933868	SRR11826442
chr7	48108314	SRR11826442
chr5	72194601	SRR11826442
chrX	48823339	SRR11826442
chr17	7703121	SRR11826442
chr13	39751024	SRR11826442
chr11	36227171	SRR11826442
chr21	31703875	SRR11826442
chr15	58646160	SRR11826442
chr15	73947833	SRR11826442
chr8	47823975	SRR11826442
chr1	209788519	SRR11826442
chr7	48103306	SRR11826442
chrX	46853877	SRR11826442
chr3	40462132	SRR11826442
chr17	47676439	SRR11826442
chr10	124044775	SRR11826442
chr9	75017303	SRR11826442
chr6	44248681	SRR11826442
chr20	63285706	SRR11826442
chr2	62996748	SRR11826442
chr2	161408865	SRR11826442
chr17	63703701	SRR11826442
chr12	54282808	SRR11826442
chr7	134661951	SRR11826442
chr8	47823886	SRR11826442
chr14	69771400	SRR11826442
chr20	62909884	SRR11826442
chr4	145110149	SRR11826442
chr9	125236726	SRR11826442
chr11	61416496	SRR11826442
chr3	121807396	SRR11826442
chr10	100988627	SRR11826442
chr12	122264188	SRR11826442
chr1	1228670	SRR11826442
chr11	64224135	SRR11826442
chr9	35091914	SRR11826442
chr2	119245515	SRR11826442
chr18	23572146	SRR11826442
chr16	28112971	SRR11826442
chr11	119311859	SRR11826442
chr1	100015410	SRR11826442
chr19	9160210	SRR11826442
chr1	149927281	SRR11826442
chr7	711444	SRR11826442
chr12	50167167	SRR11826442
chr7	24641752	SRR11826442
chr4	186663358	SRR11826442
chr2	70258213	SRR11826442
chr19	21117573	SRR11826442
chr8	33453498	SRR11826442
chr5	96737862	SRR11826442
chr12	53461021	SRR11826442
chr11	71435823	SRR11826442
chr7	12389225	SRR11826442
chr3	184332051	SRR11826442
chr3	98768478	SRR11826442
chr17	76312927	SRR11826442
chrX	53569656	SRR11826442
chr18	54294237	SRR11826442
chr10	42793978	SRR11826443
chr9	136687238	SRR11826443
chr1	16148940	SRR11826443
chr3	9840755	SRR11826443
chr9	2810389	SRR11826443
chr1	156061431	SRR11826443
chr13	110914770	SRR11826443
chr20	44197582	SRR11826443
chr15	66529521	SRR11826443
chr20	31778820	SRR11826443
chr2	3552167	SRR11826443
chr19	1037900	SRR11826443
chr16	67659749	SRR11826443
chr18	26032480	SRR11826443
chr1	154601717	SRR11826443
chr5	6625595	SRR11826443
chrX	149504254	SRR11826443
chr2	127523733	SRR11826443
chr12	123253784	SRR11826443
chr10	121974035	SRR11826443
chr12	70330332	SRR11826443
chr10	97466872	SRR11826443
chr6	134978761	SRR11826443
chr10	68970290	SRR11826443
chr15	79322027	SRR11826443
chr14	35013449	SRR11826443
chr4	2956712	SRR11826443
chr19	11513181	SRR11826443
chr3	160412391	SRR11826443
chr5	131359515	SRR11826443
chr8	23258741	SRR11826443
chr1	68483972	SRR11826443
chr9	128987620	SRR11826443
chr19	45852376	SRR11826443
chr2	189666639	SRR11826443
chr9	26907916	SRR11826443
chr10	12035303	SRR11826443
chr22	37757720	SRR11826443
chr16	23678979	SRR11826443
chr2	208242062	SRR11826443
chr17	40096503	SRR11826443
chr1	169378432	SRR11826443
chr5	98903880	SRR11826443
chr12	48660498	SRR11826443
chr1	201848409	SRR11826443
chr5	138467055	SRR11826443
chr10	32034780	SRR11826443
chr14	73713365	SRR11826443
chr2	197453589	SRR11826443
chr19	621631	SRR11826443
chr14	69399395	SRR11826443
chr21	45531609	SRR11826443
chr22	29354681	SRR11826443
chr1	201989039	SRR11826443
chr2	74369406	SRR11826443
chr17	747204	SRR11826443
chr11	64229269	SRR11826443
chr2	191008974	SRR11826443
chr17	40097319	SRR11826443
chr7	73304987	SRR11826443
chr1	173839390	SRR11826443
chr14	73103304	SRR11826443
chr7	143304749	SRR11826443
chr4	2963311	SRR11826443
chr1	246999951	SRR11826443
chr22	42603066	SRR11826443
chr2	135113223	SRR11826443
chr17	8238555	SRR11826443
chr3	138537297	SRR11826443
chr12	26905502	SRR11826443
chr12	122341558	SRR11826443
chr17	80104998	SRR11826443
chrX	129926301	SRR11826443
chr12	120099143	SRR11826443
chr7	44392388	SRR11826443
chr12	93850025	SRR11826443
chr19	4028533	SRR11826443
chr1	37840112	SRR11826443
chr6	13326793	SRR11826443
chr16	67542482	SRR11826443
chr22	46288539	SRR11826443
chr19	58417284	SRR11826443
chrX	136876542	SRR11826443
chr10	73379919	SRR11826443
chr3	128622333	SRR11826443
chr8	31064331	SRR11826443
chr1	37872982	SRR11826443
chr17	59211621	SRR11826443
chr12	46363770	SRR11826443
chr17	44321107	SRR11826443
chr3	149084822	SRR11826443
chr5	151253234	SRR11826443
chr3	130734015	SRR11826443
chr5	72194601	SRR11826443
chrX	48823339	SRR11826443
chr2	75702390	SRR11826443
chr17	78171784	SRR11826443
chr1	151441029	SRR11826443
chr9	33030564	SRR11826443
chr6	136846134	SRR11826443
chr2	238238929	SRR11826443
chr19	1244166	SRR11826443
chr7	135601479	SRR11826443
chr3	121807396	SRR11826443
chr3	63834140	SRR11826443
chr16	28112971	SRR11826443
chr7	107759066	SRR11826443
chr11	119311859	SRR11826443
chr4	183510566	SRR11826443
chr4	6593260	SRR11826443
chr5	34911654	SRR11826443
chr10	89417883	SRR11826443
chr22	37024517	SRR11826443
chrX	53569656	SRR11826443
chr10	97445744	SRR11826443
chr10	42793978	SRR11826444
chr9	136687238	SRR11826444
chr10	94554185	SRR11826444
chr3	9840755	SRR11826444
chr9	2810389	SRR11826444
chr13	110914770	SRR11826444
chr20	44197582	SRR11826444
chr20	31778820	SRR11826444
chr20	35176211	SRR11826444
chr19	4254441	SRR11826444
chr1	185300097	SRR11826444
chr19	1037900	SRR11826444
chr20	57366875	SRR11826444
chr4	56977074	SRR11826444
chr1	225412572	SRR11826444
chr18	36796880	SRR11826444
chr16	67659749	SRR11826444
chr18	26032480	SRR11826444
chr14	67350636	SRR11826444
chr1	154601717	SRR11826444
chr5	6625595	SRR11826444
chrX	149504254	SRR11826444
chr9	100022079	SRR11826444
chr11	65526329	SRR11826444
chr10	68971926	SRR11826444
chr22	41528489	SRR11826444
chr12	123253784	SRR11826444
chr4	17812279	SRR11826444
chr12	70330332	SRR11826444
chr6	134978761	SRR11826444
chr14	49614393	SRR11826444
chr10	68970290	SRR11826444
chr4	2956712	SRR11826444
chr19	11513181	SRR11826444
chr19	7642523	SRR11826444
chr3	160412391	SRR11826444
chr5	131359515	SRR11826444
chr8	23258741	SRR11826444
chr1	161042152	SRR11826444
chr14	30702320	SRR11826444
chr8	56216503	SRR11826444
chr19	45852376	SRR11826444
chr14	22902311	SRR11826444
chr2	189666639	SRR11826444
chr9	26907916	SRR11826444
chr22	43180861	SRR11826444
chr22	37757720	SRR11826444
chr5	55366765	SRR11826444
chr15	88626505	SRR11826444
chr1	53809723	SRR11826444
chr16	23678979	SRR11826444
chr8	144511091	SRR11826444
chr3	108222296	SRR11826444
chr17	40096503	SRR11826444
chr4	168683079	SRR11826444
chr5	98903880	SRR11826444
chr1	25823731	SRR11826444
chr1	201848409	SRR11826444
chr5	138467055	SRR11826444
chr15	25370693	SRR11826444
chr1	200408573	SRR11826444
chr12	49994479	SRR11826444
chr10	32034780	SRR11826444
chr14	73713365	SRR11826444
chr17	75978600	SRR11826444
chr2	74370487	SRR11826444
chr2	197453589	SRR11826444
chr2	74366356	SRR11826444
chr14	35079000	SRR11826444
chr19	621631	SRR11826444
chr17	28579765	SRR11826444
chr14	69399395	SRR11826444
chr22	29354681	SRR11826444
chr1	201989039	SRR11826444
chr2	74369406	SRR11826444
chr17	41981963	SRR11826444
chr17	747204	SRR11826444
chr2	191008974	SRR11826444
chr17	40097319	SRR11826444
chr3	193643379	SRR11826444
chr14	21492723	SRR11826444
chr7	73304987	SRR11826444
chr10	32911536	SRR11826444
chr12	100315605	SRR11826444
chr16	5093533	SRR11826444
chr12	6587931	SRR11826444
chr16	2437177	SRR11826444
chr10	28149988	SRR11826444
chr7	143304749	SRR11826444
chr17	21183781	SRR11826444
chr13	112516454	SRR11826444
chr3	53877701	SRR11826444
chrX	72208228	SRR11826444
chr2	135113223	SRR11826444
chr1	77711828	SRR11826444
chr1	230255314	SRR11826444
chr2	73228865	SRR11826444
chr15	89281768	SRR11826444
chr11	134158005	SRR11826444
chr17	28888965	SRR11826444
chr9	15433561	SRR11826444
chr20	3148058	SRR11826444
chr19	41252405	SRR11826444
chr6	87477415	SRR11826444
chr17	8238555	SRR11826444
chr2	43804707	SRR11826444
chr3	138537297	SRR11826444
chr9	98087723	SRR11826444
chr7	24830875	SRR11826444
chr1	88804485	SRR11826444
chr17	81720186	SRR11826444
chr21	31266118	SRR11826444
chr10	13186265	SRR11826444
chrX	129926301	SRR11826444
chr13	73062046	SRR11826444
chr12	120099143	SRR11826444
chr3	49132541	SRR11826444
chr15	75392508	SRR11826444
chr12	93850025	SRR11826444
chr12	110468941	SRR11826444
chr17	7591837	SRR11826444
chr20	35731978	SRR11826444
chr16	84054526	SRR11826444
chr4	127895040	SRR11826444
chr2	96707745	SRR11826444
chr7	151012369	SRR11826444
chr1	44219457	SRR11826444
chr16	67542482	SRR11826444
chr9	21859365	SRR11826444
chr15	92949055	SRR11826444
chr2	219173433	SRR11826444
chr1	225404499	SRR11826444
chr15	78485799	SRR11826444
chr10	6224167	SRR11826444
chr19	1399884	SRR11826444
chr1	156135204	SRR11826444
chr1	35192586	SRR11826444
chr17	776943	SRR11826444
chr9	110941939	SRR11826444
chr17	49704127	SRR11826444
chr12	46363770	SRR11826444
chr7	102273461	SRR11826444
chr4	87176769	SRR11826444
chr3	11426850	SRR11826444
chr6	116252981	SRR11826444
chrX	48823339	SRR11826444
chr2	75702390	SRR11826444
chr2	223895529	SRR11826444
chr1	37998109	SRR11826444
chrX	136208516	SRR11826444
chr5	134896395	SRR11826444
chr1	151441029	SRR11826444
chr17	7703121	SRR11826444
chr4	521168	SRR11826444
chr1	21728613	SRR11826444
chr16	2175367	SRR11826444
chr22	37679603	SRR11826444
chr9	75017303	SRR11826444
chr8	26583941	SRR11826444
chr2	43973622	SRR11826444
chr17	63703701	SRR11826444
chr6	109691467	SRR11826444
chr7	135601479	SRR11826444
chr2	197473857	SRR11826444
chr12	6566560	SRR11826444
chr9	35091914	SRR11826444
chr2	119245515	SRR11826444
chr17	3723719	SRR11826444
chr1	53866350	SRR11826444
chr7	711444	SRR11826444
chr22	32393905	SRR11826444
chr10	5766535	SRR11826444
chr4	186663358	SRR11826444
chr8	30612457	SRR11826444
chr2	230046038	SRR11826444
chr17	76478941	SRR11826444
chrX	53569656	SRR11826444
chr18	54294237	SRR11826444
chr15	90271386	SRR11826444
chr10	42793978	SRR11826445
chr9	136687238	SRR11826445
chr10	94554185	SRR11826445
chr1	16148940	SRR11826445
chr3	9840755	SRR11826445
chr8	47961206	SRR11826445
chr9	2810389	SRR11826445
chr13	110914770	SRR11826445
chr20	44197582	SRR11826445
chr15	66529521	SRR11826445
chr20	31778820	SRR11826445
chr20	35176211	SRR11826445
chr2	3552167	SRR11826445
chr19	4254441	SRR11826445
chr1	185300097	SRR11826445
chr19	1037900	SRR11826445
chr20	57366875	SRR11826445
chr1	225412572	SRR11826445
chr18	36796880	SRR11826445
chr16	67659749	SRR11826445
chr18	26032480	SRR11826445
chr14	67350636	SRR11826445
chr5	6625595	SRR11826445
chrX	149504254	SRR11826445
chr2	127523733	SRR11826445
chr10	68971926	SRR11826445
chr22	41528489	SRR11826445
chr10	121974035	SRR11826445
chr4	17812279	SRR11826445
chr10	97466872	SRR11826445
chr6	134978761	SRR11826445
chr14	49614393	SRR11826445
chr10	68970290	SRR11826445
chr19	17726908	SRR11826445
chr15	79322027	SRR11826445
chr14	35013449	SRR11826445
chr4	2956712	SRR11826445
chr19	11513181	SRR11826445
chr19	7642523	SRR11826445
chr3	160412391	SRR11826445
chr5	131359515	SRR11826445
chr1	161042152	SRR11826445
chr14	30702320	SRR11826445
chr1	68483972	SRR11826445
chr9	128987620	SRR11826445
chr19	45852376	SRR11826445
chr22	28696932	SRR11826445
chr11	34118252	SRR11826445
chr2	241499364	SRR11826445
chr1	40258374	SRR11826445
chr14	22902311	SRR11826445
chr2	189666639	SRR11826445
chr9	26907916	SRR11826445
chr22	43180861	SRR11826445
chr22	37757720	SRR11826445
chr3	52204710	SRR11826445
chr5	55366765	SRR11826445
chr15	88626505	SRR11826445
chr17	63601312	SRR11826445
chr16	23678979	SRR11826445
chr2	208242062	SRR11826445
chr3	108222296	SRR11826445
chr4	168683079	SRR11826445
chr2	237994782	SRR11826445
chr4	186709088	SRR11826445
chr19	40590248	SRR11826445
chr1	25823731	SRR11826445
chr1	201848409	SRR11826445
chr19	47492980	SRR11826445
chr5	138467055	SRR11826445
chr15	25370693	SRR11826445
chr1	200408573	SRR11826445
chr12	49994479	SRR11826445
chr10	32034780	SRR11826445
chr17	75978600	SRR11826445
chr2	74370487	SRR11826445
chr2	74366356	SRR11826445
chr19	621631	SRR11826445
chr17	28579765	SRR11826445
chr14	69399395	SRR11826445
chr22	29354681	SRR11826445
chr1	201989039	SRR11826445
chr19	18926337	SRR11826445
chr2	74369406	SRR11826445
chr17	74866528	SRR11826445
chr17	747204	SRR11826445
chr11	64229269	SRR11826445
chr8	94696881	SRR11826445
chr9	32419167	SRR11826445
chr2	191008974	SRR11826445
chr3	193643379	SRR11826445
chr14	96382454	SRR11826445
chr19	41902288	SRR11826445
chr3	98590655	SRR11826445
chr12	124950029	SRR11826445
chr11	66267291	SRR11826445
chr7	892303	SRR11826445
chr16	2437177	SRR11826445
chr14	73103304	SRR11826445
chr7	143304749	SRR11826445
chr17	21183781	SRR11826445
chr13	112516454	SRR11826445
chr1	94536061	SRR11826445
chrX	72208228	SRR11826445
chr22	42603066	SRR11826445
chr1	77711828	SRR11826445
chr1	230255314	SRR11826445
chr2	73228865	SRR11826445
chr15	89281768	SRR11826445
chr11	134158005	SRR11826445
chr17	28888965	SRR11826445
chr20	3148058	SRR11826445
chr19	41252405	SRR11826445
chr12	26905502	SRR11826445
chr9	98087723	SRR11826445
chr21	31266118	SRR11826445
chr22	17726722	SRR11826445
chr12	122341558	SRR11826445
chr10	13186265	SRR11826445
chrX	129926301	SRR11826445
chr5	98902960	SRR11826445
chr13	73062046	SRR11826445
chr19	11149171	SRR11826445
chr12	120099143	SRR11826445
chr14	103530255	SRR11826445
chr19	10310631	SRR11826445
chr7	44392388	SRR11826445
chr19	4028533	SRR11826445
chr19	48137548	SRR11826445
chr4	118697228	SRR11826445
chr16	47511763	SRR11826445
chr1	90007666	SRR11826445
chr16	84054526	SRR11826445
chr7	99425583	SRR11826445
chr4	127895040	SRR11826445
chr7	151012369	SRR11826445
chr3	43080959	SRR11826445
chr1	44219457	SRR11826445
chr2	210472069	SRR11826445
chr19	6415267	SRR11826445
chr1	35192586	SRR11826445
chr8	89914716	SRR11826445
chr17	59211621	SRR11826445
chr9	110941939	SRR11826445
chr12	46363770	SRR11826445
chr1	35358991	SRR11826445
chr1	162799876	SRR11826445
chr5	72194601	SRR11826445
chr16	23442504	SRR11826445
chr2	75702390	SRR11826445
chr7	66809240	SRR11826445
chr7	75987728	SRR11826445
chr17	7703121	SRR11826445
chr14	73287116	SRR11826445
chr1	6550479	SRR11826445
chr11	36227171	SRR11826445
chr15	58646160	SRR11826445
chr22	41224236	SRR11826445
chr4	521168	SRR11826445
chr13	110719561	SRR11826445
chr2	43224972	SRR11826445
chr1	209788519	SRR11826445
chrX	46853877	SRR11826445
chr19	5604807	SRR11826445
chr12	14460713	SRR11826445
chr2	10600872	SRR11826445
chr9	75017303	SRR11826445
chr8	26583941	SRR11826445
chr2	62996748	SRR11826445
chr17	2694891	SRR11826445
chr12	57232244	SRR11826445
chr8	47823886	SRR11826445
chr10	100988627	SRR11826445
chr12	122264188	SRR11826445
chr9	35091914	SRR11826445
chr11	119311859	SRR11826445
chr14	103475020	SRR11826445
chr19	9160210	SRR11826445
chr13	96031907	SRR11826445
chr17	75238970	SRR11826445
chr7	711444	SRR11826445
chr8	33453498	SRR11826445
chr19	11030835	SRR11826445
chr2	32114744	SRR11826445
chr1	87340187	SRR11826445
chr19	19025704	SRR11826445
chr14	52858426	SRR11826445
chr9	136687238	SRR11826446
chr10	94554185	SRR11826446
chr1	16148940	SRR11826446
chr3	9840755	SRR11826446
chr8	47961206	SRR11826446
chr9	2810389	SRR11826446
chr1	156061431	SRR11826446
chr13	110914770	SRR11826446
chr15	66529521	SRR11826446
chr20	31778820	SRR11826446
chr2	3552167	SRR11826446
chr19	4254441	SRR11826446
chr1	185300097	SRR11826446
chr20	57366875	SRR11826446
chr4	56977074	SRR11826446
chr1	225412572	SRR11826446
chr18	36796880	SRR11826446
chr16	67659749	SRR11826446
chr18	26032480	SRR11826446
chr14	67350636	SRR11826446
chr1	154601717	SRR11826446
chr5	6625595	SRR11826446
chrX	149504254	SRR11826446
chr11	65526329	SRR11826446
chr2	127523733	SRR11826446
chr10	68971926	SRR11826446
chr12	123253784	SRR11826446
chr10	121974035	SRR11826446
chr4	17812279	SRR11826446
chr12	70330332	SRR11826446
chr10	97466872	SRR11826446
chr6	134978761	SRR11826446
chr14	49614393	SRR11826446
chr10	68970290	SRR11826446
chr19	17726908	SRR11826446
chr19	11513181	SRR11826446
chr19	7642523	SRR11826446
chr3	160412391	SRR11826446
chr5	131359515	SRR11826446
chr8	23258741	SRR11826446
chr1	161042152	SRR11826446
chr14	30702320	SRR11826446
chr9	128987620	SRR11826446
chr8	56216503	SRR11826446
chr19	45852376	SRR11826446
chr22	28696932	SRR11826446
chr2	241499364	SRR11826446
chr1	40258374	SRR11826446
chr2	189666639	SRR11826446
chr9	26907916	SRR11826446
chr22	43180861	SRR11826446
chr10	12035303	SRR11826446
chr22	37757720	SRR11826446
chr5	55366765	SRR11826446
chr15	88626505	SRR11826446
chr17	63601312	SRR11826446
chr16	23678979	SRR11826446
chr8	144511091	SRR11826446
chr17	40096503	SRR11826446
chr4	168683079	SRR11826446
chr1	169378432	SRR11826446
chr2	237994782	SRR11826446
chr4	186709088	SRR11826446
chr19	40590248	SRR11826446
chr5	98903880	SRR11826446
chr12	48660498	SRR11826446
chr1	201848409	SRR11826446
chr19	19054242	SRR11826446
chr5	138467055	SRR11826446
chr12	49994479	SRR11826446
chr14	73713365	SRR11826446
chr17	75978600	SRR11826446
chr2	74370487	SRR11826446
chr2	197453589	SRR11826446
chr2	74366356	SRR11826446
chr11	33087089	SRR11826446
chr17	28855050	SRR11826446
chr14	35079000	SRR11826446
chr19	621631	SRR11826446
chr14	69399395	SRR11826446
chr21	45531609	SRR11826446
chr7	77696606	SRR11826446
chr22	29354681	SRR11826446
chr10	95238617	SRR11826446
chr19	18926337	SRR11826446
chr17	41981963	SRR11826446
chr17	74866528	SRR11826446
chr17	747204	SRR11826446
chr8	94696881	SRR11826446
chr9	32419167	SRR11826446
chr2	191008974	SRR11826446
chr3	193643379	SRR11826446
chr14	96382454	SRR11826446
chr19	41902288	SRR11826446
chr7	73304987	SRR11826446
chr1	166849888	SRR11826446
chr15	90088593	SRR11826446
chr12	124950029	SRR11826446
chr11	66267291	SRR11826446
chr10	32911536	SRR11826446
chr12	6587931	SRR11826446
chr16	2437177	SRR11826446
chr14	73103304	SRR11826446
chr7	143304749	SRR11826446
chr17	21183781	SRR11826446
chr13	112516454	SRR11826446
chr1	94536061	SRR11826446
chr3	53877701	SRR11826446
chrX	72208228	SRR11826446
chr1	77711828	SRR11826446
chr2	73228865	SRR11826446
chr11	134158005	SRR11826446
chr9	15433561	SRR11826446
chr20	3148058	SRR11826446
chr19	41252405	SRR11826446
chr10	69506213	SRR11826446
chr5	40728436	SRR11826446
chr9	98087723	SRR11826446
chr1	88804485	SRR11826446
chr22	17726722	SRR11826446
chr10	13186265	SRR11826446
chr17	80104998	SRR11826446
chrX	129926301	SRR11826446
chr5	98902960	SRR11826446
chr13	73062046	SRR11826446
chr19	11149171	SRR11826446
chr12	120099143	SRR11826446
chr4	103176013	SRR11826446
chr19	10310631	SRR11826446
chr12	93850025	SRR11826446
chr19	48137548	SRR11826446
chr8	103375834	SRR11826446
chr16	84054526	SRR11826446
chr1	62443300	SRR11826446
chr4	127895040	SRR11826446
chr7	151012369	SRR11826446
chr16	67542482	SRR11826446
chr2	210472069	SRR11826446
chr9	32434573	SRR11826446
chrX	136876542	SRR11826446
chr10	73379919	SRR11826446
chr3	128622333	SRR11826446
chr1	37872982	SRR11826446
chr17	59211621	SRR11826446
chr9	110941939	SRR11826446
chr22	21681355	SRR11826446
chr12	46363770	SRR11826446
chr2	75706554	SRR11826446
chr17	44321107	SRR11826446
chr3	149084822	SRR11826446
chr11	82933868	SRR11826446
chr4	87176769	SRR11826446
chr7	48108314	SRR11826446
chr16	23442504	SRR11826446
chr8	42856396	SRR11826446
chr3	125233189	SRR11826446
chrX	136208516	SRR11826446
chr17	78171784	SRR11826446
chr1	151441029	SRR11826446
chr9	33030564	SRR11826446
chr13	39751024	SRR11826446
chr8	144519877	SRR11826446
chr1	6550479	SRR11826446
chr21	31703875	SRR11826446
chr16	23491776	SRR11826446
chr6	4995197	SRR11826446
chr4	521168	SRR11826446
chr13	110719561	SRR11826446
chr17	47676439	SRR11826446
chr10	124044775	SRR11826446
chr12	14460713	SRR11826446
chr1	11285994	SRR11826446
chr8	26583941	SRR11826446
chr17	2694891	SRR11826446
chr3	101565950	SRR11826446
chr19	10796159	SRR11826446
chr12	54282808	SRR11826446
chr19	1244166	SRR11826446
chr7	135601479	SRR11826446
chr11	61416496	SRR11826446
chr2	44338369	SRR11826446
chr3	63834140	SRR11826446
chr11	64224135	SRR11826446
chr18	23572146	SRR11826446
chr7	107759066	SRR11826446
chr7	135576414	SRR11826446
chr14	68978974	SRR11826446
chr7	711444	SRR11826446
chr22	36504557	SRR11826446
chr12	50167167	SRR11826446
chr4	183510566	SRR11826446
chr4	186663358	SRR11826446
chr2	70258213	SRR11826446
chr5	34911654	SRR11826446
chr11	66340157	SRR11826446
chr9	35750732	SRR11826446
chr3	47501716	SRR11826446
chr3	27394546	SRR11826446
chr10	89417883	SRR11826446
chr12	4548128	SRR11826446
chr10	113844154	SRR11826446
chr22	37024517	SRR11826446
chr8	124475243	SRR11826446
chr1	87340187	SRR11826446
chr6	131623400	SRR11826446
chrX	53569656	SRR11826446
chr14	31448203	SRR11826446
chr3	50077016	SRR11826446
chr10	42793978	SRR11826447
chr9	136687238	SRR11826447
chr10	94554185	SRR11826447
chr1	16148940	SRR11826447
chr3	9840755	SRR11826447
chr9	2810389	SRR11826447
chr1	156061431	SRR11826447
chr13	110914770	SRR11826447
chr15	66529521	SRR11826447
chr20	31778820	SRR11826447
chr2	3552167	SRR11826447
chr19	4254441	SRR11826447
chr1	185300097	SRR11826447
chr19	1037900	SRR11826447
chr20	57366875	SRR11826447
chr4	56977074	SRR11826447
chr1	225412572	SRR11826447
chr18	36796880	SRR11826447
chr16	67659749	SRR11826447
chr18	26032480	SRR11826447
chr1	154601717	SRR11826447
chr5	6625595	SRR11826447
chrX	149504254	SRR11826447
chr2	127523733	SRR11826447
chr10	68971926	SRR11826447
chr10	121974035	SRR11826447
chr4	17812279	SRR11826447
chr12	70330332	SRR11826447
chr10	97466872	SRR11826447
chr6	134978761	SRR11826447
chr10	68970290	SRR11826447
chr19	17726908	SRR11826447
chr15	79322027	SRR11826447
chr14	35013449	SRR11826447
chr19	11513181	SRR11826447
chr19	7642523	SRR11826447
chr3	160412391	SRR11826447
chr8	23258741	SRR11826447
chr14	30702320	SRR11826447
chr1	68483972	SRR11826447
chr9	128987620	SRR11826447
chr8	56216503	SRR11826447
chr19	45852376	SRR11826447
chr22	28696932	SRR11826447
chr11	34118252	SRR11826447
chr2	241499364	SRR11826447
chr1	40258374	SRR11826447
chr14	22902311	SRR11826447
chr2	189666639	SRR11826447
chr9	26907916	SRR11826447
chr22	43180861	SRR11826447
chr10	12035303	SRR11826447
chr15	88626505	SRR11826447
chr17	63601312	SRR11826447
chr16	23678979	SRR11826447
chr3	108222296	SRR11826447
chr4	168683079	SRR11826447
chr1	169378432	SRR11826447
chr4	186709088	SRR11826447
chr19	40590248	SRR11826447
chr1	25823731	SRR11826447
chr12	48660498	SRR11826447
chr8	93704989	SRR11826447
chr19	19054242	SRR11826447
chr19	47492980	SRR11826447
chr5	138467055	SRR11826447
chr10	114472992	SRR11826447
chr12	49994479	SRR11826447
chr10	32034780	SRR11826447
chr14	73713365	SRR11826447
chr17	75978600	SRR11826447
chr2	74370487	SRR11826447
chr2	197453589	SRR11826447
chr2	74366356	SRR11826447
chr11	33087089	SRR11826447
chr14	35079000	SRR11826447
chr19	621631	SRR11826447
chr17	28579765	SRR11826447
chr17	792061	SRR11826447
chr14	69399395	SRR11826447
chr7	77696606	SRR11826447
chr22	29354681	SRR11826447
chr19	18926337	SRR11826447
chr17	41981963	SRR11826447
chr2	191008974	SRR11826447
chr3	193643379	SRR11826447
chr19	41902288	SRR11826447
chr14	21492723	SRR11826447
chr1	166849888	SRR11826447
chr15	90088593	SRR11826447
chr3	48973811	SRR11826447
chr3	98590655	SRR11826447
chr12	124950029	SRR11826447
chr11	66267291	SRR11826447
chr10	32911536	SRR11826447
chr12	100315605	SRR11826447
chr12	6587931	SRR11826447
chr10	28149988	SRR11826447
chr14	73103304	SRR11826447
chr7	143304749	SRR11826447
chr13	112516454	SRR11826447
chr4	2963311	SRR11826447
chr1	94536061	SRR11826447
chr3	53877701	SRR11826447
chr1	246999951	SRR11826447
chr22	42603066	SRR11826447
chr1	77711828	SRR11826447
chr1	230255314	SRR11826447
chr2	73228865	SRR11826447
chr15	89281768	SRR11826447
chr11	134158005	SRR11826447
chr17	28888965	SRR11826447
chr20	3148058	SRR11826447
chr19	41252405	SRR11826447
chr6	87477415	SRR11826447
chr2	43804707	SRR11826447
chr5	40728436	SRR11826447
chr12	26905502	SRR11826447
chr16	23559552	SRR11826447
chr1	88804485	SRR11826447
chr12	122341558	SRR11826447
chr10	13186265	SRR11826447
chr19	2435087	SRR11826447
chr17	80104998	SRR11826447
chr18	13682014	SRR11826447
chrX	129926301	SRR11826447
chr19	11149171	SRR11826447
chr4	103176013	SRR11826447
chr14	103530255	SRR11826447
chr3	49132541	SRR11826447
chr7	44392388	SRR11826447
chr19	4028533	SRR11826447
chr6	13326793	SRR11826447
chr6	7884432	SRR11826447
chr11	20397612	SRR11826447
chr17	7591837	SRR11826447
chr4	127895040	SRR11826447
chr8	20220271	SRR11826447
chr3	43080959	SRR11826447
chr22	46288539	SRR11826447
chr9	32434573	SRR11826447
chr21	32412888	SRR11826447
chr2	219173433	SRR11826447
chr1	225404499	SRR11826447
chrX	136876542	SRR11826447
chr10	6224167	SRR11826447
chr10	73379919	SRR11826447
chr3	128622333	SRR11826447
chr8	31064331	SRR11826447
chr1	35192586	SRR11826447
chr8	89914716	SRR11826447
chr12	46363770	SRR11826447
chr17	44321107	SRR11826447
chr3	149084822	SRR11826447
chr5	151253234	SRR11826447
chr11	82933868	SRR11826447
chr3	130734015	SRR11826447
chr5	72194601	SRR11826447
chr6	116252981	SRR11826447
chr16	23442504	SRR11826447
chr17	47663149	SRR11826447
chr17	78171784	SRR11826447
chr1	151441029	SRR11826447
chr5	180071611	SRR11826447
chr7	75987728	SRR11826447
chr9	33030564	SRR11826447
chr13	39751024	SRR11826447
chr21	31703875	SRR11826447
chr8	142727370	SRR11826447
chr20	845414	SRR11826447
chr7	99563867	SRR11826447
chrX	46853877	SRR11826447
chr17	47676439	SRR11826447
chr8	26583941	SRR11826447
chr13	27273310	SRR11826447
chr2	43973622	SRR11826447
chr20	63285706	SRR11826447
chr17	63703701	SRR11826447
chr11	117219149	SRR11826447
chr3	101565950	SRR11826447
chr12	123323783	SRR11826447
chr19	1244166	SRR11826447
chr7	135601479	SRR11826447
chr12	122264188	SRR11826447
chr3	63834140	SRR11826447
chr16	28112971	SRR11826447
chr7	107759066	SRR11826447
chr16	89285066	SRR11826447
chr11	119311859	SRR11826447
chr14	68978974	SRR11826447
chr19	9160210	SRR11826447
chr13	114301771	SRR11826447
chr12	50167167	SRR11826447
chr4	183510566	SRR11826447
chr17	75571070	SRR11826447
chr19	21117573	SRR11826447
chr5	34911654	SRR11826447
chr11	66340157	SRR11826447
chr10	96955653	SRR11826447
chr3	27394546	SRR11826447
chr10	89417883	SRR11826447
chr12	4548128	SRR11826447
chr2	32114744	SRR11826447
chr22	37024517	SRR11826447
chr8	124475243	SRR11826447
chrX	53569656	SRR11826447
chr14	31448203	SRR11826447
chr1	150470622	SRR11826447
chr3	50077016	SRR11826447
chr15	42457057	SRR11826447
chr10	42793978	SRR11826448
chr9	136687238	SRR11826448
chr10	94554185	SRR11826448
chr1	16148940	SRR11826448
chr3	9840755	SRR11826448
chr8	47961206	SRR11826448
chr9	2810389	SRR11826448
chr1	156061431	SRR11826448
chr13	110914770	SRR11826448
chr20	44197582	SRR11826448
chr15	66529521	SRR11826448
chr20	31778820	SRR11826448
chr20	35176211	SRR11826448
chr2	3552167	SRR11826448
chr19	4254441	SRR11826448
chr1	185300097	SRR11826448
chr19	1037900	SRR11826448
chr20	57366875	SRR11826448
chr1	225412572	SRR11826448
chr18	36796880	SRR11826448
chr16	67659749	SRR11826448
chr18	26032480	SRR11826448
chr14	67350636	SRR11826448
chr1	154601717	SRR11826448
chrX	149504254	SRR11826448
chr9	100022079	SRR11826448
chr11	65526329	SRR11826448
chr2	127523733	SRR11826448
chr10	68971926	SRR11826448
chr22	41528489	SRR11826448
chr12	123253784	SRR11826448
chr10	121974035	SRR11826448
chr4	17812279	SRR11826448
chr12	70330332	SRR11826448
chr10	97466872	SRR11826448
chr6	134978761	SRR11826448
chr14	49614393	SRR11826448
chr10	68970290	SRR11826448
chr19	17726908	SRR11826448
chr14	35013449	SRR11826448
chr19	11513181	SRR11826448
chr19	7642523	SRR11826448
chr3	160412391	SRR11826448
chr8	23258741	SRR11826448
chr14	30702320	SRR11826448
chr9	128987620	SRR11826448
chr8	56216503	SRR11826448
chr19	45852376	SRR11826448
chr22	28696932	SRR11826448
chr11	34118252	SRR11826448
chr2	241499364	SRR11826448
chr2	189666639	SRR11826448
chr9	26907916	SRR11826448
chr22	37757720	SRR11826448
chr15	88626505	SRR11826448
chr17	63601312	SRR11826448
chr1	53809723	SRR11826448
chr16	23678979	SRR11826448
chr3	108222296	SRR11826448
chr17	40096503	SRR11826448
chr2	237994782	SRR11826448
chr4	186709088	SRR11826448
chr19	40590248	SRR11826448
chr5	98903880	SRR11826448
chr1	25823731	SRR11826448
chr12	48660498	SRR11826448
chr8	93704989	SRR11826448
chr1	201848409	SRR11826448
chr19	47492980	SRR11826448
chr1	200408573	SRR11826448
chr10	114472992	SRR11826448
chr12	49994479	SRR11826448
chr14	73713365	SRR11826448
chr11	33087089	SRR11826448
chr17	28855050	SRR11826448
chr17	28579765	SRR11826448
chr22	29354681	SRR11826448
chr1	201989039	SRR11826448
chr2	74369406	SRR11826448
chr17	74866528	SRR11826448
chr17	747204	SRR11826448
chr8	94696881	SRR11826448
chr17	40097319	SRR11826448
chr3	193643379	SRR11826448
chr19	41902288	SRR11826448
chr14	21492723	SRR11826448
chr15	90088593	SRR11826448
chr1	173839390	SRR11826448
chr12	100315605	SRR11826448
chr7	892303	SRR11826448
chr16	2437177	SRR11826448
chr7	143304749	SRR11826448
chr13	112516454	SRR11826448
chr4	2963311	SRR11826448
chrX	72208228	SRR11826448
chr22	42603066	SRR11826448
chr2	135113223	SRR11826448
chr2	73228865	SRR11826448
chr15	89281768	SRR11826448
chr11	134158005	SRR11826448
chr20	3148058	SRR11826448
chr3	57757710	SRR11826448
chr19	41252405	SRR11826448
chr17	8238555	SRR11826448
chr5	40728436	SRR11826448
chr22	17726722	SRR11826448
chr12	122341558	SRR11826448
chr10	13186265	SRR11826448
chr19	2435087	SRR11826448
chr5	98902960	SRR11826448
chr19	11149171	SRR11826448
chr6	43587333	SRR11826448
chr19	48137548	SRR11826448
chr1	37840112	SRR11826448
chr16	47511763	SRR11826448
chr6	7884432	SRR11826448
chr20	35731978	SRR11826448
chr16	84054526	SRR11826448
chr3	43080959	SRR11826448
chr17	21018107	SRR11826448
chr19	6415267	SRR11826448
chr9	32434573	SRR11826448
chr2	219173433	SRR11826448
chr1	225404499	SRR11826448
chr8	31064331	SRR11826448
chr1	35192586	SRR11826448
chr8	140674319	SRR11826448
chr1	37872982	SRR11826448
chr12	46363770	SRR11826448
chr7	48108314	SRR11826448
chr6	116252981	SRR11826448
chr2	75702390	SRR11826448
chr3	125233189	SRR11826448
chr8	144519877	SRR11826448
chr15	58646160	SRR11826448
chr12	118376758	SRR11826448
chr8	142727370	SRR11826448
chr22	41224236	SRR11826448
chr15	73947833	SRR11826448
chr7	99563867	SRR11826448
chr7	48103306	SRR11826448
chr6	63691751	SRR11826448
chr2	43973622	SRR11826448
chr2	62996748	SRR11826448
chr17	63703701	SRR11826448
chr12	57232244	SRR11826448
chr5	36677048	SRR11826448
chr11	61416496	SRR11826448
chr3	121807396	SRR11826448
chr12	52952297	SRR11826448
chr22	36504557	SRR11826448
chr17	81846982	SRR11826448
chr17	75042225	SRR11826448
chr14	31448203	SRR11826448
chr19	19025704	SRR11826448
chr1	150470622	SRR11826448
chr2	65072617	SRR11826448
chr1	945630	SRR11826448
chr10	42793978	SRR11826449
chr9	136687238	SRR11826449
chr10	94554185	SRR11826449
chr1	16148940	SRR11826449
chr3	9840755	SRR11826449
chr8	47961206	SRR11826449
chr9	2810389	SRR11826449
chr1	156061431	SRR11826449
chr13	110914770	SRR11826449
chr20	44197582	SRR11826449
chr15	66529521	SRR11826449
chr20	31778820	SRR11826449
chr20	35176211	SRR11826449
chr2	3552167	SRR11826449
chr1	185300097	SRR11826449
chr19	1037900	SRR11826449
chr20	57366875	SRR11826449
chr4	56977074	SRR11826449
chr1	225412572	SRR11826449
chr18	36796880	SRR11826449
chr18	26032480	SRR11826449
chr14	67350636	SRR11826449
chr1	154601717	SRR11826449
chr5	6625595	SRR11826449
chrX	149504254	SRR11826449
chr9	100022079	SRR11826449
chr10	68971926	SRR11826449
chr10	121974035	SRR11826449
chr4	17812279	SRR11826449
chr12	70330332	SRR11826449
chr6	134978761	SRR11826449
chr14	49614393	SRR11826449
chr10	68970290	SRR11826449
chr15	79322027	SRR11826449
chr4	2956712	SRR11826449
chr19	11513181	SRR11826449
chr19	7642523	SRR11826449
chr3	160412391	SRR11826449
chr8	23258741	SRR11826449
chr1	161042152	SRR11826449
chr14	30702320	SRR11826449
chr9	128987620	SRR11826449
chr19	45852376	SRR11826449
chr22	28696932	SRR11826449
chr11	34118252	SRR11826449
chr1	40258374	SRR11826449
chr14	22902311	SRR11826449
chr9	26907916	SRR11826449
chr22	43180861	SRR11826449
chr3	52204710	SRR11826449
chr12	56282985	SRR11826449
chr15	88626505	SRR11826449
chr1	53809723	SRR11826449
chr16	23678979	SRR11826449
chr8	144511091	SRR11826449
chr2	208242062	SRR11826449
chr3	108222296	SRR11826449
chr4	168683079	SRR11826449
chr1	169378432	SRR11826449
chr19	40590248	SRR11826449
chr1	25823731	SRR11826449
chr12	48660498	SRR11826449
chr8	93704989	SRR11826449
chr19	19054242	SRR11826449
chr19	47492980	SRR11826449
chr5	138467055	SRR11826449
chr15	25370693	SRR11826449
chr1	200408573	SRR11826449
chr10	114472992	SRR11826449
chr12	49994479	SRR11826449
chr10	32034780	SRR11826449
chr2	74370487	SRR11826449
chr2	197453589	SRR11826449
chr14	35079000	SRR11826449
chr19	621631	SRR11826449
chr17	28579765	SRR11826449
chr17	792061	SRR11826449
chr21	45531609	SRR11826449
chr7	77696606	SRR11826449
chr22	29354681	SRR11826449
chr10	95238617	SRR11826449
chr1	201989039	SRR11826449
chr2	74369406	SRR11826449
chr17	41981963	SRR11826449
chr17	74866528	SRR11826449
chr8	94696881	SRR11826449
chr2	191008974	SRR11826449
chr3	193643379	SRR11826449
chr14	96382454	SRR11826449
chr12	124950029	SRR11826449
chr1	173839390	SRR11826449
chr10	32911536	SRR11826449
chr12	100315605	SRR11826449
chr16	2437177	SRR11826449
chr10	28149988	SRR11826449
chr14	73103304	SRR11826449
chr7	143304749	SRR11826449
chr4	2963311	SRR11826449
chr1	94536061	SRR11826449
chr3	53877701	SRR11826449
chrX	72208228	SRR11826449
chr1	246999951	SRR11826449
chr2	135113223	SRR11826449
chr1	77711828	SRR11826449
chr8	102224997	SRR11826449
chr11	134158005	SRR11826449
chr9	15433561	SRR11826449
chr20	3148058	SRR11826449
chr19	41252405	SRR11826449
chr10	69506213	SRR11826449
chr3	138537297	SRR11826449
chr5	40728436	SRR11826449
chr12	26905502	SRR11826449
chr9	98087723	SRR11826449
chr16	23559552	SRR11826449
chr10	13186265	SRR11826449
chr19	2435087	SRR11826449
chr18	13682014	SRR11826449
chrX	129926301	SRR11826449
chr4	103176013	SRR11826449
chr19	10310631	SRR11826449
chr1	37840112	SRR11826449
chr16	47511763	SRR11826449
chr6	13326793	SRR11826449
chr11	20397612	SRR11826449
chr8	20220271	SRR11826449
chr3	43080959	SRR11826449
chr16	67542482	SRR11826449
chr2	210472069	SRR11826449
chr19	6415267	SRR11826449
chr9	32434573	SRR11826449
chr2	219173433	SRR11826449
chr3	41234261	SRR11826449
chr15	78485799	SRR11826449
chr10	6224167	SRR11826449
chr1	35192586	SRR11826449
chr8	89914716	SRR11826449
chr17	59211621	SRR11826449
chr9	110941939	SRR11826449
chr22	21681355	SRR11826449
chr2	75706554	SRR11826449
chr7	102273461	SRR11826449
chr3	130734015	SRR11826449
chr7	48108314	SRR11826449
chr6	116252981	SRR11826449
chr16	23442504	SRR11826449
chr17	57105934	SRR11826449
chr12	6653010	SRR11826449
chr5	134896395	SRR11826449
chr17	47663149	SRR11826449
chr7	75987728	SRR11826449
chr2	215349171	SRR11826449
chr15	58646160	SRR11826449
chr16	23491776	SRR11826449
chr6	136846134	SRR11826449
chr12	14460713	SRR11826449
chr22	37679603	SRR11826449
chr2	10600872	SRR11826449
chr15	101646869	SRR11826449
chr8	26583941	SRR11826449
chr2	43973622	SRR11826449
chr2	238238929	SRR11826449
chr17	2694891	SRR11826449
chr17	63703701	SRR11826449
chr7	135601479	SRR11826449
chr3	121807396	SRR11826449
chr10	100988627	SRR11826449
chr2	44338369	SRR11826449
chr18	23572146	SRR11826449
chr16	28112971	SRR11826449
chr14	103475020	SRR11826449
chr3	120742481	SRR11826449
chr10	124765453	SRR11826449
chr19	9160210	SRR11826449
chr14	103707057	SRR11826449
chr8	33453498	SRR11826449
chr5	96737862	SRR11826449
chr12	53461021	SRR11826449
chr9	35750732	SRR11826449
chr19	11030835	SRR11826449
chr1	228097156	SRR11826449
chr2	32114744	SRR11826449
chr1	87340187	SRR11826449
chr14	31448203	SRR11826449
chr1	150470622	SRR11826449
chr18	54294237	SRR11826449
chr10	42793978	SRR11826450
chr9	136687238	SRR11826450
chr10	94554185	SRR11826450
chr1	16148940	SRR11826450
chr3	9840755	SRR11826450
chr9	2810389	SRR11826450
chr1	156061431	SRR11826450
chr13	110914770	SRR11826450
chr20	44197582	SRR11826450
chr15	66529521	SRR11826450
chr20	31778820	SRR11826450
chr20	35176211	SRR11826450
chr2	3552167	SRR11826450
chr1	185300097	SRR11826450
chr19	1037900	SRR11826450
chr20	57366875	SRR11826450
chr1	225412572	SRR11826450
chr18	36796880	SRR11826450
chr16	67659749	SRR11826450
chr14	67350636	SRR11826450
chr5	6625595	SRR11826450
chrX	149504254	SRR11826450
chr2	127523733	SRR11826450
chr10	68971926	SRR11826450
chr22	41528489	SRR11826450
chr12	123253784	SRR11826450
chr10	121974035	SRR11826450
chr14	49614393	SRR11826450
chr19	17726908	SRR11826450
chr15	79322027	SRR11826450
chr3	160412391	SRR11826450
chr5	131359515	SRR11826450
chr22	28696932	SRR11826450
chr2	241499364	SRR11826450
chr14	22902311	SRR11826450
chr2	189666639	SRR11826450
chr9	26907916	SRR11826450
chr22	43180861	SRR11826450
chr22	37757720	SRR11826450
chr3	52204710	SRR11826450
chr12	56282985	SRR11826450
chr15	88626505	SRR11826450
chr16	23678979	SRR11826450
chr17	40096503	SRR11826450
chr4	168683079	SRR11826450
chr2	237994782	SRR11826450
chr4	186709088	SRR11826450
chr5	98903880	SRR11826450
chr12	48660498	SRR11826450
chr19	19054242	SRR11826450
chr19	47492980	SRR11826450
chr15	25370693	SRR11826450
chr1	200408573	SRR11826450
chr10	32034780	SRR11826450
chr11	33087089	SRR11826450
chr14	35079000	SRR11826450
chr19	621631	SRR11826450
chr17	792061	SRR11826450
chr14	69399395	SRR11826450
chr21	45531609	SRR11826450
chr10	95238617	SRR11826450
chr19	18926337	SRR11826450
chr2	74369406	SRR11826450
chr17	74866528	SRR11826450
chr11	64229269	SRR11826450
chr9	32419167	SRR11826450
chr17	40097319	SRR11826450
chr3	193643379	SRR11826450
chr3	98590655	SRR11826450
chr12	124950029	SRR11826450
chr10	32911536	SRR11826450
chr16	5093533	SRR11826450
chr10	28149988	SRR11826450
chr1	94536061	SRR11826450
chr22	42603066	SRR11826450
chr1	230255314	SRR11826450
chr17	28888965	SRR11826450
chr20	3148058	SRR11826450
chr12	122341558	SRR11826450
chr13	73062046	SRR11826450
chr19	10310631	SRR11826450
chr19	4028533	SRR11826450
chr1	37840112	SRR11826450
chr6	7884432	SRR11826450
chr1	90007666	SRR11826450
chr11	20397612	SRR11826450
chr17	21018107	SRR11826450
chr16	67542482	SRR11826450
chr3	41234261	SRR11826450
chr19	58417284	SRR11826450
chr8	31064331	SRR11826450
chr1	35192586	SRR11826450
chr22	21681355	SRR11826450
chr12	46363770	SRR11826450
chr5	151253234	SRR11826450
chr4	87176769	SRR11826450
chr7	48108314	SRR11826450
chr17	57105934	SRR11826450
chr7	66809240	SRR11826450
chr1	37998109	SRR11826450
chr17	7703121	SRR11826450
chr13	39751024	SRR11826450
chr11	36227171	SRR11826450
chr6	4995197	SRR11826450
chr4	521168	SRR11826450
chr2	43224972	SRR11826450
chr6	136846134	SRR11826450
chr15	101646869	SRR11826450
chr20	63285706	SRR11826450
chr19	2041136	SRR11826450
chr7	100106423	SRR11826450
chr5	36677048	SRR11826450
chr11	61416496	SRR11826450
chr11	64224135	SRR11826450
chr13	114301771	SRR11826450
chr4	183510566	SRR11826450
chr12	125025173	SRR11826450
chr4	186663358	SRR11826450
chr15	74023012	SRR11826450
chr22	50284137	SRR11826450
chr3	98768478	SRR11826450
chr2	32114744	SRR11826450
chr14	31448203	SRR11826450
chr3	50077016	SRR11826450
chr10	42793978	SRR11826451
chr3	9840755	SRR11826451
chr9	2810389	SRR11826451
chr20	44197582	SRR11826451
chr1	185300097	SRR11826451
chr19	1037900	SRR11826451
chr4	56977074	SRR11826451
chr18	36796880	SRR11826451
chr18	26032480	SRR11826451
chr14	67350636	SRR11826451
chr5	6625595	SRR11826451
chr9	100022079	SRR11826451
chr11	65526329	SRR11826451
chr10	68971926	SRR11826451
chr22	41528489	SRR11826451
chr12	123253784	SRR11826451
chr10	97466872	SRR11826451
chr19	17726908	SRR11826451
chr15	79322027	SRR11826451
chr4	2956712	SRR11826451
chr8	23258741	SRR11826451
chr14	30702320	SRR11826451
chr9	128987620	SRR11826451
chr2	241499364	SRR11826451
chr1	40258374	SRR11826451
chr9	26907916	SRR11826451
chr3	52204710	SRR11826451
chr5	55366765	SRR11826451
chr17	63601312	SRR11826451
chr3	108222296	SRR11826451
chr4	168683079	SRR11826451
chr1	169378432	SRR11826451
chr4	186709088	SRR11826451
chr19	40590248	SRR11826451
chr5	98903880	SRR11826451
chr8	93704989	SRR11826451
chr19	47492980	SRR11826451
chr5	138467055	SRR11826451
chr10	114472992	SRR11826451
chr2	74366356	SRR11826451
chr17	28855050	SRR11826451
chr7	77696606	SRR11826451
chr19	18926337	SRR11826451
chr17	40097319	SRR11826451
chr11	66267291	SRR11826451
chr10	32911536	SRR11826451
chr16	5093533	SRR11826451
chr10	28149988	SRR11826451
chr14	73103304	SRR11826451
chr1	230255314	SRR11826451
chr3	57757710	SRR11826451
chr10	69506213	SRR11826451
chr12	26905502	SRR11826451
chr12	122341558	SRR11826451
chr17	80104998	SRR11826451
chrX	129926301	SRR11826451
chr5	98902960	SRR11826451
chr13	73062046	SRR11826451
chr19	10310631	SRR11826451
chr17	7591837	SRR11826451
chr16	84054526	SRR11826451
chr3	43080959	SRR11826451
chr9	21859365	SRR11826451
chr19	6415267	SRR11826451
chr21	32412888	SRR11826451
chr15	92949055	SRR11826451
chr10	6224167	SRR11826451
chr19	1399884	SRR11826451
chr1	156135204	SRR11826451
chr17	776943	SRR11826451
chr17	49704127	SRR11826451
chr12	46363770	SRR11826451
chr16	23442504	SRR11826451
chr8	42856396	SRR11826451
chr3	125233189	SRR11826451
chr15	73947833	SRR11826451
chr8	47823975	SRR11826451
chr6	4995197	SRR11826451
chr2	10600872	SRR11826451
[truncated: 10,988 more rows]

[truncated: 5 more sheets: A375(1), A375 (2), DU145 (1), DU145 (2), NCIH385]
