# Supplementary material for: De novo identification of expressed cancer somatic mutations from single-cell RNA sequencing data
Source: Genome Med. 2023 Dec 18;15:115. doi: 10.1186/s13073-023-01269-1 (PMC10726641; doi:10.1186/s13073-023-01269-1)
Supplement: Supplementary file 3 — Additional file 3: Includes 1 table of the annotation for cell line data sets used in the study. The name of the table is: Table S1. Annotation of each mutation in 15 cell line datasets detected by RESA. [file 13073_2023_1269_MOESM3_ESM.xlsx]

## Sheet: JURKAT(1)
SRR8158669	JURKAT	SMART-seq	chr16	27233013	27233013	C	G	chr16	27233013	.	C	G	371.77	.	GENE=NSMCE1;AC=1;AF=0.5;AN=2;BaseQRankSum=0.446;ClippingRankSum=0;DP=22;ExcessHet=3.0103;FS=1.768;MLEAC=1;MLEAF=0.5;MQ=60;MQRankSum=0;QD=16.9;ReadPosRankSum=1.405;SOR=1.08;ANN=G|missense	variant|MODERATE|NSMCE1|NSMCE1|transcript|NM	145080.3|Coding|5/8|c.471G>C|p.Lys157Asn|569/1062|471/801|157/266||;VPR=13;TPR=22;TCR=25;PctExtPos=0.480;TDM=15;VAF=0.591;TMMR=0;VMMR=0;MMF=0.000;VMMF=0.000	GT:AD:DP:GQ:PL	0/1:9,13:22:99:400,0,255
SRR8158669	JURKAT	SMART-seq	chr1	33036757	33036757	G	A	chr1	33036757	.	G	A	342.77	.	GENE=AK2;AC=1;AF=0.5;AN=2;BaseQRankSum=-1.783;ClippingRankSum=0;DP=17;ExcessHet=3.0103;FS=0;MLEAC=1;MLEAF=0.5;MQ=60;MQRankSum=0;QD=20.16;ReadPosRankSum=-0.509;SOR=0.693;ANN=A|synonymous	variant|LOW|AK2|AK2|transcript|NM	001625.3|Coding|1/6|c.72C>T|p.Pro24Pro|155/2759|72/720|24/239||,A|synonymous	variant|LOW|AK2|AK2|transcript|NM	001199199.1|Coding|1/7|c.72C>T|p.Pro24Pro|155/3647|72/675|24/224||,A|synonymous	variant|LOW|AK2|AK2|transcript|NM	013411.4|Coding|1/7|c.72C>T|p.Pro24Pro|155/3671|72/699|24/232||,A|non	coding	exon	variant|MODIFIER|AK2|AK2|transcript|NR	037591.1|Noncoding|1/8|n.155C>T||||||,A|non	coding	exon	variant|MODIFIER|AK2|AK2|transcript|NR	037592.1|Noncoding|1/7|n.155C>T||||||;VPR=9;TPR=12;TCR=16;PctExtPos=0.438;TDM=22;VAF=0.750;TMMR=0;VMMR=0;MMF=0.000;VMMF=0.000	GT:AD:DP:GQ:PL	0/1:4,13:17:84:371,0,84
SRR8158669	JURKAT	SMART-seq	chr19	4941798	4941798	C	A	chr19	4941798	.	C	A	461.77	.	GENE=UHRF1;AC=1;AF=0.5;AN=2;BaseQRankSum=0.492;ClippingRankSum=0;DP=37;ExcessHet=3.0103;FS=0;MLEAC=1;MLEAF=0.5;MQ=60;MQRankSum=0;QD=12.48;ReadPosRankSum=-1.174;SOR=0.793;ANN=A|synonymous	variant|LOW|UHRF1|UHRF1|transcript|NM	013282.4|Coding|6/16|c.979C>A|p.Arg327Arg|1459/4252|979/2421|327/806||,A|synonymous	variant|LOW|UHRF1|UHRF1|transcript|NM	001290050.1|Coding|7/17|c.940C>A|p.Arg314Arg|1516/4309|940/2382|314/793||,A|synonymous	variant|LOW|UHRF1|UHRF1|transcript|NM	001048201.2|Coding|7/17|c.940C>A|p.Arg314Arg|1176/3969|940/2382|314/793||,A|synonymous	variant|LOW|UHRF1|UHRF1|transcript|NM	001290051.1|Coding|7/17|c.940C>A|p.Arg314Arg|1104/3897|940/2382|314/793||,A|synonymous	variant|LOW|UHRF1|UHRF1|transcript|NM	001290052.1|Coding|7/17|c.940C>A|p.Arg314Arg|1078/3871|940/2382|314/793||;VPR=16;TPR=32;TCR=37;PctExtPos=0.568;TDM=34;VAF=0.500;TMMR=0;VMMR=0;MMF=0.000;VMMF=0.000	GT:AD:DP:GQ:PL	0/1:18,19:37:99:490,0,471
SRR8158669	JURKAT	SMART-seq	chr17	82054028	82054028	G	A	chr17	82054028	.	G	A	505.77	.	GENE=GPS1;AC=1;AF=0.5;AN=2;BaseQRankSum=-0.811;ClippingRankSum=0;DP=33;ExcessHet=3.0103;FS=1.434;MLEAC=1;MLEAF=0.5;MQ=60;MQRankSum=0;QD=15.33;ReadPosRankSum=0.402;SOR=0.42;ANN=A|missense	variant|MODERATE|GPS1|GPS1|transcript|NM	212492.1|Coding|3/13|c.407G>A|p.Arg136His|827/2347|407/1584|136/527||,A|missense	variant|MODERATE|GPS1|GPS1|transcript|NM	004127.4|Coding|3/13|c.287G>A|p.Arg96His|332/1864|287/1476|96/491||;VPR=18;TPR=28;TCR=31;PctExtPos=0.419;TDM=22;VAF=0.643;TMMR=0;VMMR=0;MMF=0.000;VMMF=0.000	GT:AD:DP:GQ:PL	0/1:12,21:33:99:534,0,286
SRR8158669	JURKAT	SMART-seq	chr6	36985892	36985892	C	T	chr6	36985892	.	C	T	129.77	.	GENE=MTCH1;AC=1;AF=0.5;AN=2;BaseQRankSum=-0.691;ClippingRankSum=0;DP=15;ExcessHet=3.0103;FS=0;MLEAC=1;MLEAF=0.5;MQ=60;MQRankSum=0;QD=8.65;ReadPosRankSum=-0.752;SOR=1.022;ANN=T|synonymous	variant|LOW|MTCH1|MTCH1|transcript|NM	001271641.1|Coding|1/12|c.282G>A|p.Ala94Ala|660/2316|282/1170|94/389||,T|synonymous	variant|LOW|MTCH1|MTCH1|transcript|NM	014341.2|Coding|1/12|c.282G>A|p.Ala94Ala|660/2265|282/1119|94/372||;VPR=5;TPR=16;TCR=17;PctExtPos=0.706;TDM=5;VAF=0.312;TMMR=3;VMMR=0;MMF=0.188;VMMF=0.000	GT:AD:DP:GQ:PL	0/1:8,7:15:99:158,0,219
SRR8158669	JURKAT	SMART-seq	chr11	64224924	64224924	G	A	chr11	64224924	.	G	A	269.77	.	GENE=TRPT1;AC=1;AF=0.5;AN=2;BaseQRankSum=-0.587;ClippingRankSum=0;DP=15;ExcessHet=3.0103;FS=6.286;MLEAC=1;MLEAF=0.5;MQ=60;MQRankSum=0;QD=17.98;ReadPosRankSum=-0.472;SOR=1.67;ANN=A|synonymous	variant|LOW|TRPT1|TRPT1|transcript|NM	001160389.1|Coding|4/8|c.204C>T|p.Arg68Arg|418/1059|204/768|68/255||,A|synonymous	variant|LOW|TRPT1|TRPT1|transcript|NM	001160393.1|Coding|3/7|c.204C>T|p.Arg68Arg|213/851|204/765|68/254||,A|synonymous	variant|LOW|TRPT1|TRPT1|transcript|NM	001033678.3|Coding|4/8|c.204C>T|p.Arg68Arg|418/1053|204/762|68/253||,A|synonymous	variant|LOW|TRPT1|TRPT1|transcript|NM	001160390.1|Coding|4/8|c.204C>T|p.Arg68Arg|406/1041|204/762|68/253||,A|synonymous	variant|LOW|TRPT1|TRPT1|transcript|NM	001160392.1|Coding|4/7|c.204C>T|p.Arg68Arg|418/942|204/651|68/216||,A|synonymous	variant|LOW|TRPT1|TRPT1|transcript|NM	031472.3|Coding|3/7|c.57C>T|p.Arg19Arg|334/969|57/615|19/204||;VPR=10;TPR=14;TCR=15;PctExtPos=0.333;TDM=9;VAF=0.714;TMMR=0;VMMR=0;MMF=0.000;VMMF=0.000	GT:AD:DP:GQ:PL	0/1:4,11:15:84:298,0,84
SRR8158669	JURKAT	SMART-seq	chr19	12925133	12925133	G	A	chr19	12925133	.	G	A	78.77	.	GENE=FARSA;AC=1;AF=0.5;AN=2;BaseQRankSum=0.373;ClippingRankSum=0;DP=41;ExcessHet=3.0103;FS=3.873;MLEAC=1;MLEAF=0.5;MQ=60;MQRankSum=0;QD=1.92;ReadPosRankSum=-1.143;SOR=1.569;ANN=A|missense	variant|MODERATE|FARSA|FARSA|transcript|NM	004461.2|Coding|8/13|c.883C>T|p.Arg295Trp|931/1853|883/1527|295/508||;VPR=7;TPR=38;TCR=41;PctExtPos=0.829;TDM=60;VAF=0.184;TMMR=0;VMMR=0;MMF=0.000;VMMF=0.000	GT:AD:DP:GQ:PL	0/1:34,7:41:99:107,0,1013
SRR8158669	JURKAT	SMART-seq	chr2	215349601	215349601	C	T	chr2	215349601	.	C	T	356.77	.	GENE=ATIC;AC=1;AF=0.5;AN=2;BaseQRankSum=-0.433;ClippingRankSum=0;DP=23;ExcessHet=3.0103;FS=3.796;MLEAC=1;MLEAF=0.5;MQ=60;MQRankSum=0;QD=15.51;ReadPosRankSum=0.033;SOR=1.245;ANN=T|synonymous	variant|LOW|ATIC|ATIC|transcript|NM	004044.6|Coding|16/16|c.1725C>T|p.Cys575Cys|1912/2084|1725/1779|575/592||;VPR=14;TPR=22;TCR=22;PctExtPos=0.364;TDM=7;VAF=0.636;TMMR=0;VMMR=0;MMF=0.000;VMMF=0.000	GT:AD:DP:GQ:PL	0/1:9,14:23:99:385,0,211
SRR8158669	JURKAT	SMART-seq	chr19	12940058	12940058	G	A	chr19	12940058	.	G	A	469.77	.	GENE=CALR;AC=1;AF=0.5;AN=2;BaseQRankSum=0.426;ClippingRankSum=0;DP=51;ExcessHet=3.0103;FS=5.936;MLEAC=1;MLEAF=0.5;MQ=60;MQRankSum=0;QD=9.4;ReadPosRankSum=1.062;SOR=1.204;ANN=A|missense	variant|MODERATE|CALR|CALR|transcript|NM	004343.3|Coding|4/9|c.403G>A|p.Asp135Asn|483/1911|403/1254|135/417||;VPR=19;TPR=55;TCR=62;PctExtPos=0.694;TDM=149;VAF=0.345;TMMR=0;VMMR=0;MMF=0.000;VMMF=0.000	GT:AD:DP:GQ:PL	0/1:31,19:50:99:498,0,874
SRR8158669	JURKAT	SMART-seq	chr1	8866495	8866495	T	C	chr1	8866495	.	T	C	561.77	.	GENE=ENO1;AC=1;AF=0.5;AN=2;BaseQRankSum=0.162;ClippingRankSum=0;DP=83;ExcessHet=3.0103;FS=0.902;MLEAC=1;MLEAF=0.5;MQ=60;MQRankSum=0;QD=6.94;ReadPosRankSum=1.273;SOR=0.821;ANN=C|missense	variant|MODERATE|ENO1|ENO1|transcript|NM	001428.3|Coding|7/12|c.451A>G|p.Asn151Asp|973/2187|451/1305|151/434||,C|missense	variant|MODERATE|ENO1|ENO1|transcript|NM	001201483.1|Coding|4/9|c.172A>G|p.Asn58Asp|1336/2550|172/1026|58/341||;VPR=23;TPR=73;TCR=84;PctExtPos=0.726;TDM=465;VAF=0.315;TMMR=0;VMMR=0;MMF=0.000;VMMF=0.000	GT:AD:DP:GQ:PL	0/1:57,24:81:99:590,0,1704
SRR8158669	JURKAT	SMART-seq	chr11	63996558	63996558	G	A	chr11	63996558	.	G	A	463.77	.	GENE=OTUB1;AC=1;AF=0.5;AN=2;BaseQRankSum=-2.214;ClippingRankSum=0;DP=29;ExcessHet=3.0103;FS=1.485;MLEAC=1;MLEAF=0.5;MQ=60;MQRankSum=0;QD=15.99;ReadPosRankSum=0.093;SOR=0.801;ANN=A|missense	variant|MODERATE|OTUB1|OTUB1|transcript|NM	017670.2|Coding|4/7|c.248G>A|p.Arg83His|852/2294|248/816|83/271||,A|non	coding	exon	variant|MODIFIER|OTUB1|OTUB1|transcript|NR	003089.1|Noncoding|4/6|n.852G>A||||||;VPR=14;TPR=23;TCR=29;PctExtPos=0.517;TDM=7;VAF=0.609;TMMR=0;VMMR=0;MMF=0.000;VMMF=0.000	GT:AD:DP:GQ:PL	0/1:11,18:29:99:492,0,295
SRR8158669	JURKAT	SMART-seq	chr16	2214555	2214555	C	T	chr16	2214555	.	C	T	510.89	.	GENE=PGP;AC=1;AF=0.5;AN=2;BaseQRankSum=-0.739;ClippingRankSum=0;DP=22;ExcessHet=3.0103;FS=0;MLEAC=1;MLEAF=0.5;MQ=60;MQRankSum=0;QD=23.22;ReadPosRankSum=0;SOR=1.721;ANN=T|missense	variant|MODERATE|PGP|PGP|transcript|NM	001042371.2|Coding|1/2|c.223G>A|p.Ala75Thr|267/3136|223/966|75/321||;VPR=17;TPR=19;TCR=20;PctExtPos=0.150;TDM=11;VAF=0.895;TMMR=0;VMMR=0;MMF=0.000;VMMF=0.000	GT:AD:DP:GQ:PL	0/1:2,20:22:2:537,0,2
SRR8158669	JURKAT	SMART-seq	chr7	127588519	127588519	G	A	chr7	127588519	.	G	A	70.77	.	GENE=ARF5;AC=1;AF=0.5;AN=2;BaseQRankSum=1.148;ClippingRankSum=0;DP=21;ExcessHet=3.0103;FS=0;MLEAC=1;MLEAF=0.5;MQ=60;MQRankSum=0;QD=3.54;ReadPosRankSum=0.612;SOR=0.252;ANN=A|synonymous	variant|LOW|ARF5|ARF5|transcript|NM	001662.3|Coding|1/6|c.21G>A|p.Ala7Ala|168/1096|21/543|7/180||;VPR=5;TPR=19;TCR=20;PctExtPos=0.750;TDM=15;VAF=0.263;TMMR=0;VMMR=0;MMF=0.000;VMMF=0.000	GT:AD:DP:GQ:PL	0/1:15,5:20:99:99,0,411
SRR8158669	JURKAT	SMART-seq	chrX	154379763	154379763	C	T	chrX	154379763	.	C	T	330.77	.	GENE=EMD;AC=2;AF=1;AN=2;DP=11;ExcessHet=3.0103;FS=0;MLEAC=2;MLEAF=1;MQ=60;QD=30.07;SOR=1.802;ANN=T|synonymous	variant|LOW|EMD|EMD|transcript|NM	000117.2|Coding|2/6|c.156C>T|p.Ser52Ser|404/1339|156/765|52/254||;VPR=10;TPR=10;TCR=11;PctExtPos=0.091;TDM=2;VAF=1.000;TMMR=0;VMMR=0;MMF=0.000;VMMF=0.000	GT:AD:DP:GQ:PL	1/1:0,11:11:33:359,33,0
SRR8158669	JURKAT	SMART-seq	chr19	34394013	34394013	G	A	chr19	34394013	.	G	A	659.77	.	GENE=GPI;AC=1;AF=0.5;AN=2;BaseQRankSum=-2.818;ClippingRankSum=0;DP=42;ExcessHet=3.0103;FS=9.166;MLEAC=1;MLEAF=0.5;MQ=60;MQRankSum=0;QD=15.71;ReadPosRankSum=-0.741;SOR=0.707;ANN=A|missense	variant|MODERATE|GPI|GPI|transcript|NM	001289789.1|Coding|13/19|c.1126G>A|p.Ala376Thr|1296/4341|1126/1794|376/597||,A|missense	variant|MODERATE|GPI|GPI|transcript|NM	001184722.1|Coding|12/18|c.1042G>A|p.Ala348Thr|1212/4257|1042/1710|348/569||,A|missense	variant|MODERATE|GPI|GPI|transcript|NM	000175.3|Coding|12/18|c.1009G>A|p.Ala337Thr|1149/4194|1009/1677|337/558||,A|missense	variant|MODERATE|GPI|GPI|transcript|NM	001289790.1|Coding|11/17|c.925G>A|p.Ala309Thr|1065/4110|925/1593|309/530||;VPR=24;TPR=38;TCR=41;PctExtPos=0.415;TDM=41;VAF=0.632;TMMR=0;VMMR=0;MMF=0.000;VMMF=0.000	GT:AD:DP:GQ:PL	0/1:16,26:42:99:688,0,425
SRR8158669	JURKAT	SMART-seq	chr16	88646181	88646181	C	T	chr16	88646181	.	C	T	189.77	.	GENE=CYBA;AC=1;AF=0.5;AN=2;BaseQRankSum=-0.534;ClippingRankSum=0;DP=39;ExcessHet=3.0103;FS=5.55;MLEAC=1;MLEAF=0.5;MQ=60;MQRankSum=0;QD=4.87;ReadPosRankSum=-1.47;SOR=1.739;ANN=T|missense	variant|MODERATE|CYBA|CYBA|transcript|NM	000101.3|Coding|5/6|c.304G>A|p.Gly102Ser|375/723|304/588|102/195||;VPR=9;TPR=35;TCR=40;PctExtPos=0.775;TDM=46;VAF=0.257;TMMR=0;VMMR=0;MMF=0.000;VMMF=0.000	GT:AD:DP:GQ:PL	0/1:29,10:39:99:218,0,849
SRR8158669	JURKAT	SMART-seq	chr2	43225235	43225235	G	A	chr2	43225235	.	G	A	341.77	.	GENE=ZFP36L2;AC=2;AF=1;AN=2;DP=11;ExcessHet=3.0103;FS=0;MLEAC=2;MLEAF=1;MQ=60;QD=31.07;SOR=2.494;ANN=A|missense	variant|MODERATE|ZFP36L2|ZFP36L2|transcript|NM	006887.4|Coding|2/2|c.569C>T|p.Pro190Leu|860/3693|569/1485|190/494||;VPR=10;TPR=10;TCR=11;PctExtPos=0.091;TDM=11;VAF=1.000;TMMR=0;VMMR=0;MMF=0.000;VMMF=0.000	GT:AD:DP:GQ:PL	1/1:0,11:11:33:370,33,0
SRR8158669	JURKAT	SMART-seq	chr13	45340739	45340739	G	A	chr13	45340739	.	G	A	266.77	.	GENE=TPT1;AC=1;AF=0.5;AN=2;BaseQRankSum=-1.176;ClippingRankSum=0;DP=32;ExcessHet=3.0103;FS=3.247;MLEAC=1;MLEAF=0.5;MQ=60;MQRankSum=0;QD=8.34;ReadPosRankSum=0.493;SOR=0.283;ANN=A|synonymous	variant|LOW|TPT1|TPT1|transcript|NM	001286272.1|Coding|2/6|c.75C>T|p.Asp25Asp|290/4814|75/594|25/197||,A|synonymous	variant|LOW|TPT1|TPT1|transcript|NM	003295.3|Coding|2/6|c.75C>T|p.Asp25Asp|290/4649|75/519|25/172||,A|intron	variant|MODIFIER|TPT1|TPT1|transcript|NM	001286273.1|Coding|1/4|c.-1+303C>T||||||;VPR=9;TPR=25;TCR=31;PctExtPos=0.710;TDM=32;VAF=0.360;TMMR=0;VMMR=0;MMF=0.000;VMMF=0.000	GT:AD:DP:GQ:PL	0/1:20,12:32:99:295,0,554
SRR8158669	JURKAT	SMART-seq	chrX	154478766	154478766	C	T	chrX	154478766	.	C	T	417.77	.	GENE=LAGE3;AC=1;AF=0.5;AN=2;BaseQRankSum=-0.026;ClippingRankSum=0;DP=27;ExcessHet=3.0103;FS=3.867;MLEAC=1;MLEAF=0.5;MQ=60;MQRankSum=0;QD=15.47;ReadPosRankSum=-0.352;SOR=1.786;ANN=T|synonymous	variant|LOW|LAGE3|LAGE3|transcript|NM	006014.4|Coding|1/3|c.150G>A|p.Ala50Ala|492/949|150/432|50/143||;VPR=14;TPR=23;TCR=27;PctExtPos=0.481;TDM=18;VAF=0.609;TMMR=0;VMMR=0;MMF=0.000;VMMF=0.000	GT:AD:DP:GQ:PL	0/1:11,16:27:99:446,0,278
SRR8158669	JURKAT	SMART-seq	chr12	26982789	26982789	G	C	chr12	26982789	.	G	C	316.77	.	GENE=TM7SF3;AC=1;AF=0.5;AN=2;BaseQRankSum=-1.297;ClippingRankSum=0;DP=17;ExcessHet=3.0103;FS=0;MLEAC=1;MLEAF=0.5;MQ=60;MQRankSum=0;QD=18.63;ReadPosRankSum=0.338;SOR=0.399;ANN=C|missense	variant|MODERATE|TM7SF3|TM7SF3|transcript|NM	016551.2|Coding|7/12|c.939C>G|p.His313Gln|1177/4345|939/1713|313/570||;VPR=11;TPR=16;TCR=18;PctExtPos=0.389;TDM=15;VAF=0.688;TMMR=0;VMMR=0;MMF=0.000;VMMF=0.000	GT:AD:DP:GQ:PL	0/1:6,11:17:99:345,0,169
SRR8158669	JURKAT	SMART-seq	chr11	62572621	62572621	C	T	chr11	62572621	.	C	T	178.77	.	GENE=EEF1G;AC=1;AF=0.5;AN=2;BaseQRankSum=-0.636;ClippingRankSum=0;DP=37;ExcessHet=3.0103;FS=3.432;MLEAC=1;MLEAF=0.5;MQ=60;MQRankSum=0;QD=4.83;ReadPosRankSum=0.385;SOR=0.245;ANN=T|missense	variant|MODERATE|EEF1G|EEF1G|transcript|NM	001404.4|Coding|2/10|c.134G>A|p.Arg45His|280/1538|134/1314|45/437||;VPR=8;TPR=29;TCR=39;PctExtPos=0.795;TDM=47;VAF=0.276;TMMR=0;VMMR=0;MMF=0.000;VMMF=0.000	GT:AD:DP:GQ:PL	0/1:27,10:37:99:207,0,808
SRR8158669	JURKAT	SMART-seq	chr11	75404142	75404142	T	C	chr11	75404142	.	T	C	940.77	.	GENE=RPS3;AC=1;AF=0.5;AN=2;BaseQRankSum=2.054;ClippingRankSum=0;DP=70;ExcessHet=3.0103;FS=6.531;MLEAC=1;MLEAF=0.5;MQ=60;MQRankSum=0;QD=13.44;ReadPosRankSum=-0.662;SOR=0.228;ANN=C|missense	variant|MODERATE|RPS3|RPS3|transcript|NM	001260506.1|Coding|5/7|c.521T>C|p.Ile174Thr|578/2171|521/780|174/259||,C|missense	variant|MODERATE|RPS3|RPS3|transcript|NM	001005.4|Coding|5/7|c.473T>C|p.Ile158Thr|530/2092|473/732|158/243||,C|missense	variant|MODERATE|RPS3|RPS3|transcript|NM	001260507.1|Coding|4/6|c.95T>C|p.Ile32Thr|399/1961|95/354|32/117||,C|missense	variant|MODERATE|RPS3|RPS3|transcript|NM	001256802.1|Coding|5/7|c.473T>C|p.Ile158Thr|530/1367|473/732|158/243||;VPR=34;TPR=65;TCR=72;PctExtPos=0.528;TDM=211;VAF=0.523;TMMR=0;VMMR=0;MMF=0.000;VMMF=0.000	GT:AD:DP:GQ:PL	0/1:35,35:70:99:969,0,945
SRR8158669	JURKAT	SMART-seq	chrX	48911587	48911587	G	A	chrX	48911587	.	G	A	168.8	.	GENE=SLC35A2;AC=2;AF=1;AN=2;DP=7;ExcessHet=3.0103;FS=0;MLEAC=2;MLEAF=1;MQ=60;QD=24.11;SOR=0.941;ANN=A|missense	variant|MODERATE|SLC35A2|SLC35A2|transcript|NM	001282651.1|Coding|1/5|c.50C>T|p.Ala17Val|372/2703|50/1266|17/421||,A|missense	variant|MODERATE|SLC35A2|SLC35A2|transcript|NM	001282647.1|Coding|1/5|c.50C>T|p.Ala17Val|372/1181|50/675|17/224||,A|missense	variant|MODERATE|SLC35A2|SLC35A2|transcript|NM	005660.2|Coding|1/5|c.50C>T|p.Ala17Val|372/1771|50/1191|17/396||,A|missense	variant|MODERATE|SLC35A2|SLC35A2|transcript|NM	001032289.2|Coding|1/4|c.50C>T|p.Ala17Val|372/2029|50/729|17/242||,A|missense	variant|MODERATE|SLC35A2|SLC35A2|transcript|NM	001042498.2|Coding|1/4|c.50C>T|p.Ala17Val|372/2619|50/1182|17/393||,A|missense	variant|MODERATE|SLC35A2|SLC35A2|transcript|NM	001282649.1|Coding|1/3|c.50C>T|p.Ala17Val|372/2436|50/999|17/332||,A|missense	variant|MODERATE|SLC35A2|SLC35A2|transcript|NM	001282650.1|Coding|1/4|c.50C>T|p.Ala17Val|372/2658|50/1221|17/406||,A|intron	variant|MODIFIER|SLC35A2|SLC35A2|transcript|NM	001282648.1|Coding|1/3|c.19+272C>T||||||;VPR=4;TPR=4;TCR=6;PctExtPos=0.333;TDM=2;VAF=1.000;TMMR=0;VMMR=0;MMF=0.000;VMMF=0.000	GT:AD:DP:GQ:PL	1/1:0,7:7:21:197,21,0
SRR8158669	JURKAT	SMART-seq	chr9	125239467	125239467	C	T	chr9	125239467	.	C	T	29.77	.	GENE=HSPA5;AC=1;AF=0.5;AN=2;BaseQRankSum=-1.193;ClippingRankSum=0;DP=45;ExcessHet=3.0103;FS=3.83;MLEAC=1;MLEAF=0.5;MQ=60;MQRankSum=0;QD=0.66;ReadPosRankSum=-0.799;SOR=1.259;ANN=T|missense	variant|MODERATE|HSPA5|HSPA5|transcript|NM	005347.4|Coding|4/8|c.559G>A|p.Ala187Thr|820/3970|559/1965|187/654||;VPR=5;TPR=40;TCR=44;PctExtPos=0.886;TDM=102;VAF=0.125;TMMR=0;VMMR=0;MMF=0.000;VMMF=0.000	GT:AD:DP:GQ:PL	0/1:39,6:45:58:58,0,1142
SRR8158669	JURKAT	SMART-seq	chr7	30603506	30603506	G	C	chr7	30603506	.	G	C	166.77	.	GENE=GARS;AC=1;AF=0.5;AN=2;BaseQRankSum=1.35;ClippingRankSum=0;DP=21;ExcessHet=3.0103;FS=7.384;MLEAC=1;MLEAF=0.5;MQ=60;MQRankSum=0;QD=7.94;ReadPosRankSum=2.292;SOR=1.472;ANN=C|missense	variant|MODERATE|GARS|GARS|transcript|NM	002047.2|Coding|6/17|c.669G>C|p.Gln223His|1026/2749|669/2220|223/739||;VPR=7;TPR=20;TCR=22;PctExtPos=0.682;TDM=26;VAF=0.350;TMMR=0;VMMR=0;MMF=0.000;VMMF=0.000	GT:AD:DP:GQ:PL	0/1:14,7:21:99:195,0,451
SRR8158669	JURKAT	SMART-seq	chr1	114780140	114780140	G	C	chr1	114780140	.	G	C	162.77	.	GENE=SIKE1;AC=1;AF=0.5;AN=2;BaseQRankSum=2.1;ClippingRankSum=0;DP=8;ExcessHet=3.0103;FS=3.68;MLEAC=1;MLEAF=0.5;MQ=60;MQRankSum=0;QD=20.35;ReadPosRankSum=1.068;SOR=1.061;ANN=C|missense	variant|MODERATE|SIKE1|SIKE1|transcript|NM	001102396.1|Coding|2/5|c.247C>G|p.Gln83Glu|327/5503|247/636|83/211||,C|missense	variant|MODERATE|SIKE1|SIKE1|transcript|NM	025073.2|Coding|2/5|c.235C>G|p.Gln79Glu|315/5491|235/624|79/207||,C|intron	variant|MODIFIER|SIKE1|SIKE1|transcript|NR	049742.1|Noncoding|1/3|n.239+309C>G||||||,C|non	coding	exon	variant|MODIFIER|SIKE1|SIKE1|transcript|NR	049741.1|Noncoding|2/5|n.377C>G||||||;VPR=6;TPR=8;TCR=9;PctExtPos=0.333;TDM=3;VAF=0.750;TMMR=0;VMMR=0;MMF=0.000;VMMF=0.000	GT:AD:DP:GQ:PL	0/1:2,6:8:41:191,0,41
SRR8158669	JURKAT	SMART-seq	chr22	28796153	28796153	C	G	chr22	28796153	.	C	G	257.77	.	GENE=XBP1;AC=1;AF=0.5;AN=2;BaseQRankSum=3.104;ClippingRankSum=0;DP=14;ExcessHet=3.0103;FS=18.243;MLEAC=1;MLEAF=0.5;MQ=60;MQRankSum=0;QD=18.41;ReadPosRankSum=-0.727;SOR=2.202;ANN=G|missense	variant|MODERATE|XBP1|XBP1|transcript|NM	001079539.1|Coding|4/6|c.493G>C|p.Ala165Pro|541/1794|493/1131|165/376||,G|missense	variant|MODERATE|XBP1|XBP1|transcript|NM	005080.3|Coding|4/5|c.493G>C|p.Ala165Pro|541/1820|493/786|165/261||;VPR=9;TPR=13;TCR=15;PctExtPos=0.400;TDM=3;VAF=0.692;TMMR=0;VMMR=0;MMF=0.000;VMMF=0.000	GT:AD:DP:GQ:PL	0/1:4,10:14:76:286,0,76
SRR8158669	JURKAT	SMART-seq	chr16	84067773	84067773	C	T	chr16	84067773	.	C	T	113.77	.	GENE=MBTPS1;AC=1;AF=0.5;AN=2;BaseQRankSum=-1.188;ClippingRankSum=0;DP=15;ExcessHet=3.0103;FS=5.426;MLEAC=1;MLEAF=0.5;MQ=60;MQRankSum=0;QD=7.58;ReadPosRankSum=-1.499;SOR=2.272;ANN=T|missense	variant|MODERATE|MBTPS1|MBTPS1|transcript|NM	003791.3|Coding|16/23|c.2122G>A|p.Ala708Thr|2655/4380|2122/3159|708/1052||;VPR=5;TPR=15;TCR=16;PctExtPos=0.688;TDM=4;VAF=0.333;TMMR=0;VMMR=0;MMF=0.000;VMMF=0.000	GT:AD:DP:GQ:PL	0/1:9,6:15:99:142,0,251
SRR8158669	JURKAT	SMART-seq	chr19	7682313	7682313	G	A	chr19	7682313	.	G	A	212.77	.	GENE=TRAPPC5;AC=1;AF=0.5;AN=2;BaseQRankSum=-2.119;ClippingRankSum=0;DP=16;ExcessHet=3.0103;FS=1.987;MLEAC=1;MLEAF=0.5;MQ=60;MQRankSum=0;QD=13.3;ReadPosRankSum=-1.416;SOR=0.307;ANN=A|synonymous	variant|LOW|TRAPPC5|TRAPPC5|transcript|NM	001042461.2|Coding|2/2|c.60G>A|p.Pro20Pro|278/827|60/567|20/188||,A|synonymous	variant|LOW|TRAPPC5|TRAPPC5|transcript|NM	001042462.1|Coding|2/2|c.60G>A|p.Pro20Pro|130/679|60/567|20/188||,A|synonymous	variant|LOW|TRAPPC5|TRAPPC5|transcript|NM	174894.2|Coding|2/2|c.60G>A|p.Pro20Pro|301/850|60/567|20/188||;VPR=8;TPR=14;TCR=14;PctExtPos=0.429;TDM=10;VAF=0.571;TMMR=0;VMMR=0;MMF=0.000;VMMF=0.000	GT:AD:DP:GQ:PL	0/1:6,10:16:99:241,0,161
SRR8158669	JURKAT	SMART-seq	chr19	18538280	18538280	C	A	chr19	18538280	.	C	A	38.77	.	GENE=FKBP8;AC=1;AF=0.5;AN=2;BaseQRankSum=0.605;ClippingRankSum=0;DP=11;ExcessHet=3.0103;FS=0;MLEAC=1;MLEAF=0.5;MQ=60;MQRankSum=0;QD=3.52;ReadPosRankSum=-0.82;SOR=0.693;ANN=A|synonymous	variant|LOW|FKBP8|FKBP8|transcript|NM	012181.3|Coding|5/9|c.708G>T|p.Ala236Ala|821/1766|708/1242|236/413||;VPR=1;TPR=8;TCR=11;PctExtPos=0.909;TDM=8;VAF=0.125;TMMR=0;VMMR=0;MMF=0.000;VMMF=0.000	GT:AD:DP:GQ:PL	0/1:8,3:11:67:67,0,223
SRR8158669	JURKAT	SMART-seq	chrX	79171443	79171443	T	C	chrX	79171443	.	T	C	129.9	.	GENE=GPR174;AC=2;AF=1;AN=2;DP=5;ExcessHet=3.0103;FS=0;MLEAC=2;MLEAF=1;MQ=60;QD=25.98;SOR=1.981;ANN=C|missense	variant|MODERATE|GPR174|GPR174|transcript|NM	032553.1|Coding|1/1|c.436T>C|p.Cys146Arg|472/1258|436/1002|146/333||;VPR=5;TPR=5;TCR=6;PctExtPos=0.167;TDM=1;VAF=1.000;TMMR=0;VMMR=0;MMF=0.000;VMMF=0.000	GT:AD:DP:GQ:PL	1/1:0,5:5:15:158,15,0
SRR8158669	JURKAT	SMART-seq	chr17	81511470	81511470	C	T	chr17	81511470	.	C	T	250.77	.	GENE=ACTG1;AC=1;AF=0.5;AN=2;BaseQRankSum=-1.889;ClippingRankSum=0;DP=68;ExcessHet=3.0103;FS=1.133;MLEAC=1;MLEAF=0.5;MQ=60;MQRankSum=0;QD=3.69;ReadPosRankSum=0.813;SOR=0.673;ANN=T|missense	variant|MODERATE|ACTG1|ACTG1|transcript|NM	001199954.1|Coding|4/6|c.520G>A|p.Ala174Thr|778/2105|520/1128|174/375||,T|missense	variant|MODERATE|ACTG1|ACTG1|transcript|NM	001614.3|Coding|4/6|c.520G>A|p.Ala174Thr|659/1986|520/1128|174/375||,T|non	coding	exon	variant|MODIFIER|ACTG1|ACTG1|transcript|NR	037688.1|Noncoding|4/7|n.659G>A||||||;VPR=14;TPR=61;TCR=71;PctExtPos=0.803;TDM=239;VAF=0.230;TMMR=0;VMMR=0;MMF=0.000;VMMF=0.000	GT:AD:DP:GQ:PL	0/1:53,15:68:99:279,0,1607
SRR8158669	JURKAT	SMART-seq	chr7	44113284	44113284	C	T	chr7	44113284	.	C	T	156.77	.	GENE=AEBP1;AC=1;AF=0.5;AN=2;BaseQRankSum=-0.811;ClippingRankSum=0;DP=14;ExcessHet=3.0103;FS=0;MLEAC=1;MLEAF=0.5;MQ=60;MQRankSum=0;QD=11.2;ReadPosRankSum=-0.677;SOR=0.693;ANN=T|synonymous	variant|LOW|AEBP1|AEBP1|transcript|NM	001129.4|Coding|20/21|c.2742C>T|p.Asp914Asp|3047/4086|2742/3477|914/1158||;VPR=6;TPR=12;TCR=14;PctExtPos=0.571;TDM=5;VAF=0.500;TMMR=0;VMMR=0;MMF=0.000;VMMF=0.000	GT:AD:DP:GQ:PL	0/1:7,7:14:99:185,0,194
SRR8158669	JURKAT	SMART-seq	chr17	81695871	81695871	G	A	chr17	81695871	.	G	A	102.77	.	GENE=HGS;AC=1;AF=0.5;AN=2;BaseQRankSum=-1.493;ClippingRankSum=0;DP=31;ExcessHet=3.0103;FS=1.643;MLEAC=1;MLEAF=0.5;MQ=60;MQRankSum=0;QD=3.32;ReadPosRankSum=-0.979;SOR=0.832;ANN=A|missense	variant|MODERATE|HGS|HGS|transcript|NM	004712.4|Coding|15/22|c.1265G>A|p.Arg422His|1400/2972|1265/2334|422/777||;VPR=6;TPR=31;TCR=32;PctExtPos=0.812;TDM=21;VAF=0.194;TMMR=0;VMMR=0;MMF=0.000;VMMF=0.000	GT:AD:DP:GQ:PL	0/1:24,7:31:99:131,0,723
SRR8158669	JURKAT	SMART-seq	chr2	152669158	152669158	T	C	chr2	152669158	.	T	C	308.77	.	GENE=PRPF40A;AC=1;AF=0.5;AN=2;BaseQRankSum=1.389;ClippingRankSum=0;DP=15;ExcessHet=3.0103;FS=6.286;MLEAC=1;MLEAF=0.5;MQ=60;MQRankSum=0;QD=20.58;ReadPosRankSum=-0.742;SOR=1.67;ANN=C|synonymous	variant|LOW|PRPF40A|PRPF40A|transcript|NM	017892.3|Coding|16/26|c.1743A>G|p.Arg581Arg|1765/7528|1743/2793|581/930||;VPR=13;TPR=17;TCR=18;PctExtPos=0.278;TDM=5;VAF=0.765;TMMR=0;VMMR=0;MMF=0.000;VMMF=0.000	GT:AD:DP:GQ:PL	0/1:4,11:15:91:337,0,91
SRR8158669	JURKAT	SMART-seq	chr1	116401588	116401588	A	T	chr1	116401588	.	A	T	90.77	.	GENE=ATP1A1,ATP1A1-AS1;AC=1;AF=0.5;AN=2;BaseQRankSum=1.637;ClippingRankSum=0;DP=15;ExcessHet=3.0103;FS=2.216;MLEAC=1;MLEAF=0.5;MQ=60;MQRankSum=0;QD=6.05;ReadPosRankSum=0.622;SOR=1.432;ANN=T|missense	variant|MODERATE|ATP1A1|ATP1A1|transcript|NM	000701.7|Coding|21/23|c.2884A>T|p.Thr962Ser|3223/3743|2884/3072|962/1023||,T|missense	variant|MODERATE|ATP1A1|ATP1A1|transcript|NM	001160233.1|Coding|21/23|c.2884A>T|p.Thr962Ser|3247/3767|2884/3072|962/1023||,T|missense	variant|MODERATE|ATP1A1|ATP1A1|transcript|NM	001160234.1|Coding|21/23|c.2791A>T|p.Thr931Ser|3056/3576|2791/2979|931/992||,T|intron	variant|MODIFIER|ATP1A1-AS1|ATP1A1-AS1|transcript|NR	027646.1|Noncoding|1/2|n.165-457T>A||||||,T|intron	variant|MODIFIER|ATP1A1-AS1|ATP1A1-AS1|transcript|NR	027645.1|Noncoding|1/2|n.118-457T>A||||||;VPR=6;TPR=16;TCR=16;PctExtPos=0.625;TDM=7;VAF=0.375;TMMR=0;VMMR=0;MMF=0.000;VMMF=0.000	GT:AD:DP:GQ:PL	0/1:10,5:15:99:119,0,250
SRR8158669	JURKAT	SMART-seq	chr1	39028771	39028771	G	A	chr1	39028771	.	G	A	497.77	.	GENE=NDUFS5;AC=1;AF=0.5;AN=2;BaseQRankSum=1.414;ClippingRankSum=0;DP=40;ExcessHet=3.0103;FS=5.073;MLEAC=1;MLEAF=0.5;MQ=60;MQRankSum=0;QD=12.44;ReadPosRankSum=0.879;SOR=1.655;ANN=A|missense	variant|MODERATE|NDUFS5|NDUFS5|transcript|NM	001184979.1|Coding|2/3|c.47G>A|p.Arg16Gln|153/567|47/321|16/106||,A|missense	variant|MODERATE|NDUFS5|NDUFS5|transcript|NM	004552.2|Coding|2/3|c.47G>A|p.Arg16Gln|157/571|47/321|16/106||;VPR=19;TPR=38;TCR=44;PctExtPos=0.568;TDM=134;VAF=0.500;TMMR=0;VMMR=0;MMF=0.000;VMMF=0.000	GT:AD:DP:GQ:PL	0/1:21,19:40:99:526,0,562
SRR8158669	JURKAT	SMART-seq	chr19	11033474	11033474	G	A	chr19	11033474	.	G	A	67.28	.	GENE=SMARCA4;AC=2;AF=1;AN=2;DP=3;ExcessHet=3.0103;FS=0;MLEAC=2;MLEAF=1;MQ=60;QD=22.43;SOR=1.179;ANN=A|missense	variant|MODERATE|SMARCA4|SMARCA4|transcript|NM	001128849.1|Coding|26/36|c.3731G>A|p.Arg1244His|3805/5580|3731/5040|1244/1679||,A|missense	variant|MODERATE|SMARCA4|SMARCA4|transcript|NM	001128844.1|Coding|27/36|c.3731G>A|p.Arg1244His|4091/5770|3731/4944|1244/1647||,A|missense	variant|MODERATE|SMARCA4|SMARCA4|transcript|NM	003072.3|Coding|26/35|c.3731G>A|p.Arg1244His|4015/5694|3731/4944|1244/1647||,A|missense	variant|MODERATE|SMARCA4|SMARCA4|transcript|NM	001128845.1|Coding|25/33|c.3731G>A|p.Arg1244His|3731/5320|3731/4854|1244/1617||,A|missense	variant|MODERATE|SMARCA4|SMARCA4|transcript|NM	001128846.1|Coding|25/33|c.3731G>A|p.Arg1244His|3731/5317|3731/4851|1244/1616||,A|missense	variant|MODERATE|SMARCA4|SMARCA4|transcript|NM	001128847.1|Coding|25/33|c.3731G>A|p.Arg1244His|3731/5311|3731/4845|1244/1614||,A|missense	variant|MODERATE|SMARCA4|SMARCA4|transcript|NM	001128848.1|Coding|25/33|c.3731G>A|p.Arg1244His|3731/5308|3731/4842|1244/1613||;VPR=4;TPR=4;TCR=4;PctExtPos=0.000;TDM=1;VAF=1.000;TMMR=0;VMMR=0;MMF=0.000;VMMF=0.000	GT:AD:DP:GQ:PL	1/1:0,3:3:9:95,9,0
SRR8158669	JURKAT	SMART-seq	chr3	51993878	51993878	C	T	chr3	51993878	.	C	T	922.77	.	GENE=RPL29;AC=2;AF=1;AN=2;BaseQRankSum=-0.445;ClippingRankSum=0;DP=34;ExcessHet=3.0103;FS=6.698;MLEAC=2;MLEAF=1;MQ=60;MQRankSum=0;QD=27.14;ReadPosRankSum=0;SOR=0.54;ANN=T|synonymous	variant|LOW|RPL29|RPL29|transcript|NM	000992.2|Coding|4/4|c.351G>A|p.Arg117Arg|445/695|351/480|117/159||;VPR=31;TPR=34;TCR=36;PctExtPos=0.139;TDM=48;VAF=0.912;TMMR=2;VMMR=1;MMF=0.059;VMMF=0.032	GT:AD:DP:GQ:PL	1/1:2,32:34:37:951,37,0
SRR8158669	JURKAT	SMART-seq	chr7	44568143	44568143	G	A	chr7	44568143	.	G	A	72.77	.	GENE=DDX56;AC=1;AF=0.5;AN=2;BaseQRankSum=-1.55;ClippingRankSum=0;DP=25;ExcessHet=3.0103;FS=0;MLEAC=1;MLEAF=0.5;MQ=60;MQRankSum=0;QD=2.91;ReadPosRankSum=-0.359;SOR=0.941;ANN=A|synonymous	variant|LOW|DDX56|DDX56|transcript|NM	019082.3|Coding|12/14|c.1464C>T|p.His488His|2107/2872|1464/1644|488/547||,A|synonymous	variant|LOW|DDX56|DDX56|transcript|NM	001257189.1|Coding|11/13|c.1344C>T|p.His448His|1987/2752|1344/1524|448/507||;VPR=5;TPR=18;TCR=23;PctExtPos=0.783;TDM=16;VAF=0.278;TMMR=0;VMMR=0;MMF=0.000;VMMF=0.000	GT:AD:DP:GQ:PL	0/1:19,6:25:99:101,0,575
SRR8158669	JURKAT	SMART-seq	chr3	45007504	45007504	G	A	chr3	45007504	.	G	A	267.77	.	GENE=EXOSC7;AC=1;AF=0.5;AN=2;BaseQRankSum=1.317;ClippingRankSum=0;DP=25;ExcessHet=3.0103;FS=1.619;MLEAC=1;MLEAF=0.5;MQ=60;MQRankSum=0;QD=10.71;ReadPosRankSum=2.389;SOR=1.27;ANN=A|missense	variant|MODERATE|EXOSC7|EXOSC7|transcript|NM	015004.3|Coding|7/8|c.700G>A|p.Gly234Arg|729/1036|700/876|234/291||,A|non	coding	exon	variant|MODIFIER|EXOSC7|EXOSC7|transcript|NR	023353.1|Noncoding|5/7|n.532G>A||||||;VPR=11;TPR=23;TCR=25;PctExtPos=0.560;TDM=13;VAF=0.478;TMMR=0;VMMR=0;MMF=0.000;VMMF=0.000	GT:AD:DP:GQ:PL	0/1:14,11:25:99:296,0,392
SRR8158669	JURKAT	SMART-seq	chr11	119093206	119093206	A	T	chr11	119093206	.	A	T	433.77	.	GENE=HMBS;AC=1;AF=0.5;AN=2;BaseQRankSum=-1.767;ClippingRankSum=0;DP=26;ExcessHet=3.0103;FS=6.621;MLEAC=1;MLEAF=0.5;MQ=60;MQRankSum=0;QD=16.68;ReadPosRankSum=1.319;SOR=0.105;ANN=T|missense	variant|MODERATE|HMBS|HMBS|transcript|NM	000190.3|Coding|14/14|c.1009A>T|p.Ser337Cys|1166/1509|1009/1086|337/361||,T|missense	variant|MODERATE|HMBS|HMBS|transcript|NM	001258208.1|Coding|13/13|c.889A>T|p.Ser297Cys|1046/1389|889/966|297/321||,T|missense	variant|MODERATE|HMBS|HMBS|transcript|NM	001258209.1|Coding|13/13|c.838A>T|p.Ser280Cys|1137/1480|838/915|280/304||,T|missense	variant|MODERATE|HMBS|HMBS|transcript|NM	001024382.1|Coding|14/14|c.958A>T|p.Ser320Cys|1068/1411|958/1035|320/344||;VPR=16;TPR=24;TCR=26;PctExtPos=0.385;TDM=7;VAF=0.667;TMMR=0;VMMR=0;MMF=0.000;VMMF=0.000	GT:AD:DP:GQ:PL	0/1:10,16:26:99:462,0,275
SRR8158669	JURKAT	SMART-seq	chr1	1374038	1374038	G	A	chr1	1374038	.	G	A	360.77	.	GENE=AURKAIP1;AC=1;AF=0.5;AN=2;BaseQRankSum=0.207;ClippingRankSum=0;DP=25;ExcessHet=3.0103;FS=1.603;MLEAC=1;MLEAF=0.5;MQ=60;MQRankSum=0;QD=14.43;ReadPosRankSum=1.253;SOR=0.412;ANN=A|missense	variant|MODERATE|AURKAIP1|AURKAIP1|transcript|NM	001127229.1|Coding|3/4|c.460C>T|p.Arg154Trp|698/909|460/600|154/199||,A|missense	variant|MODERATE|AURKAIP1|AURKAIP1|transcript|NM	017900.2|Coding|3/4|c.460C>T|p.Arg154Trp|779/990|460/600|154/199||,A|missense	variant|MODERATE|AURKAIP1|AURKAIP1|transcript|NM	001127230.1|Coding|3/4|c.460C>T|p.Arg154Trp|602/812|460/600|154/199||;VPR=13;TPR=22;TCR=23;PctExtPos=0.435;TDM=14;VAF=0.591;TMMR=0;VMMR=0;MMF=0.000;VMMF=0.000	GT:AD:DP:GQ:PL	0/1:10,15:25:99:389,0,230
SRR8158669	JURKAT	SMART-seq	chr9	133050870	133050870	C	G	chr9	133050870	.	C	G	573.77	.	GENE=GTF3C5;AC=1;AF=0.5;AN=2;BaseQRankSum=-0.093;ClippingRankSum=0;DP=40;ExcessHet=3.0103;FS=6.884;MLEAC=1;MLEAF=0.5;MQ=60;MQRankSum=0;QD=14.34;ReadPosRankSum=-0.769;SOR=1.265;ANN=G|missense	variant|MODERATE|GTF3C5|GTF3C5|transcript|NM	001122823.1|Coding|4/12|c.660C>G|p.Asn220Lys|997/2441|660/1581|220/526||,G|missense	variant|MODERATE|GTF3C5|GTF3C5|transcript|NM	001286709.1|Coding|2/9|c.138C>G|p.Asn46Lys|578/2001|138/1038|46/345||,G|missense	variant|MODERATE|GTF3C5|GTF3C5|transcript|NM	012087.3|Coding|4/11|c.660C>G|p.Asn220Lys|997/2420|660/1560|220/519||;VPR=20;TPR=36;TCR=41;PctExtPos=0.512;TDM=33;VAF=0.556;TMMR=0;VMMR=0;MMF=0.000;VMMF=0.000	GT:AD:DP:GQ:PL	0/1:20,20:40:99:602,0,590
SRR8158669	JURKAT	SMART-seq	chr16	67842837	67842837	G	A	chr16	67842837	.	G	A	179.77	.	GENE=THAP11,CENPT;AC=1;AF=0.5;AN=2;BaseQRankSum=-1.711;ClippingRankSum=0;DP=18;ExcessHet=3.0103;FS=1.957;MLEAC=1;MLEAF=0.5;MQ=60;MQRankSum=0;QD=9.99;ReadPosRankSum=-1.633;SOR=1.324;ANN=A|missense	variant|MODERATE|THAP11|THAP11|transcript|NM	020457.2|Coding|1/1|c.283G>A|p.Ala95Thr|528/1886|283/945|95/314||,A|intron	variant|MODIFIER|CENPT|CENPT|transcript|NM	025082.3|Coding|1/15|c.-492+4564C>T||||||;VPR=3;TPR=11;TCR=17;PctExtPos=0.824;TDM=3;VAF=0.273;TMMR=0;VMMR=0;MMF=0.000;VMMF=0.000	GT:AD:DP:GQ:PL	0/1:9,9:18:99:208,0,249
SRR8158669	JURKAT	SMART-seq	chr17	64500316	64500316	C	A	chr17	64500316	.	C	A	591.77	.	GENE=DDX5;AC=1;AF=0.5;AN=2;BaseQRankSum=-4.35;ClippingRankSum=0;DP=47;ExcessHet=3.0103;FS=4.125;MLEAC=1;MLEAF=0.5;MQ=60;MQRankSum=0;QD=12.59;ReadPosRankSum=0.42;SOR=0.907;ANN=A|missense	variant|MODERATE|DDX5|DDX5|transcript|NM	004396.3|Coding|13/13|c.1452G>T|p.Arg484Ser|1699/3759|1452/1845|484/614||;VPR=22;TPR=43;TCR=49;PctExtPos=0.551;TDM=111;VAF=0.512;TMMR=0;VMMR=0;MMF=0.000;VMMF=0.000	GT:AD:DP:GQ:PL	0/1:23,24:47:99:620,0,644
SRR8158669	JURKAT	SMART-seq	chr1	22091471	22091471	T	C	chr1	22091471	.	T	C	224.77	.	GENE=CDC42;AC=1;AF=0.5;AN=2;BaseQRankSum=1.219;ClippingRankSum=0;DP=16;ExcessHet=3.0103;FS=2.115;MLEAC=1;MLEAF=0.5;MQ=60;MQRankSum=0;QD=14.05;ReadPosRankSum=-0.162;SOR=1.309;ANN=C|missense	variant|MODERATE|CDC42|CDC42|transcript|NM	001039802.1|Coding|7/7|c.530T>C|p.Leu177Pro|822/2294|530/576|177/191||,C|missense	variant|MODERATE|CDC42|CDC42|transcript|NM	001791.3|Coding|6/6|c.530T>C|p.Leu177Pro|696/2168|530/576|177/191||;VPR=9;TPR=15;TCR=16;PctExtPos=0.438;TDM=13;VAF=0.600;TMMR=0;VMMR=0;MMF=0.000;VMMF=0.000	GT:AD:DP:GQ:PL	0/1:7,9:16:99:253,0,188
SRR8158669	JURKAT	SMART-seq	chr1	35631281	35631281	C	T	chr1	35631281	.	C	T	269.77	.	GENE=PSMB2;AC=1;AF=0.5;AN=2;BaseQRankSum=-0.873;ClippingRankSum=0;DP=47;ExcessHet=3.0103;FS=1.227;MLEAC=1;MLEAF=0.5;MQ=60;MQRankSum=0;QD=5.86;ReadPosRankSum=0.56;SOR=0.976;ANN=T|missense	variant|MODERATE|PSMB2|PSMB2|transcript|NM	002794.4|Coding|3/6|c.278G>A|p.Arg93Gln|690/4744|278/606|93/201||,T|missense	variant|MODERATE|PSMB2|PSMB2|transcript|NM	001199779.1|Coding|3/6|c.203G>A|p.Arg68Gln|322/4376|203/531|68/176||,T|5	prime	UTR	variant|MODIFIER|PSMB2|PSMB2|transcript|NM	001199780.1|Coding|2/5|c.-74G>A|||||21939|;VPR=14;TPR=40;TCR=48;PctExtPos=0.708;TDM=58;VAF=0.350;TMMR=2;VMMR=2;MMF=0.050;VMMF=0.143	GT:AD:DP:GQ:PL	0/1:32,14:46:99:298,0,922
SRR8158669	JURKAT	SMART-seq	chr2	241253029	241253029	G	A	chr2	241253029	.	G	A	101.77	.	GENE=HDLBP;AC=1;AF=0.5;AN=2;BaseQRankSum=0.078;ClippingRankSum=0;DP=13;ExcessHet=3.0103;FS=2.48;MLEAC=1;MLEAF=0.5;MQ=60;MQRankSum=0;QD=7.83;ReadPosRankSum=1.135;SOR=1.981;ANN=A|missense	variant|MODERATE|HDLBP|HDLBP|transcript|NM	005336.4|Coding|11/28|c.1300C>T|p.Arg434Trp|1533/6374|1300/3807|434/1268||,A|missense	variant|MODERATE|HDLBP|HDLBP|transcript|NM	001243900.1|Coding|11/28|c.1201C>T|p.Arg401Trp|1397/6238|1201/3708|401/1235||,A|missense	variant|MODERATE|HDLBP|HDLBP|transcript|NM	203346.3|Coding|11/28|c.1300C>T|p.Arg434Trp|1473/6314|1300/3807|434/1268||;VPR=5;TPR=12;TCR=13;PctExtPos=0.615;TDM=1;VAF=0.417;TMMR=0;VMMR=0;MMF=0.000;VMMF=0.000	GT:AD:DP:GQ:PL	0/1:8,5:13:99:130,0,231
SRR8158669	JURKAT	SMART-seq	chr19	1278869	1278869	G	A	chr19	1278869	.	G	A	178.77	.	GENE=C19orf24;AC=1;AF=0.5;AN=2;BaseQRankSum=0.724;ClippingRankSum=0;DP=14;ExcessHet=3.0103;FS=5.756;MLEAC=1;MLEAF=0.5;MQ=60;MQRankSum=0;QD=12.77;ReadPosRankSum=1.192;SOR=0.497;ANN=A|3	prime	UTR	variant|MODIFIER|C19orf24|C19orf24|transcript|NM	017914.3|Coding|3/3|c.*92G>A|||||92|;VPR=6;TPR=11;TCR=15;PctExtPos=0.600;TDM=6;VAF=0.545;TMMR=0;VMMR=0;MMF=0.000;VMMF=0.000	GT:AD:DP:GQ:PL	0/1:7,7:14:99:207,0,248
SRR8158669	JURKAT	SMART-seq	chr5	168492771	168492771	C	A	chr5	168492771	.	C	A	115.85	.	GENE=RARS;AC=1;AF=0.5;AN=2;BaseQRankSum=-1.383;ClippingRankSum=0;DP=6;ExcessHet=3.0103;FS=0;MLEAC=1;MLEAF=0.5;MQ=60;MQRankSum=0;QD=19.31;ReadPosRankSum=-1.383;SOR=0.368;ANN=A|missense	variant|MODERATE|RARS|RARS|transcript|NM	002887.3|Coding|3/15|c.293C>A|p.Pro98His|334/2138|293/1983|98/660||;VPR=4;TPR=5;TCR=6;PctExtPos=0.333;TDM=1;VAF=0.800;TMMR=0;VMMR=0;MMF=0.000;VMMF=0.000	GT:AD:DP:GQ:PL	0/1:1,5:6:17:144,0,17
SRR8158669	JURKAT	SMART-seq	chr1	154993020	154993020	C	T	chr1	154993020	.	C	T	140.84	.	GENE=FLAD1;AC=2;AF=1;AN=2;DP=6;ExcessHet=3.0103;FS=0;MLEAC=2;MLEAF=1;MQ=60;QD=23.47;SOR=1.329;ANN=T|missense	variant|MODERATE|FLAD1|FLAD1|transcript|NM	025207.4|Coding|7/7|c.1747C>T|p.Arg583Trp|2148/2239|1747/1764|583/587||,T|missense	variant|MODERATE|FLAD1|FLAD1|transcript|NM	201398.2|Coding|8/8|c.1456C>T|p.Arg486Trp|1704/1795|1456/1473|486/490||,T|3	prime	UTR	variant|MODIFIER|FLAD1|FLAD1|transcript|NM	001184891.1|Coding|7/7|c.*230C>T|||||230|;VPR=5;TPR=5;TCR=5;PctExtPos=0.000;TDM=8;VAF=1.000;TMMR=0;VMMR=0;MMF=0.000;VMMF=0.000	GT:AD:DP:GQ:PL	1/1:0,6:6:18:169,18,0
SRR8158669	JURKAT	SMART-seq	chr19	41902288	41902288	C	T	chr19	41902288	.	C	T	463.77	.	GENE=ARHGEF1;AC=1;AF=0.5;AN=2;BaseQRankSum=-0.917;ClippingRankSum=0;DP=19;ExcessHet=3.0103;FS=0;MLEAC=1;MLEAF=0.5;MQ=60;MQRankSum=0;QD=24.41;ReadPosRankSum=-0.862;SOR=0.741;ANN=T|missense	variant|MODERATE|ARHGEF1|ARHGEF1|transcript|NM	199002.1|Coding|16/29|c.1474C>T|p.Arg492Cys|1563/3238|1474/2784|492/927||,T|missense	variant|MODERATE|ARHGEF1|ARHGEF1|transcript|NM	004706.3|Coding|16/29|c.1429C>T|p.Arg477Cys|1538/3213|1429/2739|477/912||,T|missense	variant|MODERATE|ARHGEF1|ARHGEF1|transcript|NM	198977.1|Coding|15/28|c.1330C>T|p.Arg444Cys|1439/3114|1330/2640|444/879||;VPR=15;TPR=18;TCR=19;PctExtPos=0.211;TDM=12;VAF=0.833;TMMR=0;VMMR=0;MMF=0.000;VMMF=0.000	GT:AD:DP:GQ:PL	0/1:3,16:19:45:492,0,45
SRR8158669	JURKAT	SMART-seq	chr12	6748950	6748950	G	A	chr12	6748950	.	G	A	153.77	.	GENE=MLF2;AC=1;AF=0.5;AN=2;BaseQRankSum=-2.811;ClippingRankSum=0;DP=18;ExcessHet=3.0103;FS=18.176;MLEAC=1;MLEAF=0.5;MQ=60;MQRankSum=0;QD=8.54;ReadPosRankSum=0.607;SOR=1.969;ANN=A|missense	variant|MODERATE|MLF2|MLF2|transcript|NM	005439.2|Coding|8/9|c.592C>T|p.Arg198Trp|655/1391|592/747|198/248||,A|non	coding	exon	variant|MODIFIER|MLF2|MLF2|transcript|NR	026581.1|Noncoding|8/9|n.1152C>T||||||;VPR=8;TPR=16;TCR=17;PctExtPos=0.529;TDM=11;VAF=0.500;TMMR=0;VMMR=0;MMF=0.000;VMMF=0.000	GT:AD:DP:GQ:PL	0/1:9,9:18:99:182,0,349
SRR8158669	JURKAT	SMART-seq	chr15	74023216	74023216	G	A	chr15	74023216	.	G	A	104.77	.	GENE=PML;AC=1;AF=0.5;AN=2;BaseQRankSum=-0.241;ClippingRankSum=0;DP=9;ExcessHet=3.0103;FS=2.808;MLEAC=1;MLEAF=0.5;MQ=60;MQRankSum=0;QD=11.64;ReadPosRankSum=0;SOR=0.707;ANN=A|missense	variant|MODERATE|PML|PML|transcript|NM	033238.2|Coding|3/9|c.991G>A|p.Ala331Thr|1131/5595|991/2649|331/882||,A|missense	variant|MODERATE|PML|PML|transcript|NM	033239.2|Coding|3/8|c.991G>A|p.Ala331Thr|1131/3073|991/2490|331/829||,A|missense	variant|MODERATE|PML|PML|transcript|NM	033240.2|Coding|3/7|c.991G>A|p.Ala331Thr|1131/3714|991/1836|331/611||,A|missense	variant|MODERATE|PML|PML|transcript|NM	033244.3|Coding|3/8|c.991G>A|p.Ala331Thr|1131/3081|991/1683|331/560||,A|missense	variant|MODERATE|PML|PML|transcript|NM	033247.2|Coding|3/5|c.991G>A|p.Ala331Thr|1131/1782|991/1308|331/435||,A|missense	variant|MODERATE|PML|PML|transcript|NM	033250.2|Coding|3/7|c.991G>A|p.Ala331Thr|1131/2929|991/2346|331/781||,A|missense	variant|MODERATE|PML|PML|transcript|NM	002675.3|Coding|3/8|c.991G>A|p.Ala331Thr|1131/2238|991/1902|331/633||,A|missense	variant|MODERATE|PML|PML|transcript|NM	033246.2|Coding|3/6|c.991G>A|p.Ala331Thr|1131/1835|991/1272|331/423||,A|missense	variant|MODERATE|PML|PML|transcript|NM	033249.2|Coding|3/7|c.991G>A|p.Ala331Thr|1131/2094|991/1758|331/585||;VPR=5;TPR=8;TCR=9;PctExtPos=0.444;TDM=1;VAF=0.625;TMMR=0;VMMR=0;MMF=0.000;VMMF=0.000	GT:AD:DP:GQ:PL	0/1:4,5:9:99:133,0,103
SRR8158669	JURKAT	SMART-seq	chr16	87869084	87869084	C	T	chr16	87869084	.	C	T	381.77	.	GENE=SLC7A5;AC=1;AF=0.5;AN=2;BaseQRankSum=-0.817;ClippingRankSum=0;DP=20;ExcessHet=3.0103;FS=1.922;MLEAC=1;MLEAF=0.5;MQ=60;MQRankSum=0;QD=19.09;ReadPosRankSum=0.296;SOR=0.307;ANN=T|synonymous	variant|LOW|SLC7A5|SLC7A5|transcript|NM	003486.5|Coding|1/10|c.339G>A|p.Ser113Ser|411/4543|339/1524|113/507||;VPR=14;TPR=19;TCR=20;PctExtPos=0.300;TDM=6;VAF=0.737;TMMR=0;VMMR=0;MMF=0.000;VMMF=0.000	GT:AD:DP:GQ:PL	0/1:6,14:20:99:410,0,139
SRR8158669	JURKAT	SMART-seq	chr19	10115715	10115715	A	G	chr19	10115715	.	A	G	328.77	.	GENE=EIF3G;AC=1;AF=0.5;AN=2;BaseQRankSum=1.617;ClippingRankSum=0;DP=36;ExcessHet=3.0103;FS=5.153;MLEAC=1;MLEAF=0.5;MQ=60;MQRankSum=0;QD=9.13;ReadPosRankSum=0.82;SOR=1.19;ANN=G|missense	variant|MODERATE|EIF3G|EIF3G|transcript|NM	003755.3|Coding|9/11|c.809T>C|p.Leu270Pro|873/1127|809/963|270/320||;VPR=15;TPR=33;TCR=38;PctExtPos=0.605;TDM=31;VAF=0.455;TMMR=0;VMMR=0;MMF=0.000;VMMF=0.000	GT:AD:DP:GQ:PL	0/1:22,14:36:99:357,0,621
SRR8158669	JURKAT	SMART-seq	chr14	104774972	104774972	C	T	chr14	104774972	.	C	T	218.77	.	GENE=AKT1;AC=1;AF=0.5;AN=2;BaseQRankSum=-1.324;ClippingRankSum=0;DP=25;ExcessHet=3.0103;FS=1.623;MLEAC=1;MLEAF=0.5;MQ=60;MQRankSum=0;QD=8.75;ReadPosRankSum=0.125;SOR=1.012;ANN=T|missense	variant|MODERATE|AKT1|AKT1|transcript|NM	001014431.1|Coding|7/14|c.599G>A|p.Arg200His|938/2773|599/1443|200/480||,T|missense	variant|MODERATE|AKT1|AKT1|transcript|NM	005163.2|Coding|7/14|c.599G>A|p.Arg200His|1153/2988|599/1443|200/480||,T|missense	variant|MODERATE|AKT1|AKT1|transcript|NM	001014432.1|Coding|8/15|c.599G>A|p.Arg200His|1022/2857|599/1443|200/480||;VPR=9;TPR=22;TCR=26;PctExtPos=0.654;TDM=9;VAF=0.409;TMMR=0;VMMR=0;MMF=0.000;VMMF=0.000	GT:AD:DP:GQ:PL	0/1:15,10:25:99:247,0,434
SRR8158669	JURKAT	SMART-seq	chr19	14409558	14409558	G	A	chr19	14409558	.	G	A	416.77	.	GENE=DDX39A;AC=1;AF=0.5;AN=2;BaseQRankSum=1.049;ClippingRankSum=0;DP=30;ExcessHet=3.0103;FS=11.982;MLEAC=1;MLEAF=0.5;MQ=60;MQRankSum=0;QD=13.89;ReadPosRankSum=-1.851;SOR=1.963;ANN=A|missense	variant|MODERATE|DDX39A|DDX39A|transcript|NM	005804.3|Coding|8/11|c.952C>T|p.Arg318Trp|1070/1540|952/1284|318/427||,A|intron	variant|MODIFIER|DDX39A|DDX39A|transcript|NR	046366.2|Noncoding|7/9|n.983-111C>T||||||;VPR=14;TPR=26;TCR=32;PctExtPos=0.562;TDM=63;VAF=0.538;TMMR=0;VMMR=0;MMF=0.000;VMMF=0.000	GT:AD:DP:GQ:PL	0/1:14,16:30:99:445,0,360
SRR8158669	JURKAT	SMART-seq	chr19	45421216	45421216	C	G	chr19	45421216	.	C	G	136.77	.	GENE=ERCC1;AC=1;AF=0.5;AN=2;BaseQRankSum=-0.751;ClippingRankSum=0;DP=9;ExcessHet=3.0103;FS=0;MLEAC=1;MLEAF=0.5;MQ=60;MQRankSum=0;QD=15.2;ReadPosRankSum=0.303;SOR=0.804;ANN=G|missense	variant|MODERATE|ERCC1|ERCC1|transcript|NM	202001.2|Coding|2/8|c.283G>C|p.Gly95Arg|471/1274|283/972|95/323||,G|missense	variant|MODERATE|ERCC1|ERCC1|transcript|NM	001166049.1|Coding|3/9|c.283G>C|p.Gly95Arg|429/3310|283/822|95/273||,G|missense	variant|MODERATE|ERCC1|ERCC1|transcript|NM	001983.3|Coding|3/10|c.283G>C|p.Gly95Arg|429/3382|283/894|95/297||;VPR=6;TPR=11;TCR=11;PctExtPos=0.455;TDM=7;VAF=0.545;TMMR=0;VMMR=0;MMF=0.000;VMMF=0.000	GT:AD:DP:GQ:PL	0/1:3,6:9:73:165,0,73
SRR8158669	JURKAT	SMART-seq	chr1	1756527	1756527	T	C	chr1	1756527	.	T	C	78.77	.	GENE=NADK;AC=1;AF=0.5;AN=2;BaseQRankSum=-1.856;ClippingRankSum=0;DP=9;ExcessHet=3.0103;FS=0;MLEAC=1;MLEAF=0.5;MQ=60;MQRankSum=0;QD=8.75;ReadPosRankSum=0.272;SOR=0.495;ANN=C|missense	variant|MODERATE|NADK|NADK|transcript|NM	001198994.1|Coding|7/14|c.910A>G|p.Lys304Glu|1115/3653|910/1776|304/591||,C|missense	variant|MODERATE|NADK|NADK|transcript|NM	001198995.1|Coding|3/10|c.379A>G|p.Lys127Glu|490/3028|379/1245|127/414||,C|missense	variant|MODERATE|NADK|NADK|transcript|NM	023018.4|Coding|5/12|c.475A>G|p.Lys159Glu|697/3235|475/1341|159/446||,C|missense	variant|MODERATE|NADK|NADK|transcript|NM	001198993.1|Coding|5/12|c.475A>G|p.Lys159Glu|628/3166|475/1341|159/446||;VPR=4;TPR=7;TCR=9;PctExtPos=0.556;TDM=0;VAF=0.571;TMMR=0;VMMR=0;MMF=0.000;VMMF=0.000	GT:AD:DP:GQ:PL	0/1:5,4:9:99:107,0,144
SRR8158669	JURKAT	SMART-seq	chr12	56713547	56713547	C	T	chr12	56713547	.	C	T	335.77	.	GENE=NACA;AC=1;AF=0.5;AN=2;BaseQRankSum=0.012;ClippingRankSum=0;DP=47;ExcessHet=3.0103;FS=2.596;MLEAC=1;MLEAF=0.5;MQ=60;MQRankSum=0;QD=7.14;ReadPosRankSum=0.523;SOR=1.112;ANN=T|missense	variant|MODERATE|NACA|NACA|transcript|NM	001113203.2|Coding|8/11|c.2501G>A|p.Gly834Glu|2783/3171|2501/2778|834/925||,T|missense	variant|MODERATE|NACA|NACA|transcript|NM	001113202.1|Coding|5/8|c.371G>A|p.Gly124Glu|653/1041|371/648|124/215||,T|non	coding	exon	variant|MODIFIER|NACA|NACA|transcript|NR	045277.1|Noncoding|5/8|n.694G>A||||||;VPR=14;TPR=45;TCR=50;PctExtPos=0.720;TDM=161;VAF=0.311;TMMR=0;VMMR=0;MMF=0.000;VMMF=0.000	GT:AD:DP:GQ:PL	0/1:32,15:47:99:364,0,918
SRR8158669	JURKAT	SMART-seq	chr9	127788566	127788566	C	A	chr9	127788566	.	C	A	222.77	.	GENE=CDK9;AC=1;AF=0.5;AN=2;BaseQRankSum=-3.18;ClippingRankSum=0;DP=19;ExcessHet=3.0103;FS=1.829;MLEAC=1;MLEAF=0.5;MQ=60;MQRankSum=0;QD=11.72;ReadPosRankSum=1.661;SOR=0.668;ANN=A|synonymous	variant|LOW|CDK9|CDK9|transcript|NM	001261.3|Coding|6/7|c.627C>A|p.Pro209Pro|750/2472|627/1119|209/372||;VPR=9;TPR=18;TCR=20;PctExtPos=0.550;TDM=9;VAF=0.500;TMMR=0;VMMR=0;MMF=0.000;VMMF=0.000	GT:AD:DP:GQ:PL	0/1:10,9:19:99:251,0,305
SRR8158669	JURKAT	SMART-seq	chr2	119681405	119681405	C	T	chr2	119681405	.	C	T	182.77	.	GENE=TMEM177;AC=1;AF=0.5;AN=2;BaseQRankSum=-2.532;ClippingRankSum=0;DP=17;ExcessHet=3.0103;FS=0;MLEAC=1;MLEAF=0.5;MQ=60;MQRankSum=0;QD=10.75;ReadPosRankSum=0.498;SOR=0.892;ANN=T|synonymous	variant|LOW|TMEM177|TMEM177|transcript|NM	001105198.1|Coding|2/2|c.552C>T|p.Gly184Gly|1025/1738|552/936|184/311||,T|synonymous	variant|LOW|TMEM177|TMEM177|transcript|NM	001105199.1|Coding|2/2|c.552C>T|p.Gly184Gly|633/1346|552/936|184/311||,T|synonymous	variant|LOW|TMEM177|TMEM177|transcript|NM	030577.2|Coding|2/2|c.552C>T|p.Gly184Gly|684/1397|552/936|184/311||;VPR=8;TPR=13;TCR=16;PctExtPos=0.500;TDM=4;VAF=0.615;TMMR=0;VMMR=0;MMF=0.000;VMMF=0.000	GT:AD:DP:GQ:PL	0/1:8,9:17:99:211,0,233
SRR8158669	JURKAT	SMART-seq	chr8	124999549	124999549	G	A	chr8	124999549	.	G	A	128.77	.	GENE=SQLE;AC=1;AF=0.5;AN=2;BaseQRankSum=-0.419;ClippingRankSum=0;DP=15;ExcessHet=3.0103;FS=13.57;MLEAC=1;MLEAF=0.5;MQ=60;MQRankSum=0;QD=8.58;ReadPosRankSum=2.261;SOR=3.906;ANN=A|missense	variant|MODERATE|SQLE|SQLE|transcript|NM	003129.3|Coding|1/11|c.146G>A|p.Arg49Gln|1072/2989|146/1725|49/574||;VPR=6;TPR=12;TCR=15;PctExtPos=0.600;TDM=2;VAF=0.500;TMMR=0;VMMR=0;MMF=0.000;VMMF=0.000	GT:AD:DP:GQ:PL	0/1:9,6:15:99:157,0,255
SRR8158669	JURKAT	SMART-seq	chr9	125239071	125239071	C	G	chr9	125239071	.	C	G	133.77	.	GENE=HSPA5;AC=1;AF=0.5;AN=2;BaseQRankSum=0.273;ClippingRankSum=0;DP=32;ExcessHet=3.0103;FS=5.992;MLEAC=1;MLEAF=0.5;MQ=60;MQRankSum=0;QD=4.18;ReadPosRankSum=-1.08;SOR=0.971;ANN=G|missense	variant|MODERATE|HSPA5|HSPA5|transcript|NM	005347.4|Coding|5/8|c.866G>C|p.Arg289Pro|1127/3970|866/1965|289/654||;VPR=7;TPR=30;TCR=32;PctExtPos=0.781;TDM=71;VAF=0.233;TMMR=0;VMMR=0;MMF=0.000;VMMF=0.000	GT:AD:DP:GQ:PL	0/1:24,8:32:99:162,0,673
SRR8158669	JURKAT	SMART-seq	chr3	53231447	53231447	G	A	chr3	53231447	.	G	A	156.77	.	GENE=TKT;AC=1;AF=0.5;AN=2;BaseQRankSum=1.028;ClippingRankSum=0;DP=18;ExcessHet=3.0103;FS=0;MLEAC=1;MLEAF=0.5;MQ=60;MQRankSum=0;QD=8.71;ReadPosRankSum=0.206;SOR=0.476;ANN=A|synonymous	variant|LOW|TKT|TKT|transcript|NM	001258028.1|Coding|8/15|c.876C>T|p.Ile292Ile|1048/2188|876/1896|292/631||,A|synonymous	variant|LOW|TKT|TKT|transcript|NM	001135055.2|Coding|7/15|c.852C>T|p.Ile284Ile|1024/2952|852/1872|284/623||,A|synonymous	variant|LOW|TKT|TKT|transcript|NM	001064.3|Coding|7/14|c.852C>T|p.Ile284Ile|1024/2164|852/1872|284/623||,A|non	coding	exon	variant|MODIFIER|TKT|TKT|transcript|NR	047580.1|Noncoding|7/14|n.914C>T||||||;VPR=8;TPR=19;TCR=20;PctExtPos=0.600;TDM=15;VAF=0.421;TMMR=0;VMMR=0;MMF=0.000;VMMF=0.000	GT:AD:DP:GQ:PL	0/1:11,7:18:99:185,0,317
SRR8158669	JURKAT	SMART-seq	chr19	40580851	40580851	T	C	chr19	40580851	.	T	C	21.8	.	GENE=SHKBP1;AC=1;AF=0.5;AN=2;BaseQRankSum=2.1;ClippingRankSum=0;DP=8;ExcessHet=3.0103;FS=0;MLEAC=1;MLEAF=0.5;MQ=60;MQRankSum=0;QD=2.72;ReadPosRankSum=0.18;SOR=1.445;ANN=C|synonymous	variant|LOW|SHKBP1|SHKBP1|transcript|NM	138392.3|Coding|9/18|c.759T>C|p.Gly253Gly|808/2365|759/2124|253/707||;VPR=1;TPR=6;TCR=7;PctExtPos=0.857;TDM=3;VAF=0.167;TMMR=0;VMMR=0;MMF=0.000;VMMF=0.000	GT:AD:DP:GQ:PL	0/1:6,2:8:50:50,0,139
SRR8158669	JURKAT	SMART-seq	chr15	101646780	101646780	A	G	chr15	101646780	.	A	G	95.9	.	GENE=TM2D3;AC=1;AF=0.5;AN=2;BaseQRankSum=1.282;ClippingRankSum=0;DP=5;ExcessHet=3.0103;FS=0;MLEAC=1;MLEAF=0.5;MQ=60;MQRankSum=0;QD=19.18;ReadPosRankSum=1.282;SOR=0.223;ANN=G|synonymous	variant|LOW|TM2D3|TM2D3|transcript|NM	078474.2|Coding|4/6|c.447T>C|p.Cys149Cys|477/1407|447/744|149/247||,G|synonymous	variant|LOW|TM2D3|TM2D3|transcript|NM	025141.3|Coding|3/5|c.369T>C|p.Cys123Cys|399/1329|369/666|123/221||;VPR=4;TPR=5;TCR=5;PctExtPos=0.200;TDM=1;VAF=0.800;TMMR=0;VMMR=0;MMF=0.000;VMMF=0.000	GT:AD:DP:GQ:PL	0/1:1,4:5:15:124,0,15
SRR8158669	JURKAT	SMART-seq	chr9	34637315	34637315	G	A	chr9	34637315	.	G	A	246.77	.	GENE=SIGMAR1;AC=1;AF=0.5;AN=2;BaseQRankSum=-1.7;ClippingRankSum=0;DP=24;ExcessHet=3.0103;FS=1.569;MLEAC=1;MLEAF=0.5;MQ=60;MQRankSum=0;QD=10.28;ReadPosRankSum=-0.486;SOR=1.085;ANN=A|missense	variant|MODERATE|SIGMAR1|SIGMAR1|transcript|NM	005866.3|Coding|2/4|c.257C>T|p.Ala86Val|386/1711|257/672|86/223||,A|missense	variant|MODERATE|SIGMAR1|SIGMAR1|transcript|NM	001282205.1|Coding|2/4|c.257C>T|p.Ala86Val|386/1493|257/468|86/155||,A|missense	variant|MODERATE|SIGMAR1|SIGMAR1|transcript|NM	001282206.1|Coding|2/4|c.4C>T|p.Arg2Trp|386/1664|4/372|2/123||,A|missense	variant|MODERATE|SIGMAR1|SIGMAR1|transcript|NM	001282207.1|Coding|2/4|c.197C>T|p.Ala66Val|326/1651|197/612|66/203||,A|missense	variant|MODERATE|SIGMAR1|SIGMAR1|transcript|NM	001282208.1|Coding|2/4|c.257C>T|p.Ala86Val|386/1734|257/480|86/159||,A|missense	variant|MODERATE|SIGMAR1|SIGMAR1|transcript|NM	001282209.1|Coding|2/3|c.257C>T|p.Ala86Val|386/1571|257/333|86/110||,A|missense	variant|MODERATE|SIGMAR1|SIGMAR1|transcript|NM	147157.2|Coding|2/3|c.257C>T|p.Ala86Val|386/1618|257/579|86/192||,A|intron	variant|MODIFIER|SIGMAR1|SIGMAR1|transcript|NR	104108.1|Noncoding|2/3|n.368+18C>T||||||;VPR=11;TPR=23;TCR=25;PctExtPos=0.560;TDM=19;VAF=0.478;TMMR=0;VMMR=0;MMF=0.000;VMMF=0.000	GT:AD:DP:GQ:PL	0/1:13,11:24:99:275,0,366
SRR8158669	JURKAT	SMART-seq	chr5	129105061	129105061	G	A	chr5	129105061	.	G	A	279.77	.	GENE=ISOC1;AC=1;AF=0.5;AN=2;BaseQRankSum=-0.627;ClippingRankSum=0;DP=27;ExcessHet=3.0103;FS=0;MLEAC=1;MLEAF=0.5;MQ=60;MQRankSum=0;QD=10.36;ReadPosRankSum=0.932;SOR=0.582;ANN=A|missense	variant|MODERATE|ISOC1|ISOC1|transcript|NM	016048.2|Coding|2/5|c.415G>A|p.Val139Met|433/1940|415/897|139/298||;VPR=11;TPR=23;TCR=28;PctExtPos=0.607;TDM=21;VAF=0.478;TMMR=0;VMMR=0;MMF=0.000;VMMF=0.000	GT:AD:DP:GQ:PL	0/1:15,12:27:99:308,0,427
SRR8158669	JURKAT	SMART-seq	chr17	75273608	75273608	G	A	chr17	75273608	.	G	A	280.77	.	GENE=SLC25A19,LOC100287042;AC=1;AF=0.5;AN=2;BaseQRankSum=-1.416;ClippingRankSum=0;DP=15;ExcessHet=3.0103;FS=0;MLEAC=1;MLEAF=0.5;MQ=60;MQRankSum=0;QD=18.72;ReadPosRankSum=0.135;SOR=0.859;ANN=A|missense	variant|MODERATE|SLC25A19|SLC25A19|transcript|NM	001126121.1|Coding|8/8|c.806C>T|p.Ala269Val|1030/1658|806/963|269/320||,A|missense	variant|MODERATE|SLC25A19|SLC25A19|transcript|NM	001126122.1|Coding|7/7|c.806C>T|p.Ala269Val|940/1568|806/963|269/320||,A|missense	variant|MODERATE|SLC25A19|SLC25A19|transcript|NM	021734.4|Coding|8/8|c.806C>T|p.Ala269Val|1014/1642|806/963|269/320||,A|non	coding	exon	variant|MODIFIER|LOC100287042|LOC100287042|transcript|NR	036520.1|Noncoding|1/1|n.2310G>A||||||;VPR=9;TPR=13;TCR=15;PctExtPos=0.400;TDM=8;VAF=0.692;TMMR=0;VMMR=0;MMF=0.000;VMMF=0.000	GT:AD:DP:GQ:PL	0/1:4,11:15:94:309,0,94
SRR8158669	JURKAT	SMART-seq	chr3	119498856	119498856	G	A	chr3	119498856	.	G	A	154.77	.	GENE=TIMMDC1;AC=1;AF=0.5;AN=2;BaseQRankSum=-3.361;ClippingRankSum=0;DP=16;ExcessHet=3.0103;FS=5.021;MLEAC=1;MLEAF=0.5;MQ=60;MQRankSum=0;QD=10.32;ReadPosRankSum=1.494;SOR=1.806;ANN=A|synonymous	variant|LOW|TIMMDC1|TIMMDC1|transcript|NM	016589.3|Coding|1/7|c.123G>A|p.Arg41Arg|336/1593|123/858|41/285||;VPR=8;TPR=13;TCR=15;PctExtPos=0.467;TDM=10;VAF=0.615;TMMR=0;VMMR=0;MMF=0.000;VMMF=0.000	GT:AD:DP:GQ:PL	0/1:7,8:15:99:183,0,207
SRR8158669	JURKAT	SMART-seq	chr19	49556732	49556732	C	T	chr19	49556732	.	C	T	357.77	.	GENE=NOSIP;AC=1;AF=0.5;AN=2;BaseQRankSum=-1.672;ClippingRankSum=0;DP=31;ExcessHet=3.0103;FS=6.107;MLEAC=1;MLEAF=0.5;MQ=60;MQRankSum=0;QD=12.34;ReadPosRankSum=0.522;SOR=1.518;ANN=T|missense	variant|MODERATE|NOSIP|NOSIP|transcript|NM	001270960.1|Coding|7/9|c.542G>A|p.Arg181His|601/1248|542/906|181/301||,T|missense	variant|MODERATE|NOSIP|NOSIP|transcript|NM	015953.4|Coding|8/10|c.542G>A|p.Arg181His|720/1367|542/906|181/301||;VPR=1;TPR=1;TCR=31;PctExtPos=0.968;TDM=21;VAF=1.000;TMMR=0;VMMR=0;MMF=0.000;VMMF=0.000	GT:AD:DP:GQ:PL	0/1:19,10:29:99:386,0,1217
SRR8158669	JURKAT	SMART-seq	chr16	1964539	1964539	G	A	chr16	1964539	.	G	A	75.28	.	GENE=RPS2;AC=2;AF=1;AN=2;DP=3;ExcessHet=3.0103;FS=0;MLEAC=2;MLEAF=1;MQ=60;QD=25.09;SOR=1.179;ANN=A|synonymous	variant|LOW|RPS2|RPS2|transcript|NM	002952.3|Coding|2/7|c.87C>T|p.Phe29Phe|110/942|87/882|29/293||;VPR=39;TPR=70;TCR=79;PctExtPos=0.506;TDM=38;VAF=0.557;TMMR=68;VMMR=37;MMF=0.971;VMMF=0.949	GT:AD:DP:GQ:PL	1/1:0,3:3:9:103,9,0
SRR8158669	JURKAT	SMART-seq	chr8	123349381	123349381	G	A	chr8	123349381	.	G	A	355.31	.	GENE=ATAD2;AC=2;AF=1;AN=2;BaseQRankSum=-1.664;ClippingRankSum=0;DP=14;ExcessHet=3.0103;FS=0;MLEAC=2;MLEAF=1;MQ=60;MQRankSum=0;QD=25.38;ReadPosRankSum=1.854;SOR=0.283;ANN=A|synonymous	variant|LOW|ATAD2|ATAD2|transcript|NM	014109.3|Coding|14/28|c.1710C>T|p.Val570Val|1818/5564|1710/4173|570/1390||;VPR=11;TPR=11;TCR=14;PctExtPos=0.214;TDM=3;VAF=1.000;TMMR=0;VMMR=0;MMF=0.000;VMMF=0.000	GT:AD:DP:GQ:PL	1/1:1,13:14:1:381,1,0
SRR8158669	JURKAT	SMART-seq	chr11	10799093	10799093	C	G	chr11	10799093	.	C	G	110.77	.	GENE=EIF4G2;AC=1;AF=0.5;AN=2;BaseQRankSum=-1.968;ClippingRankSum=0;DP=41;ExcessHet=3.0103;FS=6.175;MLEAC=1;MLEAF=0.5;MQ=60;MQRankSum=0;QD=2.7;ReadPosRankSum=-1.209;SOR=0.955;ANN=G|missense	variant|MODERATE|EIF4G2|EIF4G2|transcript|NM	001172705.1|Coding|21/22|c.2557G>C|p.Val853Leu|3091/4028|2557/2724|853/907||WARNING	TRANSCRIPT	NO	START	CODON,G|missense	variant|MODERATE|EIF4G2|EIF4G2|transcript|NM	001042559.2|Coding|20/21|c.2443G>C|p.Val815Leu|2860/3797|2443/2610|815/869||WARNING	TRANSCRIPT	NO	START	CODON,G|missense	variant|MODERATE|EIF4G2|EIF4G2|transcript|NM	001418.3|Coding|21/22|c.2557G>C|p.Val853Leu|2974/3911|2557/2724|853/907||WARNING	TRANSCRIPT	NO	START	CODON;VPR=5;TPR=33;TCR=41;PctExtPos=0.878;TDM=89;VAF=0.152;TMMR=0;VMMR=0;MMF=0.000;VMMF=0.000	GT:AD:DP:GQ:PL	0/1:33,8:41:99:139,0,1102
SRR8158669	JURKAT	SMART-seq	chr9	127809801	127809801	G	A	chr9	127809801	.	G	A	227.22	.	GENE=FPGS;AC=1;AF=0.5;AN=2;BaseQRankSum=0.14;ClippingRankSum=0;DP=9;ExcessHet=3.0103;FS=0;MLEAC=1;MLEAF=0.5;MQ=60;MQRankSum=0;QD=25.25;ReadPosRankSum=-0.765;SOR=0.223;ANN=A|missense	variant|MODERATE|FPGS|FPGS|transcript|NM	004957.5|Coding|12/15|c.1178G>A|p.Arg393His|1245/2308|1178/1764|393/587||,A|missense	variant|MODERATE|FPGS|FPGS|transcript|NM	001288803.1|Coding|11/14|c.1100G>A|p.Arg367His|1167/2230|1100/1686|367/561||,A|missense	variant|MODERATE|FPGS|FPGS|transcript|NM	001018078.2|Coding|12/15|c.1028G>A|p.Arg343His|1264/2327|1028/1614|343/537||,A|non	coding	exon	variant|MODIFIER|FPGS|FPGS|transcript|NR	110170.1|Noncoding|12/15|n.1226G>A||||||;VPR=6;TPR=7;TCR=8;PctExtPos=0.250;TDM=6;VAF=0.857;TMMR=0;VMMR=0;MMF=0.000;VMMF=0.000	GT:AD:DP:GQ:PL	0/1:1,8:9:4:254,0,4
SRR8158669	JURKAT	SMART-seq	chr9	129014840	129014840	G	A	chr9	129014840	.	G	A	200.77	.	GENE=SH3GLB2;AC=1;AF=0.5;AN=2;BaseQRankSum=-1.391;ClippingRankSum=0;DP=15;ExcessHet=3.0103;FS=0;MLEAC=1;MLEAF=0.5;MQ=60;MQRankSum=0;QD=13.38;ReadPosRankSum=1.788;SOR=0.892;ANN=A|synonymous	variant|LOW|SH3GLB2|SH3GLB2|transcript|NM	001287045.1|Coding|4/13|c.399C>T|p.Ile133Ile|598/2305|399/1215|133/404||,A|synonymous	variant|LOW|SH3GLB2|SH3GLB2|transcript|NM	001287046.1|Coding|4/12|c.399C>T|p.Ile133Ile|598/1745|399/1188|133/395||,A|synonymous	variant|LOW|SH3GLB2|SH3GLB2|transcript|NM	020145.3|Coding|4/11|c.399C>T|p.Ile133Ile|598/2278|399/1188|133/395||;VPR=7;TPR=11;TCR=15;PctExtPos=0.533;TDM=6;VAF=0.636;TMMR=0;VMMR=0;MMF=0.000;VMMF=0.000	GT:AD:DP:GQ:PL	0/1:7,8:15:99:229,0,209
SRR8158669	JURKAT	SMART-seq	chr10	119838600	119838600	A	G	chr10	119838600	.	A	G	263.77	.	GENE=MCMBP;AC=1;AF=0.5;AN=2;BaseQRankSum=-1.001;ClippingRankSum=0;DP=21;ExcessHet=3.0103;FS=1.74;MLEAC=1;MLEAF=0.5;MQ=60;MQRankSum=0;QD=12.56;ReadPosRankSum=0.703;SOR=0.627;ANN=G|missense	variant|MODERATE|MCMBP|MCMBP|transcript|NM	024834.3|Coding|12/16|c.1349T>C|p.Leu450Pro|1648/4298|1349/1929|450/642||,G|missense	variant|MODERATE|MCMBP|MCMBP|transcript|NM	001256378.1|Coding|12/16|c.1343T>C|p.Leu448Pro|1642/4292|1343/1923|448/640||,G|missense	variant|MODERATE|MCMBP|MCMBP|transcript|NM	001256379.1|Coding|12/16|c.824T>C|p.Leu275Pro|1452/4102|824/1404|275/467||;VPR=11;TPR=21;TCR=22;PctExtPos=0.500;TDM=10;VAF=0.524;TMMR=0;VMMR=0;MMF=0.000;VMMF=0.000	GT:AD:DP:GQ:PL	0/1:10,11:21:99:292,0,272
SRR8158669	JURKAT	SMART-seq	chr10	102685994	102685994	G	A	chr10	102685994	.	G	A	108.77	.	GENE=ARL3;AC=1;AF=0.5;AN=2;BaseQRankSum=-2.239;ClippingRankSum=0;DP=15;ExcessHet=3.0103;FS=9.859;MLEAC=1;MLEAF=0.5;MQ=60;MQRankSum=0;QD=7.25;ReadPosRankSum=1.389;SOR=3.556;ANN=A|missense	variant|MODERATE|ARL3|ARL3|transcript|NM	004311.3|Coding|5/6|c.323C>T|p.Ala108Val|481/3874|323/549|108/182||;VPR=5;TPR=13;TCR=15;PctExtPos=0.667;TDM=5;VAF=0.385;TMMR=0;VMMR=0;MMF=0.000;VMMF=0.000	GT:AD:DP:GQ:PL	0/1:9,6:15:99:137,0,258
SRR8158669	JURKAT	SMART-seq	chr2	170966074	170966074	G	C	chr2	170966074	.	G	C	101.77	.	GENE=GORASP2;AC=1;AF=0.5;AN=2;BaseQRankSum=-1.525;ClippingRankSum=0;DP=15;ExcessHet=3.0103;FS=11.139;MLEAC=1;MLEAF=0.5;MQ=60;MQRankSum=0;QD=6.78;ReadPosRankSum=-0.452;SOR=0.598;ANN=C|missense	variant|MODERATE|GORASP2|GORASP2|transcript|NM	015530.4|Coding|10/10|c.1303G>C|p.Val435Leu|2118/3177|1303/1359|435/452||,C|missense	variant|MODERATE|GORASP2|GORASP2|transcript|NM	001201428.1|Coding|10/10|c.1099G>C|p.Val367Leu|1363/2422|1099/1155|367/384||;VPR=4;TPR=12;TCR=15;PctExtPos=0.733;TDM=2;VAF=0.333;TMMR=0;VMMR=0;MMF=0.000;VMMF=0.000	GT:AD:DP:GQ:PL	0/1:10,5:15:99:130,0,300
SRR8158669	JURKAT	SMART-seq	chr12	68735299	68735299	C	T	chr12	68735299	.	C	T	31.77	.	GENE=NUP107;AC=1;AF=0.5;AN=2;BaseQRankSum=-0.788;ClippingRankSum=0;DP=13;ExcessHet=3.0103;FS=2.522;MLEAC=1;MLEAF=0.5;MQ=60;MQRankSum=0;QD=2.44;ReadPosRankSum=0.368;SOR=1.015;ANN=T|synonymous	variant|LOW|NUP107|NUP107|transcript|NM	020401.2|Coding|26/28|c.2457C>T|p.Asn819Asn|2572/3124|2457/2778|819/925||;VPR=2;TPR=10;TCR=13;PctExtPos=0.846;TDM=3;VAF=0.200;TMMR=0;VMMR=0;MMF=0.000;VMMF=0.000	GT:AD:DP:GQ:PL	0/1:10,3:13:60:60,0,298
SRR8158669	JURKAT	SMART-seq	chr18	46086457	46086457	C	T	chr18	46086457	.	C	T	32.77	.	GENE=ATP5A1;AC=1;AF=0.5;AN=2;BaseQRankSum=-1.442;ClippingRankSum=0;DP=45;ExcessHet=3.0103;FS=1.637;MLEAC=1;MLEAF=0.5;MQ=60;MQRankSum=0;QD=0.73;ReadPosRankSum=1.336;SOR=0.374;ANN=T|missense	variant|MODERATE|ATP5A1|ATP5A1|transcript|NM	001001937.1|Coding|10/13|c.1214G>A|p.Arg405His|1359/1945|1214/1662|405/553||,T|missense	variant|MODERATE|ATP5A1|ATP5A1|transcript|NM	001001935.2|Coding|9/12|c.1064G>A|p.Arg355His|1409/1995|1064/1512|355/503||,T|missense	variant|MODERATE|ATP5A1|ATP5A1|transcript|NM	001257334.1|Coding|9/12|c.1148G>A|p.Arg383His|1270/1856|1148/1596|383/531||,T|missense	variant|MODERATE|ATP5A1|ATP5A1|transcript|NM	001257335.1|Coding|9/12|c.1064G>A|p.Arg355His|1672/2258|1064/1512|355/503||,T|missense	variant|MODERATE|ATP5A1|ATP5A1|transcript|NM	004046.5|Coding|9/12|c.1214G>A|p.Arg405His|1336/1922|1214/1662|405/553||;VPR=5;TPR=38;TCR=43;PctExtPos=0.884;TDM=61;VAF=0.132;TMMR=0;VMMR=0;MMF=0.000;VMMF=0.000	GT:AD:DP:GQ:PL	0/1:38,7:45:61:61,0,1108
SRR8158669	JURKAT	SMART-seq	chr11	67490968	67490968	G	A	chr11	67490968	.	G	A	95.77	.	GENE=AIP;AC=1;AF=0.5;AN=2;BaseQRankSum=-1.253;ClippingRankSum=0;DP=15;ExcessHet=3.0103;FS=2.515;MLEAC=1;MLEAF=0.5;MQ=60;MQRankSum=0;QD=6.38;ReadPosRankSum=1.064;SOR=0.18;ANN=A|missense	variant|MODERATE|AIP|AIP|transcript|NM	003977.2|Coding|6/6|c.968G>A|p.Arg323Gln|1093/1233|968/993|323/330||;VPR=5;TPR=13;TCR=16;PctExtPos=0.688;TDM=5;VAF=0.385;TMMR=0;VMMR=0;MMF=0.000;VMMF=0.000	GT:AD:DP:GQ:PL	0/1:10,5:15:99:124,0,292
SRR8158669	JURKAT	SMART-seq	chr21	44121009	44121009	G	A	chr21	44121009	.	G	A	164.84	.	GENE=PWP2;AC=2;AF=1;AN=2;DP=6;ExcessHet=3.0103;FS=0;MLEAC=2;MLEAF=1;MQ=60;QD=27.47;SOR=1.329;ANN=A|missense	variant|MODERATE|PWP2|PWP2.2|transcript|NM	005049.2.2|Coding|13/21|c.1543G>A|p.Val515Ile|1633/3260|1543/2760|515/919||;VPR=7;TPR=10;TCR=12;PctExtPos=0.417;TDM=1;VAF=0.700;TMMR=5;VMMR=2;MMF=0.500;VMMF=0.286	GT:AD:DP:GQ:PL	1/1:0,6:6:18:193,18,0
SRR8158669	JURKAT	SMART-seq	chr21	46658819	46658819	C	A	chr21	46658819	.	C	A	87.77	.	GENE=PRMT2;AC=1;AF=0.5;AN=2;BaseQRankSum=0;ClippingRankSum=0;DP=6;ExcessHet=3.0103;FS=0;MLEAC=1;MLEAF=0.5;MQ=60;MQRankSum=0;QD=14.63;ReadPosRankSum=1.282;SOR=0.693;ANN=A|synonymous	variant|LOW|PRMT2|PRMT2|transcript|NM	001535.4|Coding|7/11|c.729C>A|p.Thr243Thr|954/2324|729/1302|243/433||,A|synonymous	variant|LOW|PRMT2|PRMT2|transcript|NM	001242866.2|Coding|7/7|c.729C>A|p.Thr243Thr|954/3413|729/834|243/277||,A|synonymous	variant|LOW|PRMT2|PRMT2|transcript|NM	001286677.1|Coding|7/8|c.729C>A|p.Thr243Thr|954/1885|729/870|243/289||,A|synonymous	variant|LOW|PRMT2|PRMT2|transcript|NM	206962.3|Coding|8/12|c.729C>A|p.Thr243Thr|1063/2433|729/1302|243/433||,A|intron	variant|MODIFIER|PRMT2|PRMT2|transcript|NM	001242864.2|Coding|6/8|c.655-2981C>A||||||,A|intron	variant|MODIFIER|PRMT2|PRMT2|transcript|NM	001286676.1|Coding|6/7|c.655-4564C>A||||||,A|intron	variant|MODIFIER|PRMT2|PRMT2|transcript|NM	001286678.1|Coding|6/6|c.655-5476C>A||||||;VPR=3;TPR=4;TCR=6;PctExtPos=0.500;TDM=4;VAF=0.750;TMMR=0;VMMR=0;MMF=0.000;VMMF=0.000	GT:AD:DP:GQ:PL	0/1:2,4:6:48:116,0,48
SRR8158669	JURKAT	SMART-seq	chr9	127663275	127663275	C	T	chr9	127663275	.	C	T	362.77	.	GENE=STXBP1;AC=2;AF=1;AN=2;DP=12;ExcessHet=3.0103;FS=0;MLEAC=2;MLEAF=1;MQ=60;QD=30.23;SOR=1.022;ANN=T|missense	variant|MODERATE|STXBP1|STXBP1|transcript|NM	003165.3|Coding|7/20|c.500C>T|p.Pro167Leu|697/3967|500/1812|167/603||,T|missense	variant|MODERATE|STXBP1|STXBP1|transcript|NM	001032221.3|Coding|7/19|c.500C>T|p.Pro167Leu|697/3841|500/1785|167/594||;VPR=9;TPR=9;TCR=11;PctExtPos=0.182;TDM=9;VAF=1.000;TMMR=0;VMMR=0;MMF=0.000;VMMF=0.000	GT:AD:DP:GQ:PL	1/1:0,12:12:36:391,36,0
SRR8158669	JURKAT	SMART-seq	chr16	683359	683359	C	T	chr16	683359	.	C	T	121.9	.	GENE=JMJD8;AC=2;AF=1;AN=2;DP=5;ExcessHet=3.0103;FS=0;MLEAC=2;MLEAF=1;MQ=60;QD=24.38;SOR=1.022;ANN=T|synonymous	variant|LOW|JMJD8|JMJD8|transcript|NM	001005920.2|Coding|6/9|c.537G>A|p.Leu179Leu|594/2042|537/858|179/285||;VPR=3;TPR=3;TCR=5;PctExtPos=0.400;TDM=0;VAF=1.000;TMMR=0;VMMR=0;MMF=0.000;VMMF=0.000	GT:AD:DP:GQ:PL	1/1:0,5:5:15:150,15,0
SRR8158669	JURKAT	SMART-seq	chr16	3663556	3663556	A	G	chr16	3663556	.	A	G	296.77	.	GENE=TRAP1;AC=1;AF=0.5;AN=2;BaseQRankSum=2.711;ClippingRankSum=0;DP=23;ExcessHet=3.0103;FS=0;MLEAC=1;MLEAF=0.5;MQ=60;MQRankSum=0;QD=14.84;ReadPosRankSum=-1.198;SOR=1.022;ANN=G|missense	variant|MODERATE|TRAP1|TRAP1|transcript|NM	016292.2|Coding|14/18|c.1576T>C|p.Phe526Leu|1665/2296|1576/2115|526/704||,G|missense	variant|MODERATE|TRAP1|TRAP1|transcript|NM	001272049.1|Coding|13/17|c.1417T>C|p.Phe473Leu|1506/2137|1417/1956|473/651||;VPR=10;TPR=20;TCR=23;PctExtPos=0.565;TDM=17;VAF=0.500;TMMR=0;VMMR=0;MMF=0.000;VMMF=0.000	GT:AD:DP:GQ:PL	0/1:9,11:20:99:325,0,240
SRR8158669	JURKAT	SMART-seq	chr2	96281831	96281831	G	A	chr2	96281831	.	G	A	128.77	.	GENE=SNRNP200;AC=1;AF=0.5;AN=2;BaseQRankSum=-2.1;ClippingRankSum=0;DP=8;ExcessHet=3.0103;FS=0;MLEAC=1;MLEAF=0.5;MQ=60;MQRankSum=0;QD=16.1;ReadPosRankSum=1.068;SOR=1.329;ANN=A|synonymous	variant|LOW|SNRNP200|SNRNP200|transcript|NM	014014.4|Coding|35/45|c.5007C>T|p.Tyr1669Tyr|5139/7219|5007/6411|1669/2136||;VPR=6;TPR=7;TCR=8;PctExtPos=0.250;TDM=5;VAF=0.857;TMMR=0;VMMR=0;MMF=0.000;VMMF=0.000	GT:AD:DP:GQ:PL	0/1:2,6:8:45:157,0,45
SRR8158669	JURKAT	SMART-seq	chr7	100436046	100436046	G	A	chr7	100436046	.	G	A	164.84	.	GENE=PPP1R35;AC=2;AF=1;AN=2;DP=6;ExcessHet=3.0103;FS=0;MLEAC=2;MLEAF=1;MQ=60;QD=27.47;SOR=0.693;ANN=A|missense	variant|MODERATE|PPP1R35|PPP1R35|transcript|NM	145030.2|Coding|2/4|c.253C>T|p.Pro85Ser|350/930|253/762|85/253||;VPR=6;TPR=7;TCR=8;PctExtPos=0.250;TDM=1;VAF=0.857;TMMR=0;VMMR=0;MMF=0.000;VMMF=0.000	GT:AD:DP:GQ:PL	1/1:0,6:6:18:193,18,0
SRR8158669	JURKAT	SMART-seq	chr12	102077356	102077356	T	G	chr12	102077356	.	T	G	344.77	.	GENE=NUP37;AC=1;AF=0.5;AN=2;BaseQRankSum=2.442;ClippingRankSum=0;DP=22;ExcessHet=3.0103;FS=0;MLEAC=1;MLEAF=0.5;MQ=60;MQRankSum=0;QD=15.67;ReadPosRankSum=0.777;SOR=0.976;ANN=G|missense	variant|MODERATE|NUP37|NUP37|transcript|NM	024057.2|Coding|6/9|c.688A>C|p.Asn230His|753/1205|688/981|230/326||;VPR=12;TPR=20;TCR=24;PctExtPos=0.500;TDM=16;VAF=0.600;TMMR=0;VMMR=0;MMF=0.000;VMMF=0.000	GT:AD:DP:GQ:PL	0/1:10,12:22:99:373,0,276
SRR8158669	JURKAT	SMART-seq	chr1	24651510	24651510	G	A	chr1	24651510	.	G	A	83.77	.	GENE=SRRM1;AC=1;AF=0.5;AN=2;BaseQRankSum=1.492;ClippingRankSum=0;DP=19;ExcessHet=3.0103;FS=8.512;MLEAC=1;MLEAF=0.5;MQ=60;MQRankSum=0;QD=4.41;ReadPosRankSum=0.38;SOR=1.889;ANN=A|missense	variant|MODERATE|SRRM1|SRRM1|transcript|NM	005839.3|Coding|6/17|c.623G>A|p.Arg208Gln|847/3934|623/2715|208/904||;VPR=4;TPR=15;TCR=18;PctExtPos=0.778;TDM=4;VAF=0.267;TMMR=0;VMMR=0;MMF=0.000;VMMF=0.000	GT:AD:DP:GQ:PL	0/1:14,5:19:99:112,0,364
SRR8158669	JURKAT	SMART-seq	chr19	3982827	3982827	C	T	chr19	3982827	.	C	T	264.77	.	GENE=EEF2;AC=1;AF=0.5;AN=2;BaseQRankSum=1.647;ClippingRankSum=0;DP=14;ExcessHet=3.0103;FS=2.522;MLEAC=1;MLEAF=0.5;MQ=60;MQRankSum=0;QD=18.91;ReadPosRankSum=2.12;SOR=0.793;ANN=T|missense	variant|MODERATE|EEF2|EEF2|transcript|NM	001961.3|Coding|4/15|c.592G>A|p.Gly198Ser|675/3158|592/2577|198/858||;VPR=9;TPR=10;TCR=13;PctExtPos=0.308;TDM=6;VAF=0.900;TMMR=0;VMMR=0;MMF=0.000;VMMF=0.000	GT:AD:DP:GQ:PL	0/1:4,10:14:72:293,0,72
SRR8158669	JURKAT	SMART-seq	chr2	69830120	69830120	C	T	chr2	69830120	.	C	T	33.77	.	GENE=GMCL1;AC=1;AF=0.5;AN=2;BaseQRankSum=-0.444;ClippingRankSum=0;DP=13;ExcessHet=3.0103;FS=6.368;MLEAC=1;MLEAF=0.5;MQ=60;MQRankSum=0;QD=2.6;ReadPosRankSum=1.652;SOR=2.833;ANN=T|synonymous	variant|LOW|GMCL1|GMCL1|transcript|NM	178439.3|Coding|1/14|c.228C>T|p.Asp76Asp|435/2346|228/1548|76/515||;VPR=3;TPR=12;TCR=13;PctExtPos=0.769;TDM=4;VAF=0.250;TMMR=0;VMMR=0;MMF=0.000;VMMF=0.000	GT:AD:DP:GQ:PL	0/1:10,3:13:62:62,0,299
SRR8158669	JURKAT	SMART-seq	chr1	110015454	110015454	C	G	chr1	110015454	.	C	G	221.77	.	GENE=AHCYL1;AC=1;AF=0.5;AN=2;BaseQRankSum=1.939;ClippingRankSum=0;DP=12;ExcessHet=3.0103;FS=0;MLEAC=1;MLEAF=0.5;MQ=60;MQRankSum=0;QD=18.48;ReadPosRankSum=-0.191;SOR=0.446;ANN=G|missense	variant|MODERATE|AHCYL1|AHCYL1|transcript|NM	006621.5|Coding|7/17|c.705C>G|p.His235Gln|993/3943|705/1593|235/530||,G|missense	variant|MODERATE|AHCYL1|AHCYL1|transcript|NM	001242673.1|Coding|7/17|c.564C>G|p.His188Gln|1364/4314|564/1452|188/483||,G|missense	variant|MODERATE|AHCYL1|AHCYL1|transcript|NM	001242674.1|Coding|8/18|c.564C>G|p.His188Gln|735/3685|564/1452|188/483||,G|missense	variant|MODERATE|AHCYL1|AHCYL1|transcript|NM	001242675.1|Coding|7/17|c.564C>G|p.His188Gln|1089/4039|564/1452|188/483||,G|missense	variant|MODERATE|AHCYL1|AHCYL1|transcript|NM	001242676.1|Coding|7/17|c.564C>G|p.His188Gln|1078/4028|564/1452|188/483||;VPR=7;TPR=9;TCR=11;PctExtPos=0.364;TDM=2;VAF=0.778;TMMR=0;VMMR=0;MMF=0.000;VMMF=0.000	GT:AD:DP:GQ:PL	0/1:4,8:12:77:250,0,77
SRR8158669	JURKAT	SMART-seq	chr5	157787697	157787697	A	G	chr5	157787697	.	A	G	45.77	.	GENE=CLINT1;AC=1;AF=0.5;AN=2;BaseQRankSum=-1.645;ClippingRankSum=0;DP=5;ExcessHet=3.0103;FS=3.979;MLEAC=1;MLEAF=0.5;MQ=60;MQRankSum=0;QD=9.15;ReadPosRankSum=0.524;SOR=2.833;ANN=G|synonymous	variant|LOW|CLINT1|CLINT1|transcript|NM	001195555.1|Coding|12/12|c.1881T>C|p.Thr627Thr|2086/4040|1881/1932|627/643||,G|synonymous	variant|LOW|CLINT1|CLINT1|transcript|NM	001195556.1|Coding|12/12|c.1827T>C|p.Thr609Thr|2063/4017|1827/1878|609/625||,G|synonymous	variant|LOW|CLINT1|CLINT1|transcript|NM	014666.3|Coding|12/12|c.1827T>C|p.Thr609Thr|2032/3986|1827/1878|609/625||;VPR=3;TPR=5;TCR=5;PctExtPos=0.400;TDM=2;VAF=0.600;TMMR=0;VMMR=0;MMF=0.000;VMMF=0.000	GT:AD:DP:GQ:PL	0/1:2,3:5:52:74,0,52
SRR8158669	JURKAT	SMART-seq	chr1	228140330	228140330	G	A	chr1	228140330	.	G	A	212.77	.	GENE=GUK1;AC=1;AF=0.5;AN=2;BaseQRankSum=-1.544;ClippingRankSum=0;DP=42;ExcessHet=3.0103;FS=3.91;MLEAC=1;MLEAF=0.5;MQ=60;MQRankSum=0;QD=5.07;ReadPosRankSum=-2.119;SOR=0.177;ANN=A|missense	variant|MODERATE|GUK1|GUK1|transcript|NM	001242840.1|Coding|1/7|c.28G>A|p.Ala10Thr|103/903|28/726|10/241||,A|missense	variant|MODERATE|GUK1|GUK1|transcript|NM	001159390.1|Coding|1/8|c.28G>A|p.Ala10Thr|103/989|28/657|10/218||,A|5	prime	UTR	variant|MODIFIER|GUK1|GUK1|transcript|NM	000858.5|Coding|1/9|c.-201G>A|||||5183|,A|intron	variant|MODIFIER|GUK1|GUK1|transcript|NM	001242839.1|Coding|1/7|c.-3+171G>A||||||;VPR=8;TPR=34;TCR=41;PctExtPos=0.805;TDM=40;VAF=0.235;TMMR=0;VMMR=0;MMF=0.000;VMMF=0.000	GT:AD:DP:GQ:PL	0/1:28,14:42:99:241,0,809
SRR8158669	JURKAT	SMART-seq	chr3	49298632	49298632	G	A	chr3	49298632	.	G	A	30.8	.	GENE=USP4;AC=1;AF=0.5;AN=2;BaseQRankSum=0.967;ClippingRankSum=0;DP=3;ExcessHet=3.0103;FS=0;MLEAC=1;MLEAF=0.5;MQ=60;MQRankSum=0;QD=10.27;ReadPosRankSum=0.431;SOR=0.223;ANN=A|missense	variant|MODERATE|USP4|USP4|transcript|NM	003363.3|Coding|12/22|c.1516C>T|p.Arg506Cys|1595/4120|1516/2892|506/963||,A|missense	variant|MODERATE|USP4|USP4|transcript|NM	199443.2|Coding|11/21|c.1375C>T|p.Arg459Cys|1454/3979|1375/2751|459/916||;VPR=1;TPR=1;TCR=3;PctExtPos=0.667;TDM=0;VAF=1.000;TMMR=0;VMMR=0;MMF=0.000;VMMF=0.000	GT:AD:DP:GQ:PL	0/1:1,2:3:22:59,0,22
SRR8158669	JURKAT	SMART-seq	chr17	17247124	17247124	C	T	chr17	17247124	.	C	T	453.77	.	GENE=COPS3;AC=1;AF=0.5;AN=2;BaseQRankSum=-4.607;ClippingRankSum=0;DP=29;ExcessHet=3.0103;FS=3.453;MLEAC=1;MLEAF=0.5;MQ=60;MQRankSum=0;QD=15.65;ReadPosRankSum=1.784;SOR=0.434;ANN=T|missense	variant|MODERATE|COPS3|COPS3|transcript|NM	003653.3|Coding|12/12|c.1246G>A|p.Gly416Arg|1363/1863|1246/1272|416/423||,T|missense	variant|MODERATE|COPS3|COPS3|transcript|NM	001199125.1|Coding|12/12|c.1186G>A|p.Gly396Arg|1316/1816|1186/1212|396/403||;VPR=16;TPR=28;TCR=30;PctExtPos=0.467;TDM=19;VAF=0.571;TMMR=0;VMMR=0;MMF=0.000;VMMF=0.000	GT:AD:DP:GQ:PL	0/1:12,17:29:99:482,0,337
SRR8158669	JURKAT	SMART-seq	chr7	100095972	100095972	G	A	chr7	100095972	.	G	A	610.77	.	GENE=MCM7;AC=1;AF=0.5;AN=2;BaseQRankSum=-3.491;ClippingRankSum=0;DP=47;ExcessHet=3.0103;FS=1.121;MLEAC=1;MLEAF=0.5;MQ=60;MQRankSum=0;QD=13;ReadPosRankSum=1.539;SOR=0.481;ANN=A|missense	variant|MODERATE|MCM7|MCM7|transcript|NM	005916.4|Coding|11/15|c.1397C>T|p.Thr466Ile|2043/3010|1397/2160|466/719||,A|missense	variant|MODERATE|MCM7|MCM7|transcript|NM	182776.2|Coding|10/14|c.869C>T|p.Thr290Ile|2009/2976|869/1632|290/543||,A|missense	variant|MODERATE|MCM7|MCM7|transcript|NM	001278595.1|Coding|10/14|c.869C>T|p.Thr290Ile|2118/3085|869/1632|290/543||;VPR=21;TPR=42;TCR=50;PctExtPos=0.580;TDM=85;VAF=0.500;TMMR=0;VMMR=0;MMF=0.000;VMMF=0.000	GT:AD:DP:GQ:PL	0/1:23,24:47:99:639,0,648
SRR8158669	JURKAT	SMART-seq	chr16	1698906	1698906	G	T	chr16	1698906	.	G	T	124.77	.	GENE=HN1L;AC=1;AF=0.5;AN=2;BaseQRankSum=-1.884;ClippingRankSum=0;DP=9;ExcessHet=3.0103;FS=6.455;MLEAC=1;MLEAF=0.5;MQ=60;MQRankSum=0;QD=13.86;ReadPosRankSum=-0.751;SOR=2.245;ANN=T|missense	variant|MODERATE|HN1L|HN1L|transcript|NM	144570.2|Coding|5/5|c.481G>T|p.Asp161Tyr|517/3683|481/573|161/190||;VPR=5;TPR=8;TCR=9;PctExtPos=0.444;TDM=3;VAF=0.625;TMMR=0;VMMR=0;MMF=0.000;VMMF=0.000	GT:AD:DP:GQ:PL	0/1:3,6:9:70:153,0,70
SRR8158669	JURKAT	SMART-seq	chr12	104331601	104331601	A	G	chr12	104331601	.	A	G	143.77	.	GENE=TXNRD1;AC=1;AF=0.5;AN=2;BaseQRankSum=-0.21;ClippingRankSum=0;DP=21;ExcessHet=3.0103;FS=0;MLEAC=1;MLEAF=0.5;MQ=60;MQRankSum=0;QD=6.85;ReadPosRankSum=2.011;SOR=0.941;ANN=G|missense	variant|MODERATE|TXNRD1|TXNRD1|transcript|NM	001093771.2|Coding|14/17|c.1610A>G|p.Glu537Gly|1634/3860|1610/1950|537/649||,G|missense	variant|MODERATE|TXNRD1|TXNRD1|transcript|NM	001261445.1|Coding|12/15|c.1310A>G|p.Glu437Gly|2056/4282|1310/1650|437/549||,G|missense	variant|MODERATE|TXNRD1|TXNRD1|transcript|NM	001261446.1|Coding|11/14|c.1046A>G|p.Glu349Gly|1611/3837|1046/1386|349/461||,G|missense	variant|MODERATE|TXNRD1|TXNRD1|transcript|NM	003330.3|Coding|12/15|c.1316A>G|p.Glu439Gly|1971/4197|1316/1656|439/551||,G|missense	variant|MODERATE|TXNRD1|TXNRD1|transcript|NM	182729.2|Coding|12/15|c.1160A>G|p.Glu387Gly|1734/3960|1160/1500|387/499||,G|missense	variant|MODERATE|TXNRD1|TXNRD1|transcript|NM	182742.2|Coding|11/14|c.1160A>G|p.Glu387Gly|1861/4087|1160/1500|387/499||,G|missense	variant|MODERATE|TXNRD1|TXNRD1|transcript|NM	182743.2|Coding|11/14|c.1160A>G|p.Glu387Gly|1624/3850|1160/1500|387/499||;VPR=8;TPR=21;TCR=22;PctExtPos=0.636;TDM=8;VAF=0.381;TMMR=0;VMMR=0;MMF=0.000;VMMF=0.000	GT:AD:DP:GQ:PL	0/1:14,7:21:99:172,0,407
SRR8158669	JURKAT	SMART-seq	chr1	232955561	232955561	T	C	chr1	232955561	.	T	C	79.77	.	GENE=NTPCR;AC=1;AF=0.5;AN=2;BaseQRankSum=1.268;ClippingRankSum=0;DP=11;ExcessHet=3.0103;FS=0;MLEAC=1;MLEAF=0.5;MQ=60;MQRankSum=0;QD=7.98;ReadPosRankSum=0.842;SOR=0.368;ANN=C|synonymous	variant|LOW|NTPCR|NTPCR|transcript|NM	032324.1|Coding|2/5|c.39T>C|p.Val13Val|126/902|39/573|13/190||;VPR=4;TPR=10;TCR=11;PctExtPos=0.636;TDM=2;VAF=0.400;TMMR=0;VMMR=0;MMF=0.000;VMMF=0.000	GT:AD:DP:GQ:PL	0/1:6,4:10:99:108,0,178
SRR8158669	JURKAT	SMART-seq	chr13	41065061	41065061	G	A	chr13	41065061	.	G	A	98.77	.	GENE=WBP4;AC=1;AF=0.5;AN=2;BaseQRankSum=-1.838;ClippingRankSum=0;DP=13;ExcessHet=3.0103;FS=9.89;MLEAC=1;MLEAF=0.5;MQ=60;MQRankSum=0;QD=7.6;ReadPosRankSum=0;SOR=1.862;ANN=A|missense	variant|MODERATE|WBP4|WBP4|transcript|NM	007187.3|Coding|3/10|c.121G>A|p.Ala41Thr|234/2333|121/1131|41/376||;VPR=5;TPR=13;TCR=13;PctExtPos=0.615;TDM=1;VAF=0.385;TMMR=0;VMMR=0;MMF=0.000;VMMF=0.000	GT:AD:DP:GQ:PL	0/1:8,5:13:99:127,0,247
SRR8158669	JURKAT	SMART-seq	chr7	29096132	29096132	C	T	chr7	29096132	.	C	T	72.28	.	GENE=CPVL;AC=2;AF=1;AN=2;DP=3;ExcessHet=3.0103;FS=0;MLEAC=2;MLEAF=1;MQ=60;QD=24.09;SOR=1.179;ANN=T|missense	variant|MODERATE|CPVL|CPVL|transcript|NM	019029.2|Coding|4/13|c.374G>A|p.Gly125Glu|581/1779|374/1431|125/476||,T|missense	variant|MODERATE|CPVL|CPVL|transcript|NM	031311.3|Coding|4/13|c.374G>A|p.Gly125Glu|493/1691|374/1431|125/476||;VPR=3;TPR=3;TCR=3;PctExtPos=0.000;TDM=2;VAF=1.000;TMMR=0;VMMR=0;MMF=0.000;VMMF=0.000	GT:AD:DP:GQ:PL	1/1:0,3:3:9:100,9,0
SRR8158669	JURKAT	SMART-seq	chr6	35318301	35318301	C	T	chr6	35318301	.	C	T	89.77	.	GENE=DEF6;AC=1;AF=0.5;AN=2;BaseQRankSum=-1.155;ClippingRankSum=0;DP=14;ExcessHet=3.0103;FS=0;MLEAC=1;MLEAF=0.5;MQ=60;MQRankSum=0;QD=6.41;ReadPosRankSum=0.849;SOR=0.905;ANN=T|missense	variant|MODERATE|DEF6|DEF6|transcript|NM	022047.3|Coding|7/11|c.1045C>T|p.Arg349Trp|1084/2296|1045/1896|349/631||;VPR=5;TPR=13;TCR=14;PctExtPos=0.643;TDM=4;VAF=0.385;TMMR=0;VMMR=0;MMF=0.000;VMMF=0.000	GT:AD:DP:GQ:PL	0/1:9,5:14:99:118,0,268
SRR8158669	JURKAT	SMART-seq	chr7	6015234	6015234	G	A	chr7	6015234	.	G	A	205.77	.	GENE=AIMP2;AC=1;AF=0.5;AN=2;BaseQRankSum=-3.332;ClippingRankSum=0;DP=24;ExcessHet=3.0103;FS=6.204;MLEAC=1;MLEAF=0.5;MQ=60;MQRankSum=0;QD=8.57;ReadPosRankSum=0.063;SOR=1.527;ANN=A|missense	variant|MODERATE|AIMP2|AIMP2|transcript|NM	006303.3|Coding|2/4|c.224G>A|p.Gly75Asp|337/1219|224/963|75/320||;VPR=9;TPR=22;TCR=25;PctExtPos=0.640;TDM=26;VAF=0.409;TMMR=0;VMMR=0;MMF=0.000;VMMF=0.000	GT:AD:DP:GQ:PL	0/1:14,10:24:99:234,0,421
SRR8158669	JURKAT	SMART-seq	chr2	127635159	127635159	G	C	chr2	127635159	.	G	C	103.03	.	GENE=MYO7B;AC=2;AF=1;AN=2;DP=4;ExcessHet=3.0103;FS=0;MLEAC=2;MLEAF=1;MQ=60;QD=25.76;SOR=0.693;ANN=C|missense	variant|MODERATE|MYO7B|MYO7B|transcript|NM	001080527.1|Coding|42/47|c.5675G>C|p.Arg1892Pro|5728/6715|5675/6351|1892/2116||;VPR=4;TPR=4;TCR=4;PctExtPos=0.000;TDM=0;VAF=1.000;TMMR=0;VMMR=0;MMF=0.000;VMMF=0.000	GT:AD:DP:GQ:PL	1/1:0,4:4:12:131,12,0
SRR8158669	JURKAT	SMART-seq	chr15	74893278	74893278	G	A	chr15	74893278	.	G	A	58.8	.	GENE=MPI;AC=1;AF=0.5;AN=2;BaseQRankSum=0.319;ClippingRankSum=0;DP=4;ExcessHet=3.0103;FS=0;MLEAC=1;MLEAF=0.5;MQ=60;MQRankSum=0;QD=14.7;ReadPosRankSum=0.319;SOR=0.446;ANN=A|missense	variant|MODERATE|MPI|MPI|transcript|NM	002435.2|Coding|5/8|c.628G>A|p.Val210Met|691/3062|628/1272|210/423||,A|missense	variant|MODERATE|MPI|MPI|transcript|NM	001289155.1|Coding|5/7|c.628G>A|p.Val210Met|691/2853|628/864|210/287||,A|missense	variant|MODERATE|MPI|MPI|transcript|NM	001289156.1|Coding|4/7|c.478G>A|p.Val160Met|563/2934|478/1122|160/373||,A|intron	variant|MODIFIER|MPI|MPI|transcript|NM	001289157.1|Coding|4/6|c.487+476G>A||||||;VPR=3;TPR=4;TCR=5;PctExtPos=0.400;TDM=1;VAF=0.750;TMMR=0;VMMR=0;MMF=0.000;VMMF=0.000	GT:AD:DP:GQ:PL	0/1:1,3:4:21:87,0,21
SRR8158669	JURKAT	SMART-seq	chr16	69319512	69319512	C	T	chr16	69319512	.	C	T	197.77	.	GENE=VPS4A;AC=1;AF=0.5;AN=2;BaseQRankSum=-3.874;ClippingRankSum=0;DP=21;ExcessHet=3.0103;FS=1.808;MLEAC=1;MLEAF=0.5;MQ=60;MQRankSum=0;QD=9.42;ReadPosRankSum=0.407;SOR=1.162;ANN=T|synonymous	variant|LOW|VPS4A|VPS4A|transcript|NM	013245.2|Coding|6/11|c.589C>T|p.Leu197Leu|717/2176|589/1314|197/437||;VPR=7;TPR=16;TCR=20;PctExtPos=0.650;TDM=11;VAF=0.438;TMMR=0;VMMR=0;MMF=0.000;VMMF=0.000	GT:AD:DP:GQ:PL	0/1:12,9:21:99:226,0,379
SRR8158669	JURKAT	SMART-seq	chr2	65239901	65239901	C	T	chr2	65239901	.	C	T	60.78	.	GENE=ACTR2;AC=1;AF=0.5;AN=2;BaseQRankSum=-1.15;ClippingRankSum=0;DP=4;ExcessHet=3.0103;FS=6.021;MLEAC=1;MLEAF=0.5;MQ=60;MQRankSum=0;QD=15.19;ReadPosRankSum=0;SOR=2.788;ANN=T|missense	variant|MODERATE|ACTR2|ACTR2|transcript|NM	001005386.2|Coding|2/10|c.98C>T|p.Pro33Leu|313/3937|98/1200|33/399||,T|missense	variant|MODERATE|ACTR2|ACTR2|transcript|NM	005722.3|Coding|2/9|c.98C>T|p.Pro33Leu|313/3922|98/1185|33/394||;VPR=5;TPR=6;TCR=6;PctExtPos=0.167;TDM=1;VAF=0.833;TMMR=1;VMMR=1;MMF=0.167;VMMF=0.200	GT:AD:DP:GQ:PL	0/1:1,3:4:26:89,0,26
SRR8158669	JURKAT	SMART-seq	chr7	100676290	100676290	C	A	chr7	100676290	.	C	A	147.77	.	GENE=GNB2;AC=1;AF=0.5;AN=2;BaseQRankSum=-1.611;ClippingRankSum=0;DP=8;ExcessHet=3.0103;FS=0;MLEAC=1;MLEAF=0.5;MQ=60;MQRankSum=0;QD=18.47;ReadPosRankSum=1.345;SOR=0.693;ANN=A|missense	variant|MODERATE|GNB2|GNB2|transcript|NM	005273.3|Coding|2/10|c.25C>A|p.Gln9Lys|298/1664|25/1023|9/340||;VPR=5;TPR=8;TCR=9;PctExtPos=0.444;TDM=0;VAF=0.625;TMMR=0;VMMR=0;MMF=0.000;VMMF=0.000	GT:AD:DP:GQ:PL	0/1:2,6:8:45:176,0,45
SRR8158669	JURKAT	SMART-seq	chr11	118372564	118372564	G	A	chr11	118372564	.	G	A	79.81	.	GENE=UBE4A;AC=1;AF=0.5;AN=2;BaseQRankSum=-1.282;ClippingRankSum=0;DP=5;ExcessHet=3.0103;FS=0;MLEAC=1;MLEAF=0.5;MQ=60;MQRankSum=0;QD=15.96;ReadPosRankSum=1.282;SOR=0.223;ANN=A|missense	variant|MODERATE|UBE4A|UBE4A|transcript|NM	004788.3|Coding|6/20|c.619G>A|p.Val207Met|754/6128|619/3222|207/1073||,A|missense	variant|MODERATE|UBE4A|UBE4A|transcript|NM	001204077.1|Coding|6/20|c.619G>A|p.Val207Met|754/6107|619/3201|207/1066||;VPR=4;TPR=5;TCR=5;PctExtPos=0.200;TDM=0;VAF=0.800;TMMR=0;VMMR=0;MMF=0.000;VMMF=0.000	GT:AD:DP:GQ:PL	0/1:1,4:5:20:108,0,20
SRR8158669	JURKAT	SMART-seq	chr2	231807520	231807520	G	A	chr2	231807520	.	G	A	288.77	.	GENE=COPS7B;AC=1;AF=0.5;AN=2;BaseQRankSum=0.348;ClippingRankSum=0;DP=14;ExcessHet=3.0103;FS=0;MLEAC=1;MLEAF=0.5;MQ=60;MQRankSum=0;QD=20.63;ReadPosRankSum=0.518;SOR=0.76;ANN=A|missense	variant|MODERATE|COPS7B|COPS7B|transcript|NM	001282949.1|Coding|6/6|c.568G>A|p.Ala190Thr|721/2455|568/693|190/230||,A|missense	variant|MODERATE|COPS7B|COPS7B|transcript|NM	001282951.1|Coding|5/5|c.505G>A|p.Ala169Thr|734/2468|505/630|169/209||,A|missense	variant|MODERATE|COPS7B|COPS7B|transcript|NM	001282952.1|Coding|6/6|c.349G>A|p.Ala117Thr|766/2500|349/474|117/157||,A|missense	variant|MODERATE|COPS7B|COPS7B|transcript|NM	022730.2|Coding|7/7|c.670G>A|p.Ala224Thr|842/2576|670/795|224/264||,A|synonymous	variant|LOW|COPS7B|COPS7B|transcript|NM	001282950.1|Coding|8/8|c.723G>A|p.Pro241Pro|895/2629|723/822|241/273||;VPR=10;TPR=13;TCR=14;PctExtPos=0.286;TDM=8;VAF=0.769;TMMR=0;VMMR=0;MMF=0.000;VMMF=0.000	GT:AD:DP:GQ:PL	0/1:3,11:14:56:317,0,56
SRR8158669	JURKAT	SMART-seq	chr6	1624486	1624486	G	C	chr6	1624486	.	G	C	162.77	.	GENE=GMDS;AC=1;AF=0.5;AN=2;BaseQRankSum=-1.151;ClippingRankSum=0;DP=20;ExcessHet=3.0103;FS=7.701;MLEAC=1;MLEAF=0.5;MQ=60;MQRankSum=0;QD=8.14;ReadPosRankSum=-0.048;SOR=1.75;ANN=C|missense	variant|MODERATE|GMDS|GMDS|transcript|NM	001500.3|Coding|10/11|c.1042C>G|p.Arg348Gly|1254/1700|1042/1119|348/372||,C|missense	variant|MODERATE|GMDS|GMDS|transcript|NM	001253846.1|Coding|10/11|c.952C>G|p.Arg318Gly|1000/1446|952/1029|318/342||;VPR=7;TPR=17;TCR=20;PctExtPos=0.650;TDM=8;VAF=0.412;TMMR=0;VMMR=0;MMF=0.000;VMMF=0.000	GT:AD:DP:GQ:PL	0/1:12,8:20:99:191,0,325
SRR8158669	JURKAT	SMART-seq	chr9	36599436	36599436	G	A	chr9	36599436	.	G	A	198.77	.	GENE=MELK;AC=1;AF=0.5;AN=2;BaseQRankSum=-0.967;ClippingRankSum=0;DP=10;ExcessHet=3.0103;FS=0;MLEAC=1;MLEAF=0.5;MQ=60;MQRankSum=0;QD=19.88;ReadPosRankSum=-0.282;SOR=0.693;ANN=A|missense	variant|MODERATE|MELK|MELK|transcript|NM	014791.3|Coding|7/18|c.517G>A|p.Ala173Thr|701/2486|517/1956|173/651||,A|missense	variant|MODERATE|MELK|MELK|transcript|NM	001256685.1|Coding|7/17|c.517G>A|p.Ala173Thr|701/2363|517/1833|173/610||,A|missense	variant|MODERATE|MELK|MELK|transcript|NM	001256687.1|Coding|6/17|c.373G>A|p.Ala125Thr|557/2342|373/1812|125/603||,A|missense	variant|MODERATE|MELK|MELK|transcript|NM	001256688.1|Coding|5/16|c.304G>A|p.Ala102Thr|488/2273|304/1743|102/580||,A|missense	variant|MODERATE|MELK|MELK|transcript|NM	001256689.1|Coding|6/17|c.421G>A|p.Ala141Thr|615/2400|421/1860|141/619||,A|missense	variant|MODERATE|MELK|MELK|transcript|NM	001256690.1|Coding|5/16|c.304G>A|p.Ala102Thr|498/2283|304/1743|102/580||,A|missense	variant|MODERATE|MELK|MELK|transcript|NM	001256691.1|Coding|5/16|c.277G>A|p.Ala93Thr|471/2256|277/1716|93/571||,A|missense	variant|MODERATE|MELK|MELK|transcript|NM	001256692.1|Coding|4/15|c.124G>A|p.Ala42Thr|375/2160|124/1563|42/520||,A|5	prime	UTR	variant|MODIFIER|MELK|MELK|transcript|NM	001256693.1|Coding|5/16|c.-62G>A|||||8154|,A|non	coding	exon	variant|MODIFIER|MELK|MELK|transcript|NR	046337.1|Noncoding|6/18|n.615G>A||||||;VPR=7;TPR=9;TCR=10;PctExtPos=0.300;TDM=0;VAF=0.778;TMMR=0;VMMR=0;MMF=0.000;VMMF=0.000	GT:AD:DP:GQ:PL	0/1:2,8:10:39:227,0,39
SRR8158669	JURKAT	SMART-seq	chr17	43022052	43022052	C	T	chr17	43022052	.	C	T	133.77	.	GENE=VAT1;AC=1;AF=0.5;AN=2;BaseQRankSum=-2.1;ClippingRankSum=0;DP=8;ExcessHet=3.0103;FS=3.68;MLEAC=1;MLEAF=0.5;MQ=60;MQRankSum=0;QD=16.72;ReadPosRankSum=-0.619;SOR=1.061;ANN=T|missense	variant|MODERATE|VAT1|VAT1|transcript|NM	006373.3|Coding|1/6|c.271G>A|p.Ala91Thr|391/2758|271/1182|91/393||;VPR=3;TPR=5;TCR=8;PctExtPos=0.625;TDM=3;VAF=0.600;TMMR=0;VMMR=0;MMF=0.000;VMMF=0.000	GT:AD:DP:GQ:PL	0/1:2,6:8:49:162,0,49
SRR8158669	JURKAT	SMART-seq	chr16	87869245	87869245	C	T	chr16	87869245	.	C	T	131.77	.	GENE=SLC7A5;AC=1;AF=0.5;AN=2;BaseQRankSum=-0.416;ClippingRankSum=0;DP=13;ExcessHet=3.0103;FS=5.756;MLEAC=1;MLEAF=0.5;MQ=60;MQRankSum=0;QD=10.14;ReadPosRankSum=0.507;SOR=2.266;ANN=T|missense	variant|MODERATE|SLC7A5|SLC7A5|transcript|NM	003486.5|Coding|1/10|c.178G>A|p.Val60Met|250/4543|178/1524|60/507||;VPR=7;TPR=14;TCR=14;PctExtPos=0.500;TDM=9;VAF=0.500;TMMR=0;VMMR=0;MMF=0.000;VMMF=0.000	GT:AD:DP:GQ:PL	0/1:7,6:13:99:160,0,192
SRR8158669	JURKAT	SMART-seq	chr3	5187889	5187889	G	A	chr3	5187889	.	G	A	49.28	.	GENE=EDEM1;AC=2;AF=1;AN=2;DP=3;ExcessHet=3.0103;FS=0;MLEAC=2;MLEAF=1;MQ=60;QD=16.43;SOR=2.833;ANN=A|synonymous	variant|LOW|EDEM1|EDEM1|transcript|NM	014674.2|Coding|1/12|c.84G>A|p.Gly28Gly|216/6153|84/1974|28/657||;VPR=2;TPR=2;TCR=2;PctExtPos=0.000;TDM=0;VAF=1.000;TMMR=0;VMMR=0;MMF=0.000;VMMF=0.000	GT:AD:DP:GQ:PL	1/1:0,3:3:9:77,9,0
SRR8158669	JURKAT	SMART-seq	chr16	67659585	67659585	C	G	chr16	67659585	.	C	G	177.77	.	GENE=ACD;AC=1;AF=0.5;AN=2;BaseQRankSum=-1.646;ClippingRankSum=0;DP=22;ExcessHet=3.0103;FS=4.228;MLEAC=1;MLEAF=0.5;MQ=60;MQRankSum=0;QD=8.08;ReadPosRankSum=0.559;SOR=0.959;ANN=G|missense	variant|MODERATE|ACD|ACD|transcript|NM	001082486.1|Coding|4/12|c.623G>C|p.Arg208Pro|960/2066|623/1635|208/544||,G|missense	variant|MODERATE|ACD|ACD|transcript|NM	001082487.1|Coding|4/12|c.614G>C|p.Arg205Pro|951/2018|614/1587|205/528||,G|missense	variant|MODERATE|ACD|ACD|transcript|NM	022914.2|Coding|4/12|c.614G>C|p.Arg205Pro|951/2057|614/1626|205/541||;VPR=9;TPR=20;TCR=23;PctExtPos=0.609;TDM=14;VAF=0.450;TMMR=0;VMMR=0;MMF=0.000;VMMF=0.000	GT:AD:DP:GQ:PL	0/1:14,8:22:99:206,0,429
SRR8158669	JURKAT	SMART-seq	chr9	128824161	128824161	A	G	chr9	128824161	.	A	G	348.79	.	GENE=C9orf114;AC=1;AF=0.5;AN=2;BaseQRankSum=-0.457;ClippingRankSum=0;DP=15;ExcessHet=3.0103;FS=3.31;MLEAC=1;MLEAF=0.5;MQ=60;MQRankSum=0;QD=23.25;ReadPosRankSum=-0.608;SOR=0.349;ANN=G|synonymous	variant|LOW|C9orf114|C9orf114|transcript|NM	016390.3|Coding|10/12|c.825T>C|p.Ala275Ala|866/4286|825/1131|275/376||;VPR=13;TPR=15;TCR=15;PctExtPos=0.133;TDM=15;VAF=0.867;TMMR=0;VMMR=0;MMF=0.000;VMMF=0.000	GT:AD:DP:GQ:PL	0/1:2,13:15:22:377,0,22
SRR8158669	JURKAT	SMART-seq	chr4	56500602	56500602	A	G	chr4	56500602	.	A	G	123.77	.	GENE=SRP72;AC=1;AF=0.5;AN=2;BaseQRankSum=0.637;ClippingRankSum=0;DP=7;ExcessHet=3.0103;FS=0;MLEAC=1;MLEAF=0.5;MQ=60;MQRankSum=0;QD=17.68;ReadPosRankSum=1.981;SOR=1.022;ANN=G|missense	variant|MODERATE|SRP72|SRP72|transcript|NM	006947.3|Coding|18/19|c.1745A>G|p.Glu582Gly|1785/3876|1745/2016|582/671||,G|missense	variant|MODERATE|SRP72|SRP72|transcript|NM	001267722.1|Coding|16/17|c.1562A>G|p.Glu521Gly|1602/3693|1562/1833|521/610||;VPR=5;TPR=6;TCR=7;PctExtPos=0.286;TDM=1;VAF=0.833;TMMR=0;VMMR=0;MMF=0.000;VMMF=0.000	GT:AD:DP:GQ:PL	0/1:2,5:7:47:152,0,47
SRR8158669	JURKAT	SMART-seq	chr1	36394102	36394102	G	A	chr1	36394102	.	G	A	233.77	.	GENE=LSM10;AC=1;AF=0.5;AN=2;BaseQRankSum=-0.238;ClippingRankSum=0;DP=19;ExcessHet=3.0103;FS=4.32;MLEAC=1;MLEAF=0.5;MQ=60;MQRankSum=0;QD=12.3;ReadPosRankSum=1.41;SOR=0.827;ANN=A|missense	variant|MODERATE|LSM10|LSM10|transcript|NM	032881.1|Coding|2/2|c.28C>T|p.Arg10Trp|178/850|28/372|10/123||;VPR=10;TPR=20;TCR=21;PctExtPos=0.524;TDM=6;VAF=0.500;TMMR=0;VMMR=0;MMF=0.000;VMMF=0.000	GT:AD:DP:GQ:PL	0/1:9,10:19:99:262,0,238
SRR8158669	JURKAT	SMART-seq	chr1	11079722	11079722	G	A	chr1	11079722	.	G	A	86.77	.	GENE=EXOSC10;AC=1;AF=0.5;AN=2;BaseQRankSum=-1.368;ClippingRankSum=0;DP=15;ExcessHet=3.0103;FS=4.832;MLEAC=1;MLEAF=0.5;MQ=60;MQRankSum=0;QD=5.78;ReadPosRankSum=0.707;SOR=0.707;ANN=A|missense	variant|MODERATE|EXOSC10|EXOSC10|transcript|NM	001001998.1|Coding|14/25|c.1738C>T|p.Pro580Ser|1788/2807|1738/2658|580/885||,A|missense	variant|MODERATE|EXOSC10|EXOSC10|transcript|NM	002685.2|Coding|14/24|c.1738C>T|p.Pro580Ser|1788/2732|1738/2583|580/860||;VPR=5;TPR=14;TCR=16;PctExtPos=0.688;TDM=14;VAF=0.357;TMMR=0;VMMR=0;MMF=0.000;VMMF=0.000	GT:AD:DP:GQ:PL	0/1:10,5:15:99:115,0,293
SRR8158669	JURKAT	SMART-seq	chr19	10180442	10180442	C	G	chr19	10180442	.	C	G	242.77	.	GENE=DNMT1;AC=1;AF=0.5;AN=2;BaseQRankSum=4.169;ClippingRankSum=0;DP=30;ExcessHet=3.0103;FS=3.773;MLEAC=1;MLEAF=0.5;MQ=60;MQRankSum=0;QD=8.09;ReadPosRankSum=-1.812;SOR=1.67;ANN=G|missense	variant|MODERATE|DNMT1|DNMT1|transcript|NM	001130823.1|Coding|4/41|c.353G>C|p.Arg118Pro|533/5400|353/4899|118/1632||,G|missense	variant|MODERATE|DNMT1|DNMT1|transcript|NM	001379.2|Coding|4/40|c.353G>C|p.Arg118Pro|533/5352|353/4851|118/1616||;VPR=8;TPR=28;TCR=31;PctExtPos=0.742;TDM=16;VAF=0.286;TMMR=0;VMMR=0;MMF=0.000;VMMF=0.000	GT:AD:DP:GQ:PL	0/1:20,10:30:99:271,0,572
SRR8158669	JURKAT	SMART-seq	chrY	2845722	2845722	C	T	chrY	2845722	.	C	T	332.77	.	GENE=RPS4Y1;AC=2;AF=1;AN=2;DP=12;ExcessHet=3.0103;FS=0;MLEAC=2;MLEAF=1;MQ=60;QD=27.73;SOR=0.693;ANN=T|synonymous	variant|LOW|RPS4Y1|RPS4Y1|transcript|NM	001008.3|Coding|4/7|c.339C>T|p.Arg113Arg|382/897|339/792|113/263||;VPR=12;TPR=12;TCR=13;PctExtPos=0.077;TDM=1;VAF=1.000;TMMR=0;VMMR=0;MMF=0.000;VMMF=0.000	GT:AD:DP:GQ:PL	1/1:0,12:12:36:361,36,0
SRR8158669	JURKAT	SMART-seq	chr17	82064218	82064218	G	A	chr17	82064218	.	G	A	144.77	.	GENE=DUS1L;AC=1;AF=0.5;AN=2;BaseQRankSum=-0.023;ClippingRankSum=0;DP=32;ExcessHet=3.0103;FS=1.527;MLEAC=1;MLEAF=0.5;MQ=60;MQRankSum=0;QD=4.52;ReadPosRankSum=-0.414;SOR=0.43;ANN=A|missense	variant|MODERATE|DUS1L|DUS1L|transcript|NM	022156.4|Coding|3/14|c.254C>T|p.Pro85Leu|473/1884|254/1422|85/473||;VPR=7;TPR=31;TCR=33;PctExtPos=0.788;TDM=44;VAF=0.226;TMMR=0;VMMR=0;MMF=0.000;VMMF=0.000	GT:AD:DP:GQ:PL	0/1:24,8:32:99:173,0,691
SRR8158669	JURKAT	SMART-seq	chr7	2256942	2256942	C	T	chr7	2256942	.	C	T	295.77	.	GENE=SNX8;AC=2;AF=1;AN=2;DP=10;ExcessHet=3.0103;FS=0;MLEAC=2;MLEAF=1;MQ=60;QD=29.58;SOR=1.085;ANN=T|missense	variant|MODERATE|SNX8|SNX8|transcript|NM	013321.2|Coding|10/11|c.1216G>A|p.Val406Ile|1259/4727|1216/1398|406/465||;VPR=9;TPR=9;TCR=10;PctExtPos=0.100;TDM=1;VAF=1.000;TMMR=0;VMMR=0;MMF=0.000;VMMF=0.000	GT:AD:DP:GQ:PL	1/1:0,10:10:30:324,30,0
SRR8158669	JURKAT	SMART-seq	chr7	44581193	44581193	G	T	chr7	44581193	.	G	T	229.77	.	GENE=TMED4;AC=1;AF=0.5;AN=2;BaseQRankSum=-2.362;ClippingRankSum=0;DP=11;ExcessHet=3.0103;FS=3.424;MLEAC=1;MLEAF=0.5;MQ=60;MQRankSum=0;QD=20.89;ReadPosRankSum=0.551;SOR=0.439;ANN=T|missense	variant|MODERATE|TMED4|TMED4|transcript|NM	182547.2|Coding|4/5|c.434C>A|p.Pro145His|456/1022|434/684|145/227||;VPR=7;TPR=8;TCR=11;PctExtPos=0.364;TDM=8;VAF=0.875;TMMR=0;VMMR=0;MMF=0.000;VMMF=0.000	GT:AD:DP:GQ:PL	0/1:2,9:11:41:258,0,41
SRR8158669	JURKAT	SMART-seq	chr5	74697079	74697079	G	T	chr5	74697079	.	G	T	162.77	.	GENE=HEXB;AC=1;AF=0.5;AN=2;BaseQRankSum=-1.12;ClippingRankSum=0;DP=16;ExcessHet=3.0103;FS=1.987;MLEAC=1;MLEAF=0.5;MQ=60;MQRankSum=0;QD=10.17;ReadPosRankSum=1.105;SOR=1.329;ANN=T|synonymous	variant|LOW|HEXB|HEXB|transcript|NM	000521.3|Coding|5/14|c.642G>T|p.Leu214Leu|759/1901|642/1671|214/556||,T|5	prime	UTR	variant|MODIFIER|HEXB|HEXB|transcript|NM	001292004.1|Coding|5/14|c.-34G>T|||||8146|;VPR=6;TPR=12;TCR=15;PctExtPos=0.600;TDM=9;VAF=0.500;TMMR=0;VMMR=0;MMF=0.000;VMMF=0.000	GT:AD:DP:GQ:PL	0/1:9,7:16:99:191,0,309
SRR8158669	JURKAT	SMART-seq	chr19	50382502	50382502	G	A	chr19	50382502	.	G	A	166.77	.	GENE=NR1H2;AC=1;AF=0.5;AN=2;BaseQRankSum=-1.922;ClippingRankSum=0;DP=11;ExcessHet=3.0103;FS=0;MLEAC=1;MLEAF=0.5;MQ=60;MQRankSum=0;QD=15.16;ReadPosRankSum=-0.038;SOR=0.693;ANN=A|missense	variant|MODERATE|NR1H2|NR1H2|transcript|NM	007121.5|Coding|10/10|c.1283G>A|p.Arg428His|1564/2090|1283/1383|428/460||,A|missense	variant|MODERATE|NR1H2|NR1H2|transcript|NM	001256647.1|Coding|9/9|c.992G>A|p.Arg331His|1273/1799|992/1092|331/363||;VPR=7;TPR=10;TCR=10;PctExtPos=0.300;TDM=1;VAF=0.700;TMMR=0;VMMR=0;MMF=0.000;VMMF=0.000	GT:AD:DP:GQ:PL	0/1:3,8:11:72:195,0,72
SRR8158669	JURKAT	SMART-seq	chr12	6915876	6915876	G	A	chr12	6915876	.	G	A	262.31	.	GENE=ENO2;AC=1;AF=0.5;AN=2;BaseQRankSum=-1.516;ClippingRankSum=0;DP=12;ExcessHet=3.0103;FS=6.021;MLEAC=1;MLEAF=0.5;MQ=60;MQRankSum=0;QD=21.86;ReadPosRankSum=-0.773;SOR=2.43;ANN=A|missense	variant|MODERATE|ENO2|ENO2|transcript|NM	001975.2|Coding|2/12|c.44G>A|p.Arg15His|266/2423|44/1305|15/434||;VPR=9;TPR=10;TCR=11;PctExtPos=0.182;TDM=3;VAF=0.900;TMMR=0;VMMR=0;MMF=0.000;VMMF=0.000	GT:AD:DP:GQ:PL	0/1:1,11:12:1:288,0,1
SRR8158669	JURKAT	SMART-seq	chr19	1407779	1407779	C	G	chr19	1407779	.	C	G	50.77	.	GENE=DAZAP1;AC=1;AF=0.5;AN=2;BaseQRankSum=1.893;ClippingRankSum=0;DP=10;ExcessHet=3.0103;FS=0;MLEAC=1;MLEAF=0.5;MQ=60;MQRankSum=0;QD=5.08;ReadPosRankSum=0.21;SOR=0.446;ANN=G|missense	variant|MODERATE|DAZAP1|DAZAP1|transcript|NM	018959.3|Coding|1/12|c.6C>G|p.Asn2Lys|211/2204|6/1224|2/407||,G|missense	variant|MODERATE|DAZAP1|DAZAP1|transcript|NM	170711.2|Coding|1/13|c.6C>G|p.Asn2Lys|211/2293|6/1137|2/378||;VPR=4;TPR=9;TCR=11;PctExtPos=0.636;TDM=2;VAF=0.444;TMMR=0;VMMR=0;MMF=0.000;VMMF=0.000	GT:AD:DP:GQ:PL	0/1:7,3:10:79:79,0,213
SRR8158669	JURKAT	SMART-seq	chr21	45537780	45537780	C	T	chr21	45537780	.	C	T	184.77	.	GENE=SLC19A1;AC=1;AF=0.5;AN=2;BaseQRankSum=-1.126;ClippingRankSum=0;DP=17;ExcessHet=3.0103;FS=0;MLEAC=1;MLEAF=0.5;MQ=60;MQRankSum=0;QD=10.87;ReadPosRankSum=1.249;SOR=0.859;ANN=T|synonymous	variant|LOW|SLC19A1|SLC19A1|transcript|NM	194255.2|Coding|2/6|c.180G>A|p.Thr60Thr|333/2872|180/1776|60/591||,T|synonymous	variant|LOW|SLC19A1|SLC19A1|transcript|NM	001205206.1|Coding|2/6|c.180G>A|p.Thr60Thr|333/1884|180/1470|60/489||;VPR=8;TPR=15;TCR=16;PctExtPos=0.500;TDM=6;VAF=0.533;TMMR=0;VMMR=0;MMF=0.000;VMMF=0.000	GT:AD:DP:GQ:PL	0/1:8,9:17:99:213,0,213
SRR8158669	JURKAT	SMART-seq	chr5	146458965	146458965	A	T	chr5	146458965	.	A	T	133.77	.	GENE=TCERG1;AC=1;AF=0.5;AN=2;BaseQRankSum=0.333;ClippingRankSum=0;DP=21;ExcessHet=3.0103;FS=0;MLEAC=1;MLEAF=0.5;MQ=60;MQRankSum=0;QD=6.37;ReadPosRankSum=-0.195;SOR=0.665;ANN=T|missense	variant|MODERATE|TCERG1|TCERG1|transcript|NM	006706.3|Coding|4/22|c.520A>T|p.Thr174Ser|560/4201|520/3297|174/1098||,T|missense	variant|MODERATE|TCERG1|TCERG1|transcript|NM	001040006.1|Coding|4/21|c.520A>T|p.Thr174Ser|560/4138|520/3234|174/1077||;VPR=5;TPR=18;TCR=21;PctExtPos=0.762;TDM=9;VAF=0.278;TMMR=0;VMMR=0;MMF=0.000;VMMF=0.000	GT:AD:DP:GQ:PL	0/1:14,7:21:99:162,0,363
SRR8158669	JURKAT	SMART-seq	chr1	156267649	156267649	C	T	chr1	156267649	.	C	T	198.77	.	GENE=SMG5;AC=1;AF=0.5;AN=2;BaseQRankSum=-3.481;ClippingRankSum=0;DP=14;ExcessHet=3.0103;FS=0;MLEAC=1;MLEAF=0.5;MQ=60;MQRankSum=0;QD=14.2;ReadPosRankSum=0.814;SOR=1.002;ANN=T|missense	variant|MODERATE|SMG5|SMG5|transcript|NM	015327.2|Coding|10/22|c.938G>A|p.Cys313Tyr|1087/4563|938/3051|313/1016||;VPR=8;TPR=13;TCR=14;PctExtPos=0.429;TDM=7;VAF=0.615;TMMR=0;VMMR=0;MMF=0.000;VMMF=0.000	GT:AD:DP:GQ:PL	0/1:5,9:14:99:227,0,145
SRR8158669	JURKAT	SMART-seq	chr21	45531815	45531815	C	T	chr21	45531815	.	C	T	277.77	.	GENE=SLC19A1;AC=1;AF=0.5;AN=2;BaseQRankSum=-2.871;ClippingRankSum=0;DP=16;ExcessHet=3.0103;FS=2.307;MLEAC=1;MLEAF=0.5;MQ=60;MQRankSum=0;QD=17.36;ReadPosRankSum=-0.908;SOR=0.197;ANN=T|missense	variant|MODERATE|SLC19A1|SLC19A1|transcript|NM	194255.2|Coding|3/6|c.523G>A|p.Val175Ile|676/2872|523/1776|175/591||,T|missense	variant|MODERATE|SLC19A1|SLC19A1|transcript|NM	001205207.1|Coding|2/5|c.403G>A|p.Val135Ile|425/2621|403/1656|135/551||,T|missense	variant|MODERATE|SLC19A1|SLC19A1|transcript|NM	001205206.1|Coding|3/6|c.523G>A|p.Val175Ile|676/1884|523/1470|175/489||;VPR=13;TPR=18;TCR=18;PctExtPos=0.278;TDM=4;VAF=0.722;TMMR=0;VMMR=0;MMF=0.000;VMMF=0.000	GT:AD:DP:GQ:PL	0/1:5,11:16:99:306,0,124
SRR8158669	JURKAT	SMART-seq	chr14	73904956	73904956	G	A	chr14	73904956	.	G	A	238.77	.	GENE=ZNF410;AC=1;AF=0.5;AN=2;BaseQRankSum=-3.125;ClippingRankSum=0;DP=21;ExcessHet=3.0103;FS=0;MLEAC=1;MLEAF=0.5;MQ=60;MQRankSum=0;QD=11.37;ReadPosRankSum=-0.187;SOR=0.527;ANN=A|synonymous	variant|LOW|ZNF410|ZNF410|transcript|NM	001242924.1|Coding|8/14|c.837G>A|p.Val279Val|1287/2803|837/1551|279/516||,A|synonymous	variant|LOW|ZNF410|ZNF410|transcript|NM	001242926.1|Coding|7/11|c.786G>A|p.Val262Val|1236/2493|786/1296|262/431||,A|synonymous	variant|LOW|ZNF410|ZNF410|transcript|NM	001242927.1|Coding|6/11|c.567G>A|p.Val189Val|1017/2415|567/1218|189/405||,A|synonymous	variant|LOW|ZNF410|ZNF410|transcript|NM	001242928.1|Coding|7/13|c.198G>A|p.Val66Val|1207/2727|198/939|66/312||,A|synonymous	variant|LOW|ZNF410|ZNF410|transcript|NM	021188.2|Coding|7/12|c.786G>A|p.Val262Val|1236/2634|786/1437|262/478||,A|non	coding	exon	variant|MODIFIER|ZNF410|ZNF410|transcript|NR	040251.1|Noncoding|7/12|n.1204G>A||||||;VPR=8;TPR=18;TCR=21;PctExtPos=0.619;TDM=10;VAF=0.444;TMMR=0;VMMR=0;MMF=0.000;VMMF=0.000	GT:AD:DP:GQ:PL	0/1:10,11:21:99:267,0,282
SRR8158669	JURKAT	SMART-seq	chr1	29196243	29196243	C	T	chr1	29196243	.	C	T	168.1	.	GENE=MECR;AC=1;AF=0.5;AN=2;BaseQRankSum=-1.534;ClippingRankSum=0;DP=8;ExcessHet=3.0103;FS=0;MLEAC=1;MLEAF=0.5;MQ=60;MQRankSum=0;QD=21.01;ReadPosRankSum=-0.887;SOR=0.33;ANN=T|missense	variant|MODERATE|MECR|MECR|transcript|NM	016011.3|Coding|8/10|c.846G>A|p.Met282Ile|898/2539|846/1122|282/373||,T|missense	variant|MODERATE|MECR|MECR|transcript|NM	001024732.2|Coding|8/10|c.618G>A|p.Met206Ile|1025/2666|618/894|206/297||;VPR=5;TPR=6;TCR=8;PctExtPos=0.375;TDM=3;VAF=0.833;TMMR=0;VMMR=0;MMF=0.000;VMMF=0.000	GT:AD:DP:GQ:PL	0/1:1,7:8:11:196,0,11
SRR8158669	JURKAT	SMART-seq	chr12	8082348	8082348	C	A	chr12	8082348	.	C	A	91.81	.	GENE=NECAP1;AC=1;AF=0.5;AN=2;BaseQRankSum=-1.282;ClippingRankSum=0;DP=5;ExcessHet=3.0103;FS=0;MLEAC=1;MLEAF=0.5;MQ=60;MQRankSum=0;QD=18.36;ReadPosRankSum=-0.253;SOR=1.981;ANN=A|stop	gained|HIGH|NECAP1|NECAP1|transcript|NM	015509.3|Coding|1/8|c.60C>A|p.Tyr20*|138/2593|60/828|20/275||,A|non	coding	exon	variant|MODIFIER|NECAP1|NECAP1|transcript|NR	024260.1|Noncoding|1/7|n.138C>A||||||;VPR=4;TPR=5;TCR=5;PctExtPos=0.200;TDM=1;VAF=0.800;TMMR=0;VMMR=0;MMF=0.000;VMMF=0.000	GT:AD:DP:GQ:PL	0/1:1,4:5:20:120,0,20
SRR8158669	JURKAT	SMART-seq	chr4	1816843	1816843	G	A	chr4	1816843	.	G	A	181.8	.	GENE=LETM1;AC=2;AF=1;AN=2;DP=7;ExcessHet=3.0103;FS=0;MLEAC=2;MLEAF=1;MQ=60;QD=25.97;SOR=1.609;ANN=A|synonymous	variant|LOW|LETM1|LETM1|transcript|NM	012318.2|Coding|12/14|c.1815C>T|p.Ser605Ser|2112/5462|1815/2220|605/739||;VPR=7;TPR=7;TCR=7;PctExtPos=0.000;TDM=1;VAF=1.000;TMMR=0;VMMR=0;MMF=0.000;VMMF=0.000	GT:AD:DP:GQ:PL	1/1:0,7:7:21:210,21,0
SRR8158669	JURKAT	SMART-seq	chr20	63737903	63737903	G	T	chr20	63737903	.	G	T	250.77	.	GENE=LIME1;AC=1;AF=0.5;AN=2;DP=7;ExcessHet=3.0103;FS=0;MLEAC=1;MLEAF=0.5;MQ=60;QD=31.62;SOR=2.584;ANN=T|splice	donor	variant&intron	variant|HIGH|LIME1|LIME1|transcript|NM	017806.2|Coding|3/5|c.180+1G>T||||||;VPR=7;TPR=7;TCR=7;PctExtPos=0.000;TDM=3;VAF=1.000;TMMR=0;VMMR=0;MMF=0.000;VMMF=0.000	GT:AD:DP:GQ:PL	0/1:0,7:7:99:279,0,122
SRR8158669	JURKAT	SMART-seq	chr6	109382354	109382354	G	A	chr6	109382354	.	G	A	64.77	.	GENE=CD164;AC=1;AF=0.5;AN=2;BaseQRankSum=-2.965;ClippingRankSum=0;DP=11;ExcessHet=3.0103;FS=0;MLEAC=1;MLEAF=0.5;MQ=60;MQRankSum=0;QD=5.89;ReadPosRankSum=-0.321;SOR=0.693;ANN=A|missense	variant|MODERATE|CD164|CD164|transcript|NM	006016.4|Coding|1/6|c.25C>T|p.Leu9Phe|206/3112|25/594|9/197||,A|missense	variant|MODERATE|CD164|CD164|transcript|NM	001142401.1|Coding|1/5|c.25C>T|p.Leu9Phe|206/3073|25/555|9/184||,A|missense	variant|MODERATE|CD164|CD164|transcript|NM	001142402.1|Coding|1/5|c.25C>T|p.Leu9Phe|206/3055|25/537|9/178||,A|missense	variant|MODERATE|CD164|CD164|transcript|NM	001142403.1|Coding|1/7|c.25C>T|p.Leu9Phe|206/2516|25/570|9/189||,A|missense	variant|MODERATE|CD164|CD164|transcript|NM	001142404.1|Coding|1/6|c.25C>T|p.Leu9Phe|206/2420|25/474|9/157||;VPR=5;TPR=13;TCR=14;PctExtPos=0.643;TDM=3;VAF=0.385;TMMR=2;VMMR=0;MMF=0.154;VMMF=0.000	GT:AD:DP:GQ:PL	0/1:7,4:11:93:93,0,230
SRR8158669	JURKAT	SMART-seq	chr19	10335153	10335153	C	T	chr19	10335153	.	C	T	127.9	.	GENE=ICAM3;AC=2;AF=1;AN=2;DP=5;ExcessHet=3.0103;FS=0;MLEAC=2;MLEAF=1;MQ=60;QD=25.58;SOR=1.981;ANN=T|missense	variant|MODERATE|ICAM3|ICAM3|transcript|NM	002162.3|Coding|4/7|c.850G>A|p.Ala284Thr|905/1780|850/1644|284/547||;VPR=5;TPR=5;TCR=5;PctExtPos=0.000;TDM=1;VAF=1.000;TMMR=0;VMMR=0;MMF=0.000;VMMF=0.000	GT:AD:DP:GQ:PL	1/1:0,5:5:15:156,15,0
SRR8158669	JURKAT	SMART-seq	chr15	74937939	74937939	C	T	chr15	74937939	.	C	T	206.77	.	GENE=COX5A;AC=1;AF=0.5;AN=2;BaseQRankSum=-1.749;ClippingRankSum=0;DP=37;ExcessHet=3.0103;FS=3.231;MLEAC=1;MLEAF=0.5;MQ=60;MQRankSum=0;QD=5.59;ReadPosRankSum=0.555;SOR=0.576;ANN=T|missense	variant|MODERATE|COX5A|COX5A|transcript|NM	004255.3|Coding|1/5|c.76G>A|p.Ala26Thr|216/769|76/453|26/150||;VPR=11;TPR=36;TCR=40;PctExtPos=0.725;TDM=49;VAF=0.306;TMMR=0;VMMR=0;MMF=0.000;VMMF=0.000	GT:AD:DP:GQ:PL	0/1:26,11:37:99:235,0,753
SRR8158669	JURKAT	SMART-seq	chr1	23971603	23971603	C	T	chr1	23971603	.	C	T	192.77	.	GENE=SRSF10;AC=1;AF=0.5;AN=2;BaseQRankSum=0.85;ClippingRankSum=0;DP=16;ExcessHet=3.0103;FS=0;MLEAC=1;MLEAF=0.5;MQ=60;MQRankSum=0;QD=12.05;ReadPosRankSum=0.148;SOR=0.693;ANN=T|missense	variant|MODERATE|SRSF10|SRSF10|transcript|NM	054016.3|Coding|5/6|c.461G>A|p.Arg154Gln|669/7792|461/789|154/262||,T|missense	variant|MODERATE|SRSF10|SRSF10|transcript|NM	001191005.2|Coding|5/6|c.458G>A|p.Arg153Gln|666/7789|458/786|153/261||,T|missense	variant|MODERATE|SRSF10|SRSF10|transcript|NM	001191006.2|Coding|5/6|c.461G>A|p.Arg154Gln|669/4309|461/522|154/173||,T|missense	variant|MODERATE|SRSF10|SRSF10|transcript|NM	001191007.2|Coding|5/6|c.458G>A|p.Arg153Gln|666/4073|458/549|153/182||,T|missense	variant|MODERATE|SRSF10|SRSF10|transcript|NM	001300936.1|Coding|5/6|c.458G>A|p.Arg153Gln|666/4306|458/519|153/172||,T|missense	variant|MODERATE|SRSF10|SRSF10|transcript|NM	001300937.1|Coding|5/7|c.461G>A|p.Arg154Gln|669/4178|461/654|154/217||,T|missense	variant|MODERATE|SRSF10|SRSF10|transcript|NM	006625.5|Coding|5/6|c.461G>A|p.Arg154Gln|669/4076|461/552|154/183||,T|intron	variant|MODIFIER|SRSF10|SRSF10|transcript|NM	001191009.2|Coding|4/4|c.437+247G>A||||||,T|non	coding	exon	variant|MODIFIER|SRSF10|SRSF10|transcript|NR	034035.2|Noncoding|6/7|n.1066G>A||||||;VPR=8;TPR=18;TCR=18;PctExtPos=0.556;TDM=22;VAF=0.444;TMMR=0;VMMR=0;MMF=0.000;VMMF=0.000	GT:AD:DP:GQ:PL	0/1:8,8:16:99:221,0,210
SRR8158669	JURKAT	SMART-seq	chr4	77015010	77015010	C	T	chr4	77015010	.	C	T	220.78	.	GENE=SEPT11;AC=2;AF=1;AN=2;DP=8;ExcessHet=3.0103;FS=0;MLEAC=2;MLEAF=1;MQ=60;QD=27.6;SOR=1.863;ANN=T|missense	variant|MODERATE|SEPT11|SEPT11|transcript|NM	018243.2|Coding|5/10|c.680C>T|p.Thr227Ile|842/5555|680/1290|227/429||;VPR=8;TPR=8;TCR=8;PctExtPos=0.000;TDM=0;VAF=1.000;TMMR=0;VMMR=0;MMF=0.000;VMMF=0.000	GT:AD:DP:GQ:PL	1/1:0,8:8:24:249,24,0
SRR8158669	JURKAT	SMART-seq	chr22	37469980	37469980	G	T	chr22	37469980	.	G	T	84.77	.	GENE=MFNG;AC=1;AF=0.5;AN=2;BaseQRankSum=-0.697;ClippingRankSum=0;DP=7;ExcessHet=3.0103;FS=3.68;MLEAC=1;MLEAF=0.5;MQ=60;MQRankSum=0;QD=12.11;ReadPosRankSum=0.484;SOR=0.061;ANN=T|missense	variant|MODERATE|MFNG|MFNG|transcript|NM	002405.3|Coding|8/8|c.949C>A|p.Gln317Lys|1212/2129|949/966|317/321||,T|missense	variant|MODERATE|MFNG|MFNG|transcript|NM	001166343.1|Coding|7/7|c.907C>A|p.Gln303Lys|1117/2034|907/924|303/307||,T|non	coding	exon	variant|MODIFIER|MFNG|MFNG|transcript|NR	029413.1|Noncoding|7/7|n.1163C>A||||||;VPR=3;TPR=7;TCR=8;PctExtPos=0.625;TDM=2;VAF=0.429;TMMR=0;VMMR=0;MMF=0.000;VMMF=0.000	GT:AD:DP:GQ:PL	0/1:3,4:7:81:113,0,81
SRR8158669	JURKAT	SMART-seq	chr6	158770846	158770846	C	T	chr6	158770846	.	C	T	38.77	.	GENE=EZR;AC=1;AF=0.5;AN=2;BaseQRankSum=-2.628;ClippingRankSum=0;DP=15;ExcessHet=3.0103;FS=5.497;MLEAC=1;MLEAF=0.5;MQ=60;MQRankSum=0;QD=2.58;ReadPosRankSum=0.482;SOR=1.479;ANN=T|synonymous	variant|LOW|EZR|EZR|transcript|NM	001111077.1|Coding|10/14|c.1008G>A|p.Glu336Glu|1189/3115|1008/1761|336/586||,T|synonymous	variant|LOW|EZR|EZR|transcript|NM	003379.4|Coding|9/13|c.1008G>A|p.Glu336Glu|1223/3149|1008/1761|336/586||;VPR=3;TPR=11;TCR=14;PctExtPos=0.786;TDM=4;VAF=0.273;TMMR=0;VMMR=0;MMF=0.000;VMMF=0.000	GT:AD:DP:GQ:PL	0/1:11,4:15:67:67,0,350
SRR8158669	JURKAT	SMART-seq	chr16	68070997	68070997	C	A	chr16	68070997	.	C	A	53.77	.	GENE=DUS2;AC=1;AF=0.5;AN=2;BaseQRankSum=-2.851;ClippingRankSum=0;DP=17;ExcessHet=3.0103;FS=2.336;MLEAC=1;MLEAF=0.5;MQ=60;MQRankSum=0;QD=3.16;ReadPosRankSum=-0.861;SOR=0.223;ANN=A|synonymous	variant|LOW|DUS2|DUS2|transcript|NM	001271762.1|Coding|11/16|c.699C>A|p.Ala233Ala|1125/2245|699/1482|233/493||,A|synonymous	variant|LOW|DUS2|DUS2|transcript|NM	001271763.1|Coding|10/15|c.594C>A|p.Ala198Ala|1100/2220|594/1377|198/458||,A|synonymous	variant|LOW|DUS2|DUS2|transcript|NM	017803.4|Coding|12/17|c.699C>A|p.Ala233Ala|1205/2325|699/1482|233/493||;VPR=3;TPR=15;TCR=17;PctExtPos=0.824;TDM=7;VAF=0.200;TMMR=0;VMMR=0;MMF=0.000;VMMF=0.000	GT:AD:DP:GQ:PL	0/1:13,4:17:82:82,0,428
SRR8158669	JURKAT	SMART-seq	chr14	21487546	21487546	C	T	chr14	21487546	.	C	T	78.77	.	GENE=TOX4;AC=1;AF=0.5;AN=2;BaseQRankSum=-1.282;ClippingRankSum=0;DP=6;ExcessHet=3.0103;FS=0;MLEAC=1;MLEAF=0.5;MQ=60;MQRankSum=0;QD=13.13;ReadPosRankSum=1.111;SOR=1.609;ANN=T|synonymous	variant|LOW|TOX4|TOX4|transcript|NM	014828.2|Coding|3/10|c.171C>T|p.Gly57Gly|274/4524|171/1866|57/621||;VPR=3;TPR=4;TCR=6;PctExtPos=0.500;TDM=2;VAF=0.750;TMMR=0;VMMR=0;MMF=0.000;VMMF=0.000	GT:AD:DP:GQ:PL	0/1:2,4:6:51:107,0,51
SRR8158669	JURKAT	SMART-seq	chr17	58692758	58692758	C	A	chr17	58692758	.	C	A	192.77	.	GENE=RAD51C;AC=1;AF=0.5;AN=2;BaseQRankSum=-2.522;ClippingRankSum=0;DP=13;ExcessHet=3.0103;FS=0;MLEAC=1;MLEAF=0.5;MQ=60;MQRankSum=0;QD=14.83;ReadPosRankSum=0.9;SOR=0.446;ANN=A|missense	variant|MODERATE|RAD51C|RAD51C|transcript|NM	058216.2|Coding|1/9|c.115C>A|p.Leu39Ile|186/1322|115/1131|39/376||,A|missense	variant|MODERATE|RAD51C|RAD51C|transcript|NM	002876.3|Coding|1/2|c.115C>A|p.Leu39Ile|186/666|115/408|39/135||,A|intron	variant|MODIFIER|RAD51C|RAD51C|transcript|NR	103873.1|Noncoding|1/1|n.113+73C>A||||||,A|non	coding	exon	variant|MODIFIER|RAD51C|RAD51C|transcript|NR	103872.1|Noncoding|1/8|n.186C>A||||||;VPR=9;TPR=16;TCR=17;PctExtPos=0.471;TDM=13;VAF=0.562;TMMR=0;VMMR=0;MMF=0.000;VMMF=0.000	GT:AD:DP:GQ:PL	0/1:5,8:13:99:221,0,139
SRR8158669	JURKAT	SMART-seq	chr1	2194058	2194058	C	T	chr1	2194058	.	C	T	236.77	.	GENE=C1orf86;AC=1;AF=0.5;AN=2;BaseQRankSum=-2.362;ClippingRankSum=0;DP=11;ExcessHet=3.0103;FS=3.424;MLEAC=1;MLEAF=0.5;MQ=60;MQRankSum=0;QD=21.52;ReadPosRankSum=0.718;SOR=0.439;ANN=T|synonymous	variant|LOW|C1orf86|C1orf86|transcript|NM	001282670.1|Coding|6/8|c.447G>A|p.Thr149Thr|3010/3575|447/852|149/283||,T|synonymous	variant|LOW|C1orf86|C1orf86|transcript|NM	001282673.1|Coding|2/4|c.138G>A|p.Thr46Thr|164/1550|138/513|46/170||,T|synonymous	variant|LOW|C1orf86|C1orf86|transcript|NM	182533.2|Coding|2/4|c.138G>A|p.Thr46Thr|164/729|138/543|46/180||,T|synonymous	variant|LOW|C1orf86|C1orf86|transcript|NM	001256946.1|Coding|2/4|c.138G>A|p.Thr46Thr|164/1577|138/588|46/195||,T|5	prime	UTR	variant|MODIFIER|C1orf86|C1orf86|transcript|NM	001282671.1|Coding|2/8|c.-940G>A|||||7847|,T|5	prime	UTR	variant|MODIFIER|C1orf86|C1orf86|transcript|NM	001282672.1|Coding|2/7|c.-809G>A|||||7847|,T|intron	variant|MODIFIER|C1orf86|C1orf86|transcript|NM	001256945.1|Coding|1/2|c.63-148G>A||||||,T|intron	variant|MODIFIER|C1orf86|C1orf86|transcript|NM	001146310.1|Coding|6/7|c.186-148G>A||||||,T|intron	variant|MODIFIER|C1orf86|C1orf86|transcript|NM	001256947.1|Coding|1/2|c.63-148G>A||||||,T|intron	variant|MODIFIER|C1orf86|C1orf86|transcript|NR	046427.1|Noncoding|1/3|n.89-148G>A||||||;VPR=9;TPR=12;TCR=12;PctExtPos=0.250;TDM=3;VAF=0.750;TMMR=0;VMMR=0;MMF=0.000;VMMF=0.000	GT:AD:DP:GQ:PL	0/1:2,9:11:36:265,0,36
SRR8158669	JURKAT	SMART-seq	chr22	37621626	37621626	G	A	chr22	37621626	.	G	A	144.03	.	GENE=GGA1;AC=1;AF=0.5;AN=2;BaseQRankSum=0;ClippingRankSum=0;DP=7;ExcessHet=3.0103;FS=3.68;MLEAC=1;MLEAF=0.5;MQ=60;MQRankSum=0;QD=20.58;ReadPosRankSum=-0.18;SOR=1.108;ANN=A|missense	variant|MODERATE|GGA1|GGA1|transcript|NM	013365.4|Coding|7/17|c.539G>A|p.Arg180His|926/3160|539/1920|180/639||,A|missense	variant|MODERATE|GGA1|GGA1|transcript|NM	001001560.2|Coding|7/15|c.539G>A|p.Arg180His|926/2899|539/1659|180/552||,A|missense	variant|MODERATE|GGA1|GGA1|transcript|NM	001172687.1|Coding|7/17|c.539G>A|p.Arg180His|926/3148|539/1908|180/635||,A|missense	variant|MODERATE|GGA1|GGA1|transcript|NM	001172688.1|Coding|8/18|c.320G>A|p.Arg107His|972/3206|320/1701|107/566||;VPR=5;TPR=6;TCR=7;PctExtPos=0.286;TDM=0;VAF=0.833;TMMR=0;VMMR=0;MMF=0.000;VMMF=0.000	GT:AD:DP:GQ:PL	0/1:1,6:7:12:172,0,12
SRR8158669	JURKAT	SMART-seq	chr8	53772011	53772011	C	G	chr8	53772011	.	C	G	329.77	.	GENE=ATP6V1H;AC=2;AF=1;AN=2;DP=11;ExcessHet=3.0103;FS=0;MLEAC=2;MLEAF=1;MQ=60;QD=29.98;SOR=1.27;ANN=G|missense	variant|MODERATE|ATP6V1H|ATP6V1H|transcript|NM	015941.3|Coding|10/14|c.1027G>C|p.Gly343Arg|1340/2186|1027/1452|343/483||,G|missense	variant|MODERATE|ATP6V1H|ATP6V1H|transcript|NM	213620.2|Coding|10/14|c.1027G>C|p.Gly343Arg|1234/2080|1027/1452|343/483||,G|missense	variant|MODERATE|ATP6V1H|ATP6V1H|transcript|NM	213619.2|Coding|9/13|c.973G>C|p.Gly325Arg|1286/2132|973/1398|325/465||;VPR=11;TPR=11;TCR=11;PctExtPos=0.000;TDM=0;VAF=1.000;TMMR=0;VMMR=0;MMF=0.000;VMMF=0.000	GT:AD:DP:GQ:PL	1/1:0,11:11:33:358,33,0
SRR8158669	JURKAT	SMART-seq	chr10	68339450	68339450	A	G	chr10	68339450	.	A	G	32.77	.	GENE=HNRNPH3;AC=1;AF=0.5;AN=2;BaseQRankSum=1.377;ClippingRankSum=0;DP=26;ExcessHet=3.0103;FS=0;MLEAC=1;MLEAF=0.5;MQ=60;MQRankSum=0;QD=1.26;ReadPosRankSum=1.055;SOR=0.412;ANN=G|synonymous	variant|LOW|HNRNPH3|HNRNPH3|transcript|NM	012207.2|Coding|6/10|c.534A>G|p.Gly178Gly|763/2412|534/1041|178/346||,G|synonymous	variant|LOW|HNRNPH3|HNRNPH3|transcript|NM	021644.3|Coding|6/10|c.489A>G|p.Gly163Gly|718/2367|489/996|163/331||;VPR=4;TPR=22;TCR=26;PctExtPos=0.846;TDM=10;VAF=0.182;TMMR=0;VMMR=0;MMF=0.000;VMMF=0.000	GT:AD:DP:GQ:PL	0/1:22,4:26:61:61,0,612
SRR8158669	JURKAT	SMART-seq	chr15	74891516	74891516	G	A	chr15	74891516	.	G	A	121.77	.	GENE=MPI;AC=1;AF=0.5;AN=2;BaseQRankSum=-2.823;ClippingRankSum=0;DP=10;ExcessHet=3.0103;FS=6.99;MLEAC=1;MLEAF=0.5;MQ=60;MQRankSum=0;QD=12.18;ReadPosRankSum=0.608;SOR=0.039;ANN=A|synonymous	variant|LOW|MPI|MPI|transcript|NM	002435.2|Coding|3/8|c.282G>A|p.Leu94Leu|345/3062|282/1272|94/423||,A|synonymous	variant|LOW|MPI|MPI|transcript|NM	001289155.1|Coding|3/7|c.282G>A|p.Leu94Leu|345/2853|282/864|94/287||,A|synonymous	variant|LOW|MPI|MPI|transcript|NM	001289156.1|Coding|2/7|c.132G>A|p.Leu44Leu|217/2934|132/1122|44/373||,A|synonymous	variant|LOW|MPI|MPI|transcript|NM	001289157.1|Coding|3/7|c.282G>A|p.Leu94Leu|345/2879|282/1089|94/362||;VPR=5;TPR=8;TCR=10;PctExtPos=0.500;TDM=0;VAF=0.625;TMMR=0;VMMR=0;MMF=0.000;VMMF=0.000	GT:AD:DP:GQ:PL	0/1:4,6:10:99:150,0,119
SRR8158669	JURKAT	SMART-seq	chr15	68173885	68173885	A	G	chr15	68173885	.	A	G	96.77	.	GENE=PIAS1;AC=1;AF=0.5;AN=2;BaseQRankSum=1.834;ClippingRankSum=0;DP=6;ExcessHet=3.0103;FS=0;MLEAC=1;MLEAF=0.5;MQ=60;MQRankSum=0;QD=16.13;ReadPosRankSum=-0.842;SOR=0.693;ANN=G|missense	variant|MODERATE|PIAS1|PIAS1|transcript|NM	016166.1|Coding|9/14|c.1162A>G|p.Ile388Val|1255/2280|1162/1956|388/651||;VPR=3;TPR=5;TCR=6;PctExtPos=0.500;TDM=1;VAF=0.600;TMMR=0;VMMR=0;MMF=0.000;VMMF=0.000	GT:AD:DP:GQ:PL	0/1:2,4:6:43:125,0,43
SRR8158669	JURKAT	SMART-seq	chr11	34456804	34456804	A	G	chr11	34456804	.	A	G	353.77	.	GENE=CAT;AC=1;AF=0.5;AN=2;BaseQRankSum=0.936;ClippingRankSum=0;DP=21;ExcessHet=3.0103;FS=0;MLEAC=1;MLEAF=0.5;MQ=60;MQRankSum=0;QD=16.85;ReadPosRankSum=0.318;SOR=0.458;ANN=G|missense	variant|MODERATE|CAT|CAT|transcript|NM	001752.3|Coding|8/13|c.1043A>G|p.Asp348Gly|1132/2300|1043/1584|348/527||;VPR=11;TPR=18;TCR=21;PctExtPos=0.476;TDM=7;VAF=0.611;TMMR=0;VMMR=0;MMF=0.000;VMMF=0.000	GT:AD:DP:GQ:PL	0/1:8,13:21:99:382,0,198
SRR8158669	JURKAT	SMART-seq	chr11	67487131	67487131	C	T	chr11	67487131	.	C	T	32.77	.	GENE=AIP;AC=1;AF=0.5;AN=2;BaseQRankSum=-2.044;ClippingRankSum=0;DP=12;ExcessHet=3.0103;FS=2.817;MLEAC=1;MLEAF=0.5;MQ=60;MQRankSum=0;QD=2.73;ReadPosRankSum=1.139;SOR=0.946;ANN=T|synonymous	variant|LOW|AIP|AIP|transcript|NM	003977.2|Coding|2/6|c.225C>T|p.Thr75Thr|350/1233|225/993|75/330||;VPR=3;TPR=13;TCR=13;PctExtPos=0.769;TDM=4;VAF=0.231;TMMR=0;VMMR=0;MMF=0.000;VMMF=0.000	GT:AD:DP:GQ:PL	0/1:9,3:12:61:61,0,289
SRR8158669	JURKAT	SMART-seq	chr17	75758292	75758292	C	T	chr17	75758292	.	C	T	361.77	.	GENE=GALK1;AC=1;AF=0.5;AN=2;BaseQRankSum=-0.864;ClippingRankSum=0;DP=20;ExcessHet=3.0103;FS=5.379;MLEAC=1;MLEAF=0.5;MQ=60;MQRankSum=0;QD=18.09;ReadPosRankSum=-0.98;SOR=1.844;ANN=T|missense	variant|MODERATE|GALK1|GALK1|transcript|NM	000154.1|Coding|7/8|c.1025G>A|p.Arg342His|1088/1361|1025/1179|342/392||;VPR=12;TPR=17;TCR=19;PctExtPos=0.368;TDM=7;VAF=0.706;TMMR=0;VMMR=0;MMF=0.000;VMMF=0.000	GT:AD:DP:GQ:PL	0/1:5,15:20:99:390,0,101
SRR8158669	JURKAT	SMART-seq	chr5	170253145	170253145	G	A	chr5	170253145	.	G	A	147.77	.	GENE=LCP2;AC=1;AF=0.5;AN=2;BaseQRankSum=0.693;ClippingRankSum=0;DP=9;ExcessHet=3.0103;FS=0;MLEAC=1;MLEAF=0.5;MQ=60;MQRankSum=0;QD=16.42;ReadPosRankSum=0.12;SOR=0.368;ANN=A|missense	variant|MODERATE|LCP2|LCP2|transcript|NM	005565.3|Coding|18/21|c.1219C>T|p.Arg407Trp|1426/2422|1219/1602|407/533||;VPR=4;TPR=7;TCR=9;PctExtPos=0.556;TDM=2;VAF=0.571;TMMR=0;VMMR=0;MMF=0.000;VMMF=0.000	GT:AD:DP:GQ:PL	0/1:3,6:9:70:176,0,70
SRR8158669	JURKAT	SMART-seq	chr3	58317641	58317641	C	T	chr3	58317641	.	C	T	127.77	.	GENE=RPP14;AC=1;AF=0.5;AN=2;BaseQRankSum=-2.45;ClippingRankSum=0;DP=8;ExcessHet=3.0103;FS=0;MLEAC=1;MLEAF=0.5;MQ=60;MQRankSum=0;QD=15.97;ReadPosRankSum=1.415;SOR=0.148;ANN=T|3	prime	UTR	variant|MODIFIER|RPP14|RPP14|transcript|NM	001098783.2|Coding|6/6|c.*145C>T|||||145|,T|3	prime	UTR	variant|MODIFIER|RPP14|RPP14|transcript|NM	007042.4|Coding|6/6|c.*145C>T|||||145|,T|non	coding	exon	variant|MODIFIER|RPP14|RPP14|transcript|NR	049755.1|Noncoding|5/5|n.850C>T||||||,T|non	coding	exon	variant|MODIFIER|RPP14|RPP14|transcript|NR	049756.1|Noncoding|6/6|n.714C>T||||||,T|non	coding	exon	variant|MODIFIER|RPP14|RPP14|transcript|NR	049757.1|Noncoding|5/5|n.616C>T||||||,T|non	coding	exon	variant|MODIFIER|RPP14|RPP14|transcript|NR	049758.1|Noncoding|4/4|n.531C>T||||||;VPR=5;TPR=7;TCR=9;PctExtPos=0.444;TDM=3;VAF=0.714;TMMR=1;VMMR=1;MMF=0.143;VMMF=0.200	GT:AD:DP:GQ:PL	0/1:4,4:8:99:156,0,224
SRR8158669	JURKAT	SMART-seq	chr1	16993756	16993756	G	A	chr1	16993756	.	G	A	161.1	.	GENE=ATP13A2;AC=1;AF=0.5;AN=2;BaseQRankSum=-1.534;ClippingRankSum=0;DP=8;ExcessHet=3.0103;FS=0;MLEAC=1;MLEAF=0.5;MQ=60;MQRankSum=0;QD=20.14;ReadPosRankSum=1.534;SOR=0.33;ANN=A|missense	variant|MODERATE|ATP13A2|ATP13A2|transcript|NM	022089.3|Coding|16/29|c.1622C>T|p.Pro541Leu|1856/4040|1622/3543|541/1180||,A|missense	variant|MODERATE|ATP13A2|ATP13A2|transcript|NM	001141973.2|Coding|16/29|c.1607C>T|p.Pro536Leu|1841/4025|1607/3528|536/1175||,A|missense	variant|MODERATE|ATP13A2|ATP13A2|transcript|NM	001141974.2|Coding|16/27|c.1607C>T|p.Pro536Leu|1841/3738|1607/3477|536/1158||;VPR=6;TPR=6;TCR=7;PctExtPos=0.143;TDM=4;VAF=1.000;TMMR=0;VMMR=0;MMF=0.000;VMMF=0.000	GT:AD:DP:GQ:PL	0/1:1,7:8:11:189,0,11
SRR8158669	JURKAT	SMART-seq	chr1	23754177	23754177	G	A	chr1	23754177	.	G	A	61.81	.	GENE=TCEB3;AC=1;AF=0.5;AN=2;BaseQRankSum=-1.282;ClippingRankSum=0;DP=5;ExcessHet=3.0103;FS=0;MLEAC=1;MLEAF=0.5;MQ=60;MQRankSum=0;QD=12.36;ReadPosRankSum=0.524;SOR=0.223;ANN=A|missense	variant|MODERATE|TCEB3|TCEB3|transcript|NM	003198.2|Coding|6/11|c.1693G>A|p.Gly565Ser|1753/4943|1693/2397|565/798||;VPR=2;TPR=3;TCR=4;PctExtPos=0.500;TDM=2;VAF=0.667;TMMR=0;VMMR=0;MMF=0.000;VMMF=0.000	GT:AD:DP:GQ:PL	0/1:1,4:5:20:90,0,20
SRR8158669	JURKAT	SMART-seq	chr18	36167132	36167132	C	A	chr18	36167132	.	C	A	95.79	.	GENE=ELP2;AC=1;AF=0.5;AN=2;BaseQRankSum=-1.282;ClippingRankSum=0;DP=5;ExcessHet=3.0103;FS=0;MLEAC=1;MLEAF=0.5;MQ=60;MQRankSum=0;QD=19.16;ReadPosRankSum=-0.253;SOR=1.981;ANN=A|missense	variant|MODERATE|ELP2|ELP2|transcript|NM	001242875.1|Coding|20/23|c.2181C>A|p.Asn727Lys|2241/2821|2181/2676|727/891||,A|missense	variant|MODERATE|ELP2|ELP2|transcript|NM	001242879.1|Coding|16/19|c.1776C>A|p.Asn592Lys|1836/2411|1776/2271|592/756||,A|missense	variant|MODERATE|ELP2|ELP2|transcript|NM	001242876.1|Coding|18/21|c.1971C>A|p.Asn657Lys|2031/2611|1971/2466|657/821||,A|missense	variant|MODERATE|ELP2|ELP2|transcript|NM	001242877.1|Coding|18/21|c.1908C>A|p.Asn636Lys|1968/2548|1908/2403|636/800||,A|missense	variant|MODERATE|ELP2|ELP2|transcript|NM	001242878.1|Coding|17/20|c.1776C>A|p.Asn592Lys|1836/2416|1776/2271|592/756||,A|missense	variant|MODERATE|ELP2|ELP2|transcript|NM	018255.2|Coding|19/22|c.1986C>A|p.Asn662Lys|2046/2626|1986/2481|662/826||,A|intron	variant|MODIFIER|ELP2|ELP2|transcript|NR	040110.1|Noncoding|18/21|n.2015-21C>A||||||;VPR=4;TPR=5;TCR=5;PctExtPos=0.200;TDM=1;VAF=0.800;TMMR=0;VMMR=0;MMF=0.000;VMMF=0.000	GT:AD:DP:GQ:PL	0/1:1,4:5:23:124,0,23
SRR8158669	JURKAT	SMART-seq	chr8	53970453	53970453	C	T	chr8	53970453	.	C	T	165.77	.	GENE=TCEA1;AC=1;AF=0.5;AN=2;BaseQRankSum=-1.66;ClippingRankSum=0;DP=11;ExcessHet=3.0103;FS=2.632;MLEAC=1;MLEAF=0.5;MQ=60;MQRankSum=0;QD=15.07;ReadPosRankSum=-1.248;SOR=0.595;ANN=T|missense	variant|MODERATE|TCEA1|TCEA1|transcript|NM	006756.3|Coding|9/10|c.836G>A|p.Arg279His|1167/2787|836/906|279/301||,T|missense	variant|MODERATE|TCEA1|TCEA1|transcript|NM	201437.2|Coding|8/9|c.773G>A|p.Arg258His|1104/2724|773/843|258/280||,T|non	coding	exon	variant|MODIFIER|TCEA1|TCEA1|transcript|NR	109901.1|Noncoding|11/12|n.1543G>A||||||,T|non	coding	exon	variant|MODIFIER|TCEA1|TCEA1|transcript|NR	109902.1|Noncoding|4/5|n.615G>A||||||;VPR=10;TPR=17;TCR=21;PctExtPos=0.524;TDM=11;VAF=0.588;TMMR=9;VMMR=6;MMF=0.529;VMMF=0.600	GT:AD:DP:GQ:PL	0/1:4,7:11:99:194,0,102
SRR8158669	JURKAT	SMART-seq	chr3	49012355	49012355	C	T	chr3	49012355	.	C	T	62.28	.	GENE=WDR6;AC=2;AF=1;AN=2;DP=3;ExcessHet=3.0103;FS=0;MLEAC=2;MLEAF=1;MQ=60;QD=20.76;SOR=1.179;ANN=T|missense	variant|MODERATE|WDR6|WDR6|transcript|NM	018031.3|Coding|2/6|c.911C>T|p.Ala304Val|1049/4259|911/3456|304/1151||;VPR=2;TPR=2;TCR=3;PctExtPos=0.333;TDM=1;VAF=1.000;TMMR=0;VMMR=0;MMF=0.000;VMMF=0.000	GT:AD:DP:GQ:PL	1/1:0,3:3:9:90,9,0
SRR8158669	JURKAT	SMART-seq	chr17	81912571	81912571	C	T	chr17	81912571	.	C	T	148.77	.	GENE=SIRT7;AC=1;AF=0.5;AN=2;BaseQRankSum=-2.965;ClippingRankSum=0;DP=11;ExcessHet=3.0103;FS=3.09;MLEAC=1;MLEAF=0.5;MQ=60;MQRankSum=0;QD=13.52;ReadPosRankSum=0.641;SOR=2.584;ANN=T|missense	variant|MODERATE|SIRT7|SIRT7|transcript|NM	016538.2|Coding|10/10|c.1048G>A|p.Gly350Ser|1099/1731|1048/1203|350/400||;VPR=7;TPR=9;TCR=12;PctExtPos=0.417;TDM=5;VAF=0.778;TMMR=0;VMMR=0;MMF=0.000;VMMF=0.000	GT:AD:DP:GQ:PL	0/1:4,7:11:99:177,0,109
SRR8158669	JURKAT	SMART-seq	chr9	125207667	125207667	G	C	chr9	125207667	.	G	C	106.77	.	GENE=RABEPK;AC=1;AF=0.5;AN=2;BaseQRankSum=0.207;ClippingRankSum=0;DP=14;ExcessHet=3.0103;FS=5.219;MLEAC=1;MLEAF=0.5;MQ=60;MQRankSum=0;QD=7.63;ReadPosRankSum=-0.615;SOR=1.938;ANN=C|missense	variant|MODERATE|RABEPK|RABEPK|transcript|NM	001174152.1|Coding|4/9|c.157G>C|p.Val53Leu|326/1467|157/1119|53/372||,C|missense	variant|MODERATE|RABEPK|RABEPK|transcript|NM	001174153.1|Coding|4/8|c.157G>C|p.Val53Leu|326/1314|157/966|53/321||,C|missense	variant|MODERATE|RABEPK|RABEPK|transcript|NM	005833.3|Coding|3/8|c.157G>C|p.Val53Leu|487/1628|157/1119|53/372||;VPR=4;TPR=12;TCR=14;PctExtPos=0.714;TDM=2;VAF=0.333;TMMR=0;VMMR=0;MMF=0.000;VMMF=0.000	GT:AD:DP:GQ:PL	0/1:9,5:14:99:135,0,279
SRR8158669	JURKAT	SMART-seq	chr7	65964382	65964382	C	T	chr7	65964382	.	C	T	295.78	.	GENE=GUSB;AC=2;AF=1;AN=2;DP=7;ExcessHet=3.0103;FS=0;MLEAC=2;MLEAF=1;MQ=60;QD=33.6;SOR=0.941;ANN=T|missense	variant|MODERATE|GUSB|GUSB|transcript|NM	000181.3|Coding|11/12|c.1730G>A|p.Arg577His|1861/2298|1730/1956|577/651||,T|missense	variant|MODERATE|GUSB|GUSB|transcript|NM	001284290.1|Coding|9/10|c.1292G>A|p.Arg431His|1423/1860|1292/1518|431/505||,T|missense	variant|MODERATE|GUSB|GUSB|transcript|NM	001293104.1|Coding|10/11|c.1160G>A|p.Arg387His|1676/2113|1160/1386|387/461||,T|missense	variant|MODERATE|GUSB|GUSB|transcript|NM	001293105.1|Coding|9/10|c.1073G>A|p.Arg358His|1533/1970|1073/1299|358/432||,T|non	coding	exon	variant|MODIFIER|GUSB|GUSB|transcript|NR	120531.1|Noncoding|10/11|n.1776G>A||||||;VPR=7;TPR=9;TCR=12;PctExtPos=0.417;TDM=1;VAF=0.778;TMMR=4;VMMR=2;MMF=0.444;VMMF=0.286	GT:AD:DP:GQ:PL	1/1:0,7:7:24:324,24,0
SRR8158669	JURKAT	SMART-seq	chr17	75277427	75277427	T	C	chr17	75277427	.	T	C	48.77	.	GENE=SLC25A19;AC=1;AF=0.5;AN=2;BaseQRankSum=0.732;ClippingRankSum=0;DP=8;ExcessHet=3.0103;FS=0;MLEAC=1;MLEAF=0.5;MQ=60;MQRankSum=0;QD=6.1;ReadPosRankSum=0.854;SOR=1.034;ANN=C|missense	variant|MODERATE|SLC25A19|SLC25A19|transcript|NM	001126121.1|Coding|7/8|c.700A>G|p.Thr234Ala|924/1658|700/963|234/320||,C|missense	variant|MODERATE|SLC25A19|SLC25A19|transcript|NM	001126122.1|Coding|6/7|c.700A>G|p.Thr234Ala|834/1568|700/963|234/320||,C|missense	variant|MODERATE|SLC25A19|SLC25A19|transcript|NM	021734.4|Coding|7/8|c.700A>G|p.Thr234Ala|908/1642|700/963|234/320||;VPR=3;TPR=5;TCR=8;PctExtPos=0.625;TDM=5;VAF=0.600;TMMR=0;VMMR=0;MMF=0.000;VMMF=0.000	GT:AD:DP:GQ:PL	0/1:5,3:8:77:77,0,139
SRR8158669	JURKAT	SMART-seq	chr11	118374986	118374986	C	T	chr11	118374986	.	C	T	54.77	.	GENE=UBE4A;AC=1;AF=0.5;AN=2;BaseQRankSum=-1.645;ClippingRankSum=0;DP=5;ExcessHet=3.0103;FS=3.979;MLEAC=1;MLEAF=0.5;MQ=60;MQRankSum=0;QD=10.95;ReadPosRankSum=-1.282;SOR=2.833;ANN=T|missense	variant|MODERATE|UBE4A|UBE4A|transcript|NM	004788.3|Coding|9/20|c.1228C>T|p.Leu410Phe|1363/6128|1228/3222|410/1073||,T|missense	variant|MODERATE|UBE4A|UBE4A|transcript|NM	001204077.1|Coding|9/20|c.1207C>T|p.Leu403Phe|1342/6107|1207/3201|403/1066||;VPR=3;TPR=5;TCR=5;PctExtPos=0.400;TDM=1;VAF=0.600;TMMR=0;VMMR=0;MMF=0.000;VMMF=0.000	GT:AD:DP:GQ:PL	0/1:2,3:5:58:83,0,58
SRR8158669	JURKAT	SMART-seq	chr20	33676950	33676950	G	A	chr20	33676950	.	G	A	284.89	.	GENE=E2F1;AC=2;AF=1;AN=2;BaseQRankSum=-1.795;ClippingRankSum=0;DP=13;ExcessHet=3.0103;FS=0;MLEAC=2;MLEAF=1;MQ=60;MQRankSum=0;QD=21.91;ReadPosRankSum=0.826;SOR=0.941;ANN=A|missense	variant|MODERATE|E2F1|E2F1|transcript|NM	005225.2|Coding|7/7|c.1096C>T|p.Arg366Trp|1236/2700|1096/1314|366/437||;VPR=10;TPR=11;TCR=13;PctExtPos=0.231;TDM=7;VAF=0.909;TMMR=0;VMMR=0;MMF=0.000;VMMF=0.000	GT:AD:DP:GQ:PL	1/1:1,12:13:2:311,2,0
SRR8158669	JURKAT	SMART-seq	chr21	43690304	43690304	G	T	chr21	43690304	.	G	T	84.77	.	GENE=RRP1B;AC=1;AF=0.5;AN=2;BaseQRankSum=-1.834;ClippingRankSum=0;DP=6;ExcessHet=3.0103;FS=3.979;MLEAC=1;MLEAF=0.5;MQ=60;MQRankSum=0;QD=14.13;ReadPosRankSum=-0.842;SOR=1.414;ANN=T|missense	variant|MODERATE|RRP1B|RRP1B|transcript|NM	015056.2|Coding|14/16|c.1883G>T|p.Cys628Phe|1997/5087|1883/2277|628/758||;VPR=1;TPR=3;TCR=6;PctExtPos=0.833;TDM=1;VAF=0.333;TMMR=0;VMMR=0;MMF=0.000;VMMF=0.000	GT:AD:DP:GQ:PL	0/1:2,4:6:57:113,0,57
SRR8158669	JURKAT	SMART-seq	chr19	1990197	1990197	C	T	chr19	1990197	.	C	T	130.9	.	GENE=BTBD2;AC=2;AF=1;AN=2;DP=6;ExcessHet=3.0103;FS=0;MLEAC=2;MLEAF=1;MQ=60;QD=26.18;SOR=1.022;ANN=T|synonymous	variant|LOW|BTBD2|BTBD2|transcript|NM	017797.3|Coding|5/9|c.795G>A|p.Thr265Thr|795/2618|795/1578|265/525||;VPR=1;TPR=1;TCR=5;PctExtPos=0.800;TDM=0;VAF=1.000;TMMR=0;VMMR=0;MMF=0.000;VMMF=0.000	GT:AD:DP:GQ:PL	1/1:0,5:5:15:159,15,0
SRR8158669	JURKAT	SMART-seq	chr19	10562826	10562826	C	T	chr19	10562826	.	C	T	275.77	.	GENE=KRI1;AC=1;AF=0.5;AN=2;BaseQRankSum=-2.566;ClippingRankSum=0;DP=14;ExcessHet=3.0103;FS=12.601;MLEAC=1;MLEAF=0.5;MQ=60;MQRankSum=0;QD=19.7;ReadPosRankSum=0;SOR=1.634;ANN=T|missense	variant|MODERATE|KRI1|KRI1|transcript|NM	023008.3|Coding|4/19|c.304G>A|p.Asp102Asn|313/3005|304/2130|102/709||;VPR=10;TPR=12;TCR=15;PctExtPos=0.333;TDM=5;VAF=0.833;TMMR=0;VMMR=0;MMF=0.000;VMMF=0.000	GT:AD:DP:GQ:PL	0/1:3,11:14:66:304,0,66
SRR8158669	JURKAT	SMART-seq	chr12	56741507	56741507	G	A	chr12	56741507	.	G	A	60.79	.	GENE=PRIM1;AC=1;AF=0.5;AN=2;BaseQRankSum=-1.15;ClippingRankSum=0;DP=4;ExcessHet=3.0103;FS=6.021;MLEAC=1;MLEAF=0.5;MQ=60;MQRankSum=0;QD=15.2;ReadPosRankSum=-0.319;SOR=2.788;ANN=A|missense	variant|MODERATE|PRIM1|PRIM1|transcript|NM	000946.2|Coding|9/13|c.910C>T|p.Arg304Trp|974/1462|910/1263|304/420||;VPR=3;TPR=4;TCR=4;PctExtPos=0.250;TDM=2;VAF=0.750;TMMR=0;VMMR=0;MMF=0.000;VMMF=0.000	GT:AD:DP:GQ:PL	0/1:1,3:4:23:89,0,23
SRR8158669	JURKAT	SMART-seq	chr7	100111233	100111233	C	T	chr7	100111233	.	C	T	35.77	.	GENE=TAF6;AC=1;AF=0.5;AN=2;BaseQRankSum=-1.383;ClippingRankSum=0;DP=10;ExcessHet=3.0103;FS=0;MLEAC=1;MLEAF=0.5;MQ=60;MQRankSum=0;QD=3.58;ReadPosRankSum=-1.15;SOR=1.061;ANN=T|missense	variant|MODERATE|TAF6|TAF6|transcript|NM	001190415.1|Coding|10/15|c.1100G>A|p.Arg367Gln|1212/2433|1100/2145|367/714||,T|missense	variant|MODERATE|TAF6|TAF6|transcript|NM	005641.3|Coding|10/15|c.989G>A|p.Arg330Gln|1541/2762|989/2034|330/677||,T|missense	variant|MODERATE|TAF6|TAF6|transcript|NM	139315.2|Coding|10/15|c.989G>A|p.Arg330Gln|1243/2464|989/2034|330/677||,T|non	coding	exon	variant|MODIFIER|TAF6|TAF6|transcript|NR	033792.1|Noncoding|10/15|n.1092G>A||||||;VPR=1;TPR=8;TCR=10;PctExtPos=0.900;TDM=4;VAF=0.125;TMMR=0;VMMR=0;MMF=0.000;VMMF=0.000	GT:AD:DP:GQ:PL	0/1:7,3:10:64:64,0,205
SRR8158669	JURKAT	SMART-seq	chr3	47427211	47427211	C	T	chr3	47427211	.	C	T	206.8	.	GENE=SCAP;AC=2;AF=1;AN=2;DP=7;ExcessHet=3.0103;FS=0;MLEAC=2;MLEAF=1;MQ=60;QD=29.54;SOR=0.941;ANN=T|missense	variant|MODERATE|SCAP|SCAP|transcript|NM	012235.2|Coding|6/23|c.683G>A|p.Arg228Lys|938/4255|683/3840|228/1279||;VPR=6;TPR=6;TCR=7;PctExtPos=0.143;TDM=1;VAF=1.000;TMMR=0;VMMR=0;MMF=0.000;VMMF=0.000	GT:AD:DP:GQ:PL	1/1:0,7:7:21:235,21,0
SRR8158669	JURKAT	SMART-seq	chr12	57720484	57720484	C	T	chr12	57720484	.	C	T	73.77	.	GENE=OS9;AC=1;AF=0.5;AN=2;BaseQRankSum=0;ClippingRankSum=0;DP=10;ExcessHet=3.0103;FS=2.43;MLEAC=1;MLEAF=0.5;MQ=60;MQRankSum=0;QD=7.38;ReadPosRankSum=-0.674;SOR=1.609;ANN=T|missense	variant|MODERATE|OS9|OS9|transcript|NM	006812.3|Coding|14/15|c.1844C>T|p.Thr615Met|2051/2859|1844/2004|615/667||,T|missense	variant|MODERATE|OS9|OS9|transcript|NM	001017956.2|Coding|13/14|c.1679C>T|p.Thr560Met|1886/2694|1679/1839|560/612||,T|missense	variant|MODERATE|OS9|OS9|transcript|NM	001017957.2|Coding|13/14|c.1634C>T|p.Thr545Met|1841/2649|1634/1794|545/597||,T|missense	variant|MODERATE|OS9|OS9|transcript|NM	001017958.2|Coding|14/15|c.1799C>T|p.Thr600Met|2006/2814|1799/1959|600/652||,T|missense	variant|MODERATE|OS9|OS9|transcript|NM	001261420.1|Coding|13/14|c.1682C>T|p.Thr561Met|1889/2697|1682/1842|561/613||,T|missense	variant|MODERATE|OS9|OS9|transcript|NM	001261421.1|Coding|12/13|c.1583C>T|p.Thr528Met|1790/2598|1583/1743|528/580||,T|missense	variant|MODERATE|OS9|OS9|transcript|NM	001261422.1|Coding|12/13|c.1523C>T|p.Thr508Met|1730/2538|1523/1683|508/560||,T|missense	variant|MODERATE|OS9|OS9|transcript|NM	001261423.1|Coding|12/13|c.1457C>T|p.Thr486Met|1664/2472|1457/1617|486/538||;VPR=3;TPR=9;TCR=10;PctExtPos=0.700;TDM=1;VAF=0.333;TMMR=0;VMMR=0;MMF=0.000;VMMF=0.000	GT:AD:DP:GQ:PL	0/1:6,4:10:99:102,0,167
SRR8158669	JURKAT	SMART-seq	chr14	61449211	61449211	G	A	chr14	61449211	.	G	A	101.03	.	GENE=PRKCH;AC=2;AF=1;AN=2;DP=4;ExcessHet=3.0103;FS=0;MLEAC=2;MLEAF=1;MQ=60;QD=25.26;SOR=0.693;ANN=A|missense	variant|MODERATE|PRKCH|PRKCH|transcript|NM	006255.4|Coding|5/14|c.661G>A|p.Ala221Thr|1320/3860|661/2052|221/683||;VPR=4;TPR=4;TCR=4;PctExtPos=0.000;TDM=0;VAF=1.000;TMMR=0;VMMR=0;MMF=0.000;VMMF=0.000	GT:AD:DP:GQ:PL	1/1:0,4:4:12:129,12,0
SRR8158669	JURKAT	SMART-seq	chr5	115221854	115221854	A	G	chr5	115221854	.	A	G	135.77	.	GENE=PGGT1B;AC=1;AF=0.5;AN=2;BaseQRankSum=1.981;ClippingRankSum=0;DP=7;ExcessHet=3.0103;FS=0;MLEAC=1;MLEAF=0.5;MQ=60;MQRankSum=0;QD=19.4;ReadPosRankSum=-0.792;SOR=1.022;ANN=G|synonymous	variant|LOW|PGGT1B|PGGT1B|transcript|NM	005023.3|Coding|7/9|c.813T>C|p.Cys271Cys|834/2727|813/1134|271/377||;VPR=4;TPR=7;TCR=8;PctExtPos=0.500;TDM=2;VAF=0.571;TMMR=0;VMMR=0;MMF=0.000;VMMF=0.000	GT:AD:DP:GQ:PL	0/1:2,5:7:43:164,0,43
SRR8158669	JURKAT	SMART-seq	chr9	128311565	128311565	G	A	chr9	128311565	.	G	A	228.77	.	GENE=TRUB2;AC=1;AF=0.5;AN=2;BaseQRankSum=-1.097;ClippingRankSum=0;DP=11;ExcessHet=3.0103;FS=0;MLEAC=1;MLEAF=0.5;MQ=60;MQRankSum=0;QD=20.8;ReadPosRankSum=-0.66;SOR=0.892;ANN=A|missense	variant|MODERATE|TRUB2|TRUB2|transcript|NM	015679.1|Coding|6/8|c.497C>T|p.Ala166Val|507/1439|497/996|166/331||;VPR=8;TPR=10;TCR=11;PctExtPos=0.273;TDM=4;VAF=0.800;TMMR=0;VMMR=0;MMF=0.000;VMMF=0.000	GT:AD:DP:GQ:PL	0/1:2,9:11:36:257,0,36
SRR8158669	JURKAT	SMART-seq	chr20	62808253	62808253	G	A	chr20	62808253	.	G	A	213.41	.	GENE=OGFR;AC=1;AF=0.5;AN=2;BaseQRankSum=-1.593;ClippingRankSum=0;DP=9;ExcessHet=3.0103;FS=6.532;MLEAC=1;MLEAF=0.5;MQ=60;MQRankSum=0;QD=23.71;ReadPosRankSum=-0.14;SOR=2.788;ANN=A|missense	variant|MODERATE|OGFR|OGFR|transcript|NM	007346.2|Coding|3/7|c.247G>A|p.Val83Met|282/2420|247/2034|83/677||;VPR=7;TPR=8;TCR=9;PctExtPos=0.222;TDM=0;VAF=0.875;TMMR=0;VMMR=0;MMF=0.000;VMMF=0.000	GT:AD:DP:GQ:PL	0/1:1,8:9:8:241,0,8
SRR8158669	JURKAT	SMART-seq	chr15	89322004	89322004	A	G	chr15	89322004	.	A	G	101.03	.	GENE=POLG;AC=2;AF=1;AN=2;DP=4;ExcessHet=3.0103;FS=0;MLEAC=2;MLEAF=1;MQ=60;QD=25.26;SOR=1.609;ANN=G|missense	variant|MODERATE|POLG|POLG|transcript|NM	001126131.1|Coding|15/23|c.2438T>C|p.Val813Ala|2708/4436|2438/3720|813/1239||,G|missense	variant|MODERATE|POLG|POLG|transcript|NM	002693.2|Coding|15/23|c.2438T>C|p.Val813Ala|2720/4448|2438/3720|813/1239||;VPR=4;TPR=4;TCR=4;PctExtPos=0.000;TDM=0;VAF=1.000;TMMR=0;VMMR=0;MMF=0.000;VMMF=0.000	GT:AD:DP:GQ:PL	1/1:0,4:4:12:129,12,0
SRR8158669	JURKAT	SMART-seq	chr15	26547975	26547975	G	A	chr15	26547975	.	G	A	155.84	.	GENE=GABRB3;AC=2;AF=1;AN=2;DP=6;ExcessHet=3.0103;FS=0;MLEAC=2;MLEAF=1;MQ=60;QD=25.97;SOR=2.303;ANN=A|stop	gained|HIGH|GABRB3|GABRB3|transcript|NM	000814.5|Coding|9/9|c.1240C>T|p.Arg414*|1354/5783|1240/1422|414/473||,A|stop	gained|HIGH|GABRB3|GABRB3|transcript|NM	001191321.2|Coding|7/7|c.1027C>T|p.Arg343*|1202/5631|1027/1209|343/402||,A|stop	gained|HIGH|GABRB3|GABRB3|transcript|NM	001191320.1|Coding|7/7|c.985C>T|p.Arg329*|1152/5581|985/1167|329/388||,A|stop	gained|HIGH|GABRB3|GABRB3|transcript|NM	001278631.1|Coding|10/10|c.985C>T|p.Arg329*|1450/5879|985/1167|329/388||,A|stop	gained|HIGH|GABRB3|GABRB3|transcript|NM	021912.4|Coding|9/9|c.1240C>T|p.Arg414*|1304/5733|1240/1422|414/473||;VPR=7;TPR=7;TCR=7;PctExtPos=0.000;TDM=0;VAF=1.000;TMMR=0;VMMR=0;MMF=0.000;VMMF=0.000	GT:AD:DP:GQ:PL	1/1:0,6:6:18:184,18,0
SRR8158669	JURKAT	SMART-seq	chr9	137587019	137587019	G	A	chr9	137587019	.	G	A	470.77	.	GENE=ZMYND19;AC=1;AF=0.5;AN=2;BaseQRankSum=-3.676;ClippingRankSum=0;DP=26;ExcessHet=3.0103;FS=0;MLEAC=1;MLEAF=0.5;MQ=60;MQRankSum=0;QD=18.11;ReadPosRankSum=2.252;SOR=0.693;ANN=A|synonymous	variant|LOW|ZMYND19|ZMYND19|transcript|NM	138462.2|Coding|4/6|c.307C>T|p.Leu103Leu|529/1370|307/684|103/227||;VPR=17;TPR=23;TCR=25;PctExtPos=0.320;TDM=20;VAF=0.739;TMMR=0;VMMR=0;MMF=0.000;VMMF=0.000	GT:AD:DP:GQ:PL	0/1:8,18:26:99:499,0,212
SRR8158669	JURKAT	SMART-seq	chr19	4363785	4363785	G	A	chr19	4363785	.	G	A	101.03	.	GENE=SH3GL1;AC=2;AF=1;AN=2;DP=4;ExcessHet=3.0103;FS=0;MLEAC=2;MLEAF=1;MQ=60;QD=25.26;SOR=0.693;ANN=A|synonymous	variant|LOW|SH3GL1|SH3GL1|transcript|NM	003025.3|Coding|6/10|c.559C>T|p.Leu187Leu|759/2540|559/1107|187/368||,A|synonymous	variant|LOW|SH3GL1|SH3GL1|transcript|NM	001199944.1|Coding|6/10|c.367C>T|p.Leu123Leu|417/2198|367/915|123/304||,A|synonymous	variant|LOW|SH3GL1|SH3GL1|transcript|NM	001199943.1|Coding|5/9|c.415C>T|p.Leu139Leu|615/2396|415/963|139/320||;VPR=4;TPR=4;TCR=4;PctExtPos=0.000;TDM=0;VAF=1.000;TMMR=0;VMMR=0;MMF=0.000;VMMF=0.000	GT:AD:DP:GQ:PL	1/1:0,4:4:12:129,12,0
SRR8158669	JURKAT	SMART-seq	chr19	47500711	47500711	G	A	chr19	47500711	.	G	A	174.77	.	GENE=NAPA-AS1,NAPA;AC=1;AF=0.5;AN=2;BaseQRankSum=-2.965;ClippingRankSum=0;DP=11;ExcessHet=3.0103;FS=3.09;MLEAC=1;MLEAF=0.5;MQ=60;MQRankSum=0;QD=15.89;ReadPosRankSum=0.789;SOR=0.148;ANN=A|synonymous	variant|LOW|NAPA|NAPA|transcript|NM	003827.3|Coding|3/11|c.217C>T|p.Leu73Leu|535/1860|217/888|73/295||,A|intron	variant|MODIFIER|NAPA-AS1|NAPA-AS1|transcript|NR	038452.1|Noncoding|3/3|n.516-746G>A||||||,A|intron	variant|MODIFIER|NAPA|NAPA|transcript|NR	038457.1|Noncoding|1/8|n.417-5115C>T||||||,A|non	coding	exon	variant|MODIFIER|NAPA|NAPA|transcript|NR	038456.1|Noncoding|3/12|n.535C>T||||||;VPR=7;TPR=10;TCR=11;PctExtPos=0.364;TDM=1;VAF=0.700;TMMR=0;VMMR=0;MMF=0.000;VMMF=0.000	GT:AD:DP:GQ:PL	0/1:4,7:11:99:203,0,116
SRR8158669	JURKAT	SMART-seq	chr3	184302765	184302765	T	C	chr3	184302765	.	T	C	163.77	.	GENE=PSMD2;AC=1;AF=0.5;AN=2;BaseQRankSum=-1.378;ClippingRankSum=0;DP=44;ExcessHet=3.0103;FS=0;MLEAC=1;MLEAF=0.5;MQ=60;MQRankSum=0;QD=3.72;ReadPosRankSum=0.534;SOR=0.588;ANN=C|missense	variant|MODERATE|PSMD2|PSMD2|transcript|NM	002808.4|Coding|7/21|c.950T>C|p.Leu317Pro|1119/3060|950/2727|317/908||,C|missense	variant|MODERATE|PSMD2|PSMD2|transcript|NM	001278708.1|Coding|5/19|c.560T>C|p.Leu187Pro|698/2639|560/2337|187/778||,C|missense	variant|MODERATE|PSMD2|PSMD2|transcript|NM	001278709.1|Coding|5/19|c.473T>C|p.Leu158Pro|687/2628|473/2250|158/749||;VPR=11;TPR=39;TCR=45;PctExtPos=0.756;TDM=48;VAF=0.282;TMMR=1;VMMR=1;MMF=0.026;VMMF=0.091	GT:AD:DP:GQ:PL	0/1:34,10:44:99:192,0,1025
SRR8158669	JURKAT	SMART-seq	chr11	62803467	62803467	C	A	chr11	62803467	.	C	A	52.77	.	GENE=NXF1;AC=1;AF=0.5;AN=2;BaseQRankSum=0.126;ClippingRankSum=0;DP=5;ExcessHet=3.0103;FS=0;MLEAC=1;MLEAF=0.5;MQ=60;MQRankSum=0;QD=10.55;ReadPosRankSum=-0.126;SOR=1.179;ANN=A|synonymous	variant|LOW|NXF1|NXF1|transcript|NM	006362.4|Coding|3/21|c.321G>T|p.Gly107Gly|457/2346|321/1860|107/619||,A|synonymous	variant|LOW|NXF1|NXF1|transcript|NM	001081491.1|Coding|3/20|c.321G>T|p.Gly107Gly|457/4147|321/1071|107/356||;VPR=6;TPR=7;TCR=7;PctExtPos=0.143;TDM=1;VAF=0.857;TMMR=0;VMMR=0;MMF=0.000;VMMF=0.000	GT:AD:DP:GQ:PL	0/1:2,3:5:30:81,0,30
SRR8158669	JURKAT	SMART-seq	chr10	69203035	69203035	C	T	chr10	69203035	.	C	T	238.78	.	GENE=SUPV3L1;AC=2;AF=1;AN=2;DP=8;ExcessHet=3.0103;FS=0;MLEAC=2;MLEAF=1;MQ=60;QD=29.85;SOR=1.863;ANN=T|synonymous	variant|LOW|SUPV3L1|SUPV3L1|transcript|NM	003171.3|Coding|13/15|c.1768C>T|p.Leu590Leu|1823/2474|1768/2361|590/786||;VPR=7;TPR=7;TCR=8;PctExtPos=0.125;TDM=2;VAF=1.000;TMMR=0;VMMR=0;MMF=0.000;VMMF=0.000	GT:AD:DP:GQ:PL	1/1:0,8:8:24:267,24,0
SRR8158669	JURKAT	SMART-seq	chr11	95129224	95129224	C	T	chr11	95129224	.	C	T	64.28	.	GENE=ENDOD1;AC=2;AF=1;AN=2;DP=3;ExcessHet=3.0103;FS=0;MLEAC=2;MLEAF=1;MQ=60;QD=21.43;SOR=1.179;ANN=T|missense	variant|MODERATE|ENDOD1|ENDOD1|transcript|NM	015036.2|Coding|2/2|c.1148C>T|p.Thr383Ile|1266/4693|1148/1503|383/500||;VPR=1;TPR=1;TCR=3;PctExtPos=0.667;TDM=0;VAF=1.000;TMMR=0;VMMR=0;MMF=0.000;VMMF=0.000	GT:AD:DP:GQ:PL	1/1:0,3:3:9:92,9,0
SRR8158669	JURKAT	SMART-seq	chr21	45531972	45531972	C	T	chr21	45531972	.	C	T	301.77	.	GENE=SLC19A1;AC=1;AF=0.5;AN=2;BaseQRankSum=-3.383;ClippingRankSum=0;DP=18;ExcessHet=3.0103;FS=2.029;MLEAC=1;MLEAF=0.5;MQ=60;MQRankSum=0;QD=16.76;ReadPosRankSum=-0.86;SOR=1.445;ANN=T|missense	variant|MODERATE|SLC19A1|SLC19A1|transcript|NM	194255.2|Coding|3/6|c.366G>A|p.Met122Ile|519/2872|366/1776|122/591||,T|missense	variant|MODERATE|SLC19A1|SLC19A1|transcript|NM	001205207.1|Coding|2/5|c.246G>A|p.Met82Ile|268/2621|246/1656|82/551||,T|missense	variant|MODERATE|SLC19A1|SLC19A1|transcript|NM	001205206.1|Coding|3/6|c.366G>A|p.Met122Ile|519/1884|366/1470|122/489||;VPR=10;TPR=15;TCR=20;PctExtPos=0.500;TDM=9;VAF=0.667;TMMR=0;VMMR=0;MMF=0.000;VMMF=0.000	GT:AD:DP:GQ:PL	0/1:6,12:18:99:330,0,163
SRR8158669	JURKAT	SMART-seq	chr6	42745381	42745381	G	A	chr6	42745381	.	G	A	136.77	.	GENE=TBCC;AC=1;AF=0.5;AN=2;BaseQRankSum=-1.282;ClippingRankSum=0;DP=5;ExcessHet=3.0103;FS=3.979;MLEAC=1;MLEAF=0.5;MQ=60;MQRankSum=0;QD=27.35;ReadPosRankSum=-0.253;SOR=1.447;ANN=A|synonymous	variant|LOW|TBCC|TBCC|transcript|NM	003192.2|Coding|1/1|c.693C>T|p.His231His|766/1651|693/1041|231/346||;VPR=4;TPR=5;TCR=5;PctExtPos=0.200;TDM=2;VAF=0.800;TMMR=0;VMMR=0;MMF=0.000;VMMF=0.000	GT:AD:DP:GQ:PL	0/1:1,4:5:56:165,0,56
SRR8158669	JURKAT	SMART-seq	chrX	53415137	53415137	C	T	chrX	53415137	.	C	T	32.74	.	GENE=SMC1A;AC=2;AF=1;AN=2;DP=2;ExcessHet=3.0103;FS=0;MLEAC=2;MLEAF=1;MQ=60;QD=16.37;SOR=2.303;ANN=T|missense	variant|MODERATE|SMC1A|SMC1A|transcript|NM	006306.3|Coding|2/25|c.142G>A|p.Val48Met|270/9784|142/3702|48/1233||,T|missense	variant|MODERATE|SMC1A|SMC1A|transcript|NM	001281463.1|Coding|3/26|c.76G>A|p.Val26Met|416/9930|76/3636|26/1211||;VPR=2;TPR=2;TCR=2;PctExtPos=0.000;TDM=0;VAF=1.000;TMMR=0;VMMR=0;MMF=0.000;VMMF=0.000	GT:AD:DP:GQ:PL	1/1:0,2:2:6:60,6,0
SRR8158669	JURKAT	SMART-seq	chr8	33503865	33503865	G	A	chr8	33503865	.	G	A	121.77	.	GENE=TTI2;AC=1;AF=0.5;AN=2;BaseQRankSum=-3.44;ClippingRankSum=0;DP=13;ExcessHet=3.0103;FS=0;MLEAC=1;MLEAF=0.5;MQ=60;MQRankSum=0;QD=9.37;ReadPosRankSum=-0.07;SOR=0.527;ANN=A|missense	variant|MODERATE|TTI2|TTI2|transcript|NM	001102401.2|Coding|5/8|c.998C>T|p.Ala333Val|1201/2394|998/1527|333/508||,A|missense	variant|MODERATE|TTI2|TTI2|transcript|NM	001265581.1|Coding|5/8|c.998C>T|p.Ala333Val|1323/2516|998/1527|333/508||,A|missense	variant|MODERATE|TTI2|TTI2|transcript|NM	025115.3|Coding|4/7|c.998C>T|p.Ala333Val|1570/2763|998/1527|333/508||;VPR=4;TPR=10;TCR=13;PctExtPos=0.692;TDM=2;VAF=0.400;TMMR=0;VMMR=0;MMF=0.000;VMMF=0.000	GT:AD:DP:GQ:PL	0/1:7,6:13:99:150,0,217
SRR8158669	JURKAT	SMART-seq	chr17	4548273	4548273	G	A	chr17	4548273	.	G	A	109.77	.	GENE=MYBBP1A;AC=1;AF=0.5;AN=2;BaseQRankSum=-1.699;ClippingRankSum=0;DP=8;ExcessHet=3.0103;FS=0;MLEAC=1;MLEAF=0.5;MQ=60;MQRankSum=0;QD=13.72;ReadPosRankSum=-0.732;SOR=0.582;ANN=A|missense	variant|MODERATE|MYBBP1A|MYBBP1A|transcript|NM	001105538.1|Coding|12/27|c.1594C>T|p.Pro532Ser|1656/4105|1594/3999|532/1332||,A|missense	variant|MODERATE|MYBBP1A|MYBBP1A|transcript|NM	014520.3|Coding|12/26|c.1594C>T|p.Pro532Ser|1656/4568|1594/3987|532/1328||;VPR=4;TPR=8;TCR=9;PctExtPos=0.556;TDM=2;VAF=0.500;TMMR=0;VMMR=0;MMF=0.000;VMMF=0.000	GT:AD:DP:GQ:PL	0/1:3,5:8:78:138,0,78
SRR8158669	JURKAT	SMART-seq	chr14	35014776	35014776	G	A	chr14	35014776	.	G	A	64.77	.	GENE=SRP54;AC=1;AF=0.5;AN=2;BaseQRankSum=-2.572;ClippingRankSum=0;DP=12;ExcessHet=3.0103;FS=0;MLEAC=1;MLEAF=0.5;MQ=60;MQRankSum=0;QD=5.4;ReadPosRankSum=-0.718;SOR=0.551;ANN=A|missense	variant|MODERATE|SRP54|SRP54|transcript|NM	003136.3|Coding|11/16|c.919G>A|p.Val307Ile|1270/2281|919/1515|307/504||,A|missense	variant|MODERATE|SRP54|SRP54|transcript|NM	001146282.1|Coding|10/15|c.772G>A|p.Val258Ile|1178/2189|772/1368|258/455||;VPR=4;TPR=13;TCR=14;PctExtPos=0.714;TDM=6;VAF=0.308;TMMR=0;VMMR=0;MMF=0.000;VMMF=0.000	GT:AD:DP:GQ:PL	0/1:8,4:12:93:93,0,242
SRR8158669	JURKAT	SMART-seq	chr19	49908256	49908256	G	A	chr19	49908256	.	G	A	80.77	.	GENE=NUP62,IL4I1;AC=1;AF=0.5;AN=2;BaseQRankSum=0.5;ClippingRankSum=0;DP=31;ExcessHet=3.0103;FS=4.041;MLEAC=1;MLEAF=0.5;MQ=60;MQRankSum=0;QD=2.61;ReadPosRankSum=0.028;SOR=1.229;ANN=A|missense	variant|MODERATE|NUP62|NUP62|transcript|NM	001193357.1|Coding|2/2|c.1552C>T|p.Arg518Trp|1755/3185|1552/1569|518/522||,A|missense	variant|MODERATE|NUP62|NUP62|transcript|NM	012346.4|Coding|2/2|c.1552C>T|p.Arg518Trp|1796/3226|1552/1569|518/522||,A|missense	variant|MODERATE|NUP62|NUP62|transcript|NM	153718.3|Coding|2/2|c.1552C>T|p.Arg518Trp|1835/3265|1552/1569|518/522||,A|missense	variant|MODERATE|NUP62|NUP62|transcript|NM	153719.3|Coding|3/3|c.1552C>T|p.Arg518Trp|1990/3420|1552/1569|518/522||,A|missense	variant|MODERATE|NUP62|NUP62|transcript|NM	016553.4|Coding|3/3|c.1552C>T|p.Arg518Trp|2157/3587|1552/1569|518/522||,A|intron	variant|MODIFIER|IL4I1|IL4I1|transcript|NM	001258017.1|Coding|2/9|c.-227-3935C>T||||||,A|intron	variant|MODIFIER|IL4I1|IL4I1|transcript|NM	001258018.1|Coding|2/9|c.-285-3935C>T||||||,A|intron	variant|MODIFIER|IL4I1|IL4I1|transcript|NM	172374.2|Coding|2/9|c.-227-3935C>T||||||,A|intron	variant|MODIFIER|IL4I1|IL4I1|transcript|NR	047577.1|Noncoding|2/10|n.337-3935C>T||||||;VPR=7;TPR=31;TCR=33;PctExtPos=0.788;TDM=20;VAF=0.226;TMMR=0;VMMR=0;MMF=0.000;VMMF=0.000	GT:AD:DP:GQ:PL	0/1:25,6:31:99:109,0,712
SRR8158669	JURKAT	SMART-seq	chr16	30353010	30353010	C	T	chr16	30353010	.	C	T	165.77	.	GENE=CD2BP2;AC=1;AF=0.5;AN=2;BaseQRankSum=-1.832;ClippingRankSum=0;DP=12;ExcessHet=3.0103;FS=2.533;MLEAC=1;MLEAF=0.5;MQ=60;MQRankSum=0;QD=13.81;ReadPosRankSum=1.978;SOR=1.518;ANN=T|missense	variant|MODERATE|CD2BP2|CD2BP2|transcript|NM	001243646.1|Coding|6/6|c.1001G>A|p.Arg334His|1254/3498|1001/1026|334/341||,T|missense	variant|MODERATE|CD2BP2|CD2BP2|transcript|NM	006110.2|Coding|7/7|c.1001G>A|p.Arg334His|1177/3421|1001/1026|334/341||;VPR=7;TPR=10;TCR=12;PctExtPos=0.417;TDM=8;VAF=0.700;TMMR=0;VMMR=0;MMF=0.000;VMMF=0.000	GT:AD:DP:GQ:PL	0/1:5,7:12:99:194,0,150
SRR8158669	JURKAT	SMART-seq	chr16	28975508	28975508	C	T	chr16	28975508	.	C	T	366.77	.	GENE=SPNS1;AC=1;AF=0.5;AN=2;BaseQRankSum=-1.194;ClippingRankSum=0;DP=26;ExcessHet=3.0103;FS=3.653;MLEAC=1;MLEAF=0.5;MQ=60;MQRankSum=0;QD=14.11;ReadPosRankSum=1.438;SOR=1.206;ANN=T|synonymous	variant|LOW|SPNS1|SPNS1|transcript|NM	001142448.1|Coding|3/13|c.258C>T|p.Ile86Ile|398/1976|258/1587|86/528||,T|synonymous	variant|LOW|SPNS1|SPNS1|transcript|NM	001142450.1|Coding|3/13|c.39C>T|p.Ile13Ile|548/2126|39/1368|13/455||,T|synonymous	variant|LOW|SPNS1|SPNS1|transcript|NM	001142451.1|Coding|2/11|c.258C>T|p.Ile86Ile|635/2057|258/1431|86/476||,T|synonymous	variant|LOW|SPNS1|SPNS1|transcript|NM	032038.2|Coding|2/12|c.258C>T|p.Ile86Ile|635/2213|258/1587|86/528||,T|intron	variant|MODIFIER|SPNS1|SPNS1|transcript|NM	001142449.1|Coding|1/9|c.241+116C>T||||||;VPR=12;TPR=22;TCR=26;PctExtPos=0.538;TDM=7;VAF=0.545;TMMR=0;VMMR=0;MMF=0.000;VMMF=0.000	GT:AD:DP:GQ:PL	0/1:12,14:26:99:395,0,331
SRR8158669	JURKAT	SMART-seq	chr17	77488798	77488798	G	A	chr17	77488798	.	G	A	213.77	.	GENE=SEPT9;AC=1;AF=0.5;AN=2;BaseQRankSum=-0.93;ClippingRankSum=0;DP=18;ExcessHet=3.0103;FS=0;MLEAC=1;MLEAF=0.5;MQ=60;MQRankSum=0;QD=11.88;ReadPosRankSum=0.91;SOR=0.693;ANN=A|missense	variant|MODERATE|SEPT9|SEPT9|transcript|NM	001113491.1|Coding|7/12|c.1196G>A|p.Arg399His|1322/3825|1196/1761|399/586||,A|missense	variant|MODERATE|SEPT9|SEPT9|transcript|NM	001293695.1|Coding|6/11|c.1139G>A|p.Arg380His|1265/3768|1139/1704|380/567||,A|missense	variant|MODERATE|SEPT9|SEPT9|transcript|NM	001113492.1|Coding|7/12|c.704G>A|p.Arg235His|1497/4000|704/1269|235/422||,A|missense	variant|MODERATE|SEPT9|SEPT9|transcript|NM	006640.4|Coding|6/11|c.1142G>A|p.Arg381His|1954/4457|1142/1707|381/568||,A|missense	variant|MODERATE|SEPT9|SEPT9|transcript|NM	001113493.1|Coding|6/11|c.1175G>A|p.Arg392His|1483/3986|1175/1740|392/579||,A|missense	variant|MODERATE|SEPT9|SEPT9|transcript|NM	001113494.1|Coding|6/11|c.704G>A|p.Arg235His|1436/3939|704/1269|235/422||,A|missense	variant|MODERATE|SEPT9|SEPT9|transcript|NM	001293696.1|Coding|5/10|c.524G>A|p.Arg175His|547/3050|524/1089|175/362||,A|missense	variant|MODERATE|SEPT9|SEPT9|transcript|NM	001113496.1|Coding|5/10|c.443G>A|p.Arg148His|731/3234|443/1008|148/335||,A|missense	variant|MODERATE|SEPT9|SEPT9|transcript|NM	001293697.1|Coding|5/10|c.443G>A|p.Arg148His|760/3263|443/1008|148/335||,A|missense	variant|MODERATE|SEPT9|SEPT9|transcript|NM	001293698.1|Coding|5/10|c.443G>A|p.Arg148His|846/3349|443/1008|148/335||,A|missense	variant|MODERATE|SEPT9|SEPT9|transcript|NM	001113495.1|Coding|5/10|c.860G>A|p.Arg287His|1136/3639|860/1425|287/474||;VPR=8;TPR=15;TCR=17;PctExtPos=0.529;TDM=3;VAF=0.533;TMMR=0;VMMR=0;MMF=0.000;VMMF=0.000	GT:AD:DP:GQ:PL	0/1:8,10:18:99:242,0,207
SRR8158669	JURKAT	SMART-seq	chr16	18793300	18793300	C	T	chr16	18793300	.	C	T	161.77	.	GENE=ARL6IP1;AC=1;AF=0.5;AN=2;BaseQRankSum=-3.064;ClippingRankSum=0;DP=16;ExcessHet=3.0103;FS=4.467;MLEAC=1;MLEAF=0.5;MQ=60;MQRankSum=0;QD=10.11;ReadPosRankSum=-1.071;SOR=1.546;ANN=T|synonymous	variant|LOW|ARL6IP1|ARL6IP1|transcript|NM	015161.1|Coding|6/6|c.564G>A|p.Lys188Lys|633/2264|564/612|188/203||;VPR=8;TPR=16;TCR=16;PctExtPos=0.500;TDM=28;VAF=0.500;TMMR=0;VMMR=0;MMF=0.000;VMMF=0.000	GT:AD:DP:GQ:PL	0/1:9,7:16:99:190,0,266
SRR8158669	JURKAT	SMART-seq	chr3	25794209	25794209	T	C	chr3	25794209	.	T	C	139.9	.	GENE=OXSM;AC=2;AF=1;AN=2;DP=5;ExcessHet=3.0103;FS=0;MLEAC=2;MLEAF=1;MQ=60;QD=27.98;SOR=1.022;ANN=C|synonymous	variant|LOW|OXSM|OXSM|transcript|NM	017897.2|Coding|3/3|c.1095T>C|p.His365His|1202/1527|1095/1380|365/459||,C|synonymous	variant|LOW|OXSM|OXSM|transcript|NM	001145391.1|Coding|4/4|c.846T>C|p.His282His|953/1278|846/1131|282/376||,C|non	coding	exon	variant|MODIFIER|OXSM|OXSM|transcript|NR	026937.1|Noncoding|4/4|n.748T>C||||||;VPR=5;TPR=5;TCR=5;PctExtPos=0.000;TDM=1;VAF=1.000;TMMR=0;VMMR=0;MMF=0.000;VMMF=0.000	GT:AD:DP:GQ:PL	1/1:0,5:5:15:168,15,0
SRR8158669	JURKAT	SMART-seq	chr16	58574720	58574720	C	T	chr16	58574720	.	C	T	107.03	.	GENE=CNOT1;AC=2;AF=1;AN=2;DP=4;ExcessHet=3.0103;FS=0;MLEAC=2;MLEAF=1;MQ=60;QD=26.76;SOR=1.609;ANN=T|missense	variant|MODERATE|CNOT1|CNOT1|transcript|NM	016284.4|Coding|16/49|c.1868G>A|p.Arg623Gln|2201/8476|1868/7131|623/2376||,T|missense	variant|MODERATE|CNOT1|CNOT1|transcript|NM	001265612.1|Coding|16/49|c.1868G>A|p.Arg623Gln|2201/8461|1868/7116|623/2371||,T|missense	variant|MODERATE|CNOT1|CNOT1|transcript|NM	206999.2|Coding|16/31|c.1868G>A|p.Arg623Gln|2201/5221|1868/4656|623/1551||,T|non	coding	exon	variant|MODIFIER|CNOT1|CNOT1|transcript|NR	049763.1|Noncoding|16/50|n.2201G>A||||||;VPR=4;TPR=4;TCR=4;PctExtPos=0.000;TDM=0;VAF=1.000;TMMR=0;VMMR=0;MMF=0.000;VMMF=0.000	GT:AD:DP:GQ:PL	1/1:0,4:4:12:135,12,0
SRR8158669	JURKAT	SMART-seq	chr14	100369180	100369180	G	T	chr14	100369180	.	G	T	148.77	.	GENE=WARS;AC=1;AF=0.5;AN=2;BaseQRankSum=-0.833;ClippingRankSum=0;DP=9;ExcessHet=3.0103;FS=0;MLEAC=1;MLEAF=0.5;MQ=60;MQRankSum=0;QD=16.53;ReadPosRankSum=-0.06;SOR=0.804;ANN=T|synonymous	variant|LOW|WARS|WARS|transcript|NM	004184.3|Coding|2/11|c.6C>A|p.Pro2Pro|387/2884|6/1416|2/471||,T|synonymous	variant|LOW|WARS|WARS|transcript|NM	173701.1|Coding|2/11|c.6C>A|p.Pro2Pro|163/2660|6/1416|2/471||,T|intron	variant|MODIFIER|WARS|WARS|transcript|NM	213646.1|Coding|1/9|c.-25+6103C>A||||||,T|intron	variant|MODIFIER|WARS|WARS|transcript|NM	213645.1|Coding|1/9|c.-25+7080C>A||||||;VPR=4;TPR=6;TCR=9;PctExtPos=0.556;TDM=2;VAF=0.667;TMMR=0;VMMR=0;MMF=0.000;VMMF=0.000	GT:AD:DP:GQ:PL	0/1:3,6:9:78:177,0,78
SRR8158669	JURKAT	SMART-seq	chr17	39662933	39662933	C	T	chr17	39662933	.	C	T	70.28	.	GENE=STARD3;AC=2;AF=1;AN=2;DP=3;ExcessHet=3.0103;FS=0;MLEAC=2;MLEAF=1;MQ=60;QD=23.43;SOR=1.179;ANN=T|3	prime	UTR	variant|MODIFIER|STARD3|STARD3|transcript|NM	001165937.1|Coding|15/15|c.*25C>T|||||25|,T|3	prime	UTR	variant|MODIFIER|STARD3|STARD3|transcript|NM	001165938.1|Coding|14/14|c.*25C>T|||||25|,T|3	prime	UTR	variant|MODIFIER|STARD3|STARD3|transcript|NM	006804.3|Coding|15/15|c.*25C>T|||||25|;VPR=3;TPR=3;TCR=3;PctExtPos=0.000;TDM=0;VAF=1.000;TMMR=0;VMMR=0;MMF=0.000;VMMF=0.000	GT:AD:DP:GQ:PL	1/1:0,3:3:9:98,9,0
SRR8158669	JURKAT	SMART-seq	chr20	49090765	49090765	G	A	chr20	49090765	.	G	A	72.77	.	GENE=CSE1L;AC=1;AF=0.5;AN=2;BaseQRankSum=-3.087;ClippingRankSum=0;DP=12;ExcessHet=3.0103;FS=2.616;MLEAC=1;MLEAF=0.5;MQ=60;MQRankSum=0;QD=6.06;ReadPosRankSum=-0.381;SOR=0.169;ANN=A|synonymous	variant|LOW|CSE1L|CSE1L|transcript|NM	001316.3|Coding|20/25|c.2205G>A|p.Gln735Gln|2394/3627|2205/2916|735/971||,A|synonymous	variant|LOW|CSE1L|CSE1L|transcript|NM	001256135.1|Coding|19/24|c.2037G>A|p.Gln679Gln|2226/3459|2037/2748|679/915||,A|non	coding	exon	variant|MODIFIER|CSE1L|CSE1L|transcript|NR	045796.1|Noncoding|17/22|n.1909G>A||||||;VPR=3;TPR=10;TCR=12;PctExtPos=0.750;TDM=19;VAF=0.300;TMMR=0;VMMR=0;MMF=0.000;VMMF=0.000	GT:AD:DP:GQ:PL	0/1:8,4:12:99:101,0,254
SRR8158669	JURKAT	SMART-seq	chr1	40268424	40268424	T	C	chr1	40268424	.	T	C	41.77	.	GENE=ZMPSTE24;AC=1;AF=0.5;AN=2;BaseQRankSum=0.031;ClippingRankSum=0;DP=10;ExcessHet=3.0103;FS=3.01;MLEAC=1;MLEAF=0.5;MQ=60;MQRankSum=0;QD=4.18;ReadPosRankSum=0.385;SOR=0.916;ANN=C|synonymous	variant|LOW|ZMPSTE24|ZMPSTE24|transcript|NM	005857.4|Coding|4/10|c.363T>C|p.Thr121Thr|585/3165|363/1428|121/475||;VPR=4;TPR=9;TCR=11;PctExtPos=0.636;TDM=1;VAF=0.444;TMMR=0;VMMR=0;MMF=0.000;VMMF=0.000	GT:AD:DP:GQ:PL	0/1:7,3:10:70:70,0,206
SRR8158669	JURKAT	SMART-seq	chr14	61322236	61322236	G	A	chr14	61322236	.	G	A	20.8	.	GENE=PRKCH;AC=1;AF=0.5;AN=2;BaseQRankSum=-1.645;ClippingRankSum=0;DP=5;ExcessHet=3.0103;FS=0;MLEAC=1;MLEAF=0.5;MQ=60;MQRankSum=0;QD=4.16;ReadPosRankSum=0.524;SOR=0.368;ANN=A|synonymous	variant|LOW|PRKCH|PRKCH|transcript|NM	006255.4|Coding|1/14|c.135G>A|p.Leu45Leu|794/3860|135/2052|45/683||;VPR=2;TPR=5;TCR=5;PctExtPos=0.600;TDM=0;VAF=0.400;TMMR=0;VMMR=0;MMF=0.000;VMMF=0.000	GT:AD:DP:GQ:PL	0/1:3,2:5:49:49,0,96
SRR8158669	JURKAT	SMART-seq	chr16	47443	47443	C	G	chr16	47443	.	C	G	36.77	.	GENE=POLR3K;AC=1;AF=0.5;AN=2;BaseQRankSum=0.214;ClippingRankSum=0;DP=23;ExcessHet=3.0103;FS=0;MLEAC=1;MLEAF=0.5;MQ=60;MQRankSum=0;QD=1.6;ReadPosRankSum=0.964;SOR=0.602;ANN=G|missense	variant|MODERATE|POLR3K|POLR3K|transcript|NM	016310.4|Coding|3/3|c.314G>C|p.Arg105Pro|360/824|314/327|105/108||;VPR=6;TPR=21;TCR=25;PctExtPos=0.760;TDM=21;VAF=0.286;TMMR=0;VMMR=0;MMF=0.000;VMMF=0.000	GT:AD:DP:GQ:PL	0/1:19,4:23:65:65,0,565
SRR8158669	JURKAT	SMART-seq	chr10	68914137	68914137	T	C	chr10	68914137	.	T	C	98.77	.	GENE=DDX50;AC=1;AF=0.5;AN=2;BaseQRankSum=0.156;ClippingRankSum=0;DP=13;ExcessHet=3.0103;FS=0;MLEAC=1;MLEAF=0.5;MQ=60;MQRankSum=0;QD=7.6;ReadPosRankSum=1.271;SOR=1.022;ANN=C|missense	variant|MODERATE|DDX50|DDX50|transcript|NM	024045.1|Coding|7/15|c.1022T>C|p.Met341Thr|1129/2538|1022/2214|341/737||;VPR=5;TPR=14;TCR=16;PctExtPos=0.688;TDM=4;VAF=0.357;TMMR=0;VMMR=0;MMF=0.000;VMMF=0.000	GT:AD:DP:GQ:PL	0/1:8,5:13:99:127,0,231
SRR8158669	JURKAT	SMART-seq	chr16	29807651	29807651	G	A	chr16	29807651	.	G	A	280.77	.	GENE=MAZ;AC=1;AF=0.5;AN=2;BaseQRankSum=-0.333;ClippingRankSum=0;DP=14;ExcessHet=3.0103;FS=0;MLEAC=1;MLEAF=0.5;MQ=60;MQRankSum=0;QD=20.05;ReadPosRankSum=-0.796;SOR=1.179;ANN=A|missense	variant|MODERATE|MAZ|MAZ|transcript|NM	001042539.2|Coding|2/6|c.866G>A|p.Arg289His|1031/2776|866/1482|289/493||,A|missense	variant|MODERATE|MAZ|MAZ|transcript|NM	001276275.1|Coding|3/6|c.797G>A|p.Arg266His|846/2366|797/1365|266/454||,A|missense	variant|MODERATE|MAZ|MAZ|transcript|NM	002383.3|Coding|2/5|c.866G>A|p.Arg289His|1031/2551|866/1434|289/477||,A|intron	variant|MODIFIER|MAZ|MAZ|transcript|NM	001276276.1|Coding|1/2|c.192+758G>A||||||,A|intron	variant|MODIFIER|MAZ|MAZ|transcript|NR	074080.1|Noncoding|1/3|n.358-579G>A||||||;VPR=10;TPR=14;TCR=15;PctExtPos=0.333;TDM=6;VAF=0.714;TMMR=0;VMMR=0;MMF=0.000;VMMF=0.000	GT:AD:DP:GQ:PL	0/1:3,11:14:56:309,0,56
SRR8158669	JURKAT	SMART-seq	chr16	68345791	68345791	G	A	chr16	68345791	.	G	A	447.77	.	GENE=PRMT7;AC=2;AF=1;AN=2;DP=16;ExcessHet=3.0103;FS=0;MLEAC=2;MLEAF=1;MQ=60;QD=27.99;SOR=1.609;ANN=A|synonymous	variant|LOW|PRMT7|PRMT7|transcript|NM	001290018.1|Coding|10/19|c.1044G>A|p.Leu348Leu|1894/2971|1044/2079|348/692||,A|synonymous	variant|LOW|PRMT7|PRMT7|transcript|NM	001184824.1|Coding|8/17|c.894G>A|p.Leu298Leu|1103/2180|894/1929|298/642||,A|synonymous	variant|LOW|PRMT7|PRMT7|transcript|NM	019023.2|Coding|10/19|c.1044G>A|p.Leu348Leu|1388/2465|1044/2079|348/692||;VPR=13;TPR=13;TCR=16;PctExtPos=0.188;TDM=5;VAF=1.000;TMMR=0;VMMR=0;MMF=0.000;VMMF=0.000	GT:AD:DP:GQ:PL	1/1:0,16:16:48:476,48,0
SRR8158669	JURKAT	SMART-seq	chr11	8911466	8911466	C	T	chr11	8911466	.	C	T	33.74	.	GENE=AKIP1;AC=2;AF=1;AN=2;DP=2;ExcessHet=3.0103;FS=0;MLEAC=2;MLEAF=1;MQ=60;QD=16.87;SOR=2.303;ANN=T|missense	variant|MODERATE|AKIP1|AKIP1|transcript|NM	020642.3|Coding|2/6|c.17C>T|p.Ala6Val|93/1308|17/633|6/210||,T|missense	variant|MODERATE|AKIP1|AKIP1|transcript|NM	001206646.1|Coding|2/5|c.17C>T|p.Ala6Val|93/1227|17/552|6/183||,T|missense	variant|MODERATE|AKIP1|AKIP1|transcript|NM	001206647.1|Coding|2/5|c.17C>T|p.Ala6Val|93/1227|17/552|6/183||,T|missense	variant|MODERATE|AKIP1|AKIP1|transcript|NM	001206648.1|Coding|2/4|c.17C>T|p.Ala6Val|93/1146|17/471|6/156||,T|non	coding	exon	variant|MODIFIER|AKIP1|AKIP1|transcript|NR	045417.1|Noncoding|1/5|n.275C>T||||||,T|non	coding	exon	variant|MODIFIER|AKIP1|AKIP1|transcript|NR	045418.1|Noncoding|1/4|n.275C>T||||||;VPR=2;TPR=2;TCR=2;PctExtPos=0.000;TDM=0;VAF=1.000;TMMR=0;VMMR=0;MMF=0.000;VMMF=0.000	GT:AD:DP:GQ:PL	1/1:0,2:2:6:61,6,0
SRR8158669	JURKAT	SMART-seq	chr19	49118366	49118366	G	A	chr19	49118366	.	G	A	63.8	.	GENE=LIN7B;AC=1;AF=0.5;AN=2;BaseQRankSum=1.15;ClippingRankSum=0;DP=4;ExcessHet=3.0103;FS=0;MLEAC=1;MLEAF=0.5;MQ=60;MQRankSum=0;QD=15.95;ReadPosRankSum=1.15;SOR=1.609;ANN=A|missense	variant|MODERATE|LIN7B|LIN7B|transcript|NM	022165.2|Coding|6/6|c.617G>A|p.Arg206Gln|661/755|617/624|206/207||;VPR=3;TPR=3;TCR=4;PctExtPos=0.250;TDM=0;VAF=1.000;TMMR=0;VMMR=0;MMF=0.000;VMMF=0.000	GT:AD:DP:GQ:PL	0/1:1,3:4:21:92,0,21
SRR8158669	JURKAT	SMART-seq	chr17	5410716	5410716	C	T	chr17	5410716	.	C	T	40.77	.	GENE=NUP88;AC=1;AF=0.5;AN=2;BaseQRankSum=-1.258;ClippingRankSum=0;DP=10;ExcessHet=3.0103;FS=0;MLEAC=1;MLEAF=0.5;MQ=60;MQRankSum=0;QD=4.08;ReadPosRankSum=-0.21;SOR=0.892;ANN=T|missense	variant|MODERATE|NUP88|NUP88|transcript|NM	002532.4|Coding|4/17|c.667G>A|p.Val223Ile|756/2495|667/2226|223/741||;VPR=3;TPR=8;TCR=9;PctExtPos=0.667;TDM=4;VAF=0.375;TMMR=0;VMMR=0;MMF=0.000;VMMF=0.000	GT:AD:DP:GQ:PL	0/1:7,3:10:69:69,0,207
SRR8158669	JURKAT	SMART-seq	chr16	2233974	2233974	C	T	chr16	2233974	.	C	T	165.77	.	GENE=E4F1;AC=1;AF=0.5;AN=2;BaseQRankSum=-3.951;ClippingRankSum=0;DP=16;ExcessHet=3.0103;FS=5.021;MLEAC=1;MLEAF=0.5;MQ=60;MQRankSum=0;QD=10.36;ReadPosRankSum=1.033;SOR=0.889;ANN=T|synonymous	variant|LOW|E4F1|E4F1|transcript|NM	004424.4|Coding|9/14|c.1359C>T|p.His453His|1485/2651|1359/2355|453/784||,T|synonymous	variant|LOW|E4F1|E4F1|transcript|NM	001288776.1|Coding|9/14|c.1359C>T|p.His453His|1485/2599|1359/1965|453/654||,T|intron	variant|MODIFIER|E4F1|E4F1|transcript|NM	001288778.1|Coding|8/11|c.1119+474C>T||||||;VPR=7;TPR=14;TCR=16;PctExtPos=0.562;TDM=7;VAF=0.500;TMMR=0;VMMR=0;MMF=0.000;VMMF=0.000	GT:AD:DP:GQ:PL	0/1:8,8:16:99:194,0,243
SRR8158669	JURKAT	SMART-seq	chr15	74022963	74022963	G	A	chr15	74022963	.	G	A	20.8	.	GENE=PML;AC=1;AF=0.5;AN=2;BaseQRankSum=-0.126;ClippingRankSum=0;DP=5;ExcessHet=3.0103;FS=0;MLEAC=1;MLEAF=0.5;MQ=60;MQRankSum=0;QD=4.16;ReadPosRankSum=-0.524;SOR=0.368;ANN=A|synonymous	variant|LOW|PML|PML|transcript|NM	033238.2|Coding|3/9|c.738G>A|p.Ala246Ala|878/5595|738/2649|246/882||,A|synonymous	variant|LOW|PML|PML|transcript|NM	033239.2|Coding|3/8|c.738G>A|p.Ala246Ala|878/3073|738/2490|246/829||,A|synonymous	variant|LOW|PML|PML|transcript|NM	033240.2|Coding|3/7|c.738G>A|p.Ala246Ala|878/3714|738/1836|246/611||,A|synonymous	variant|LOW|PML|PML|transcript|NM	033244.3|Coding|3/8|c.738G>A|p.Ala246Ala|878/3081|738/1683|246/560||,A|synonymous	variant|LOW|PML|PML|transcript|NM	033247.2|Coding|3/5|c.738G>A|p.Ala246Ala|878/1782|738/1308|246/435||,A|synonymous	variant|LOW|PML|PML|transcript|NM	033250.2|Coding|3/7|c.738G>A|p.Ala246Ala|878/2929|738/2346|246/781||,A|synonymous	variant|LOW|PML|PML|transcript|NM	002675.3|Coding|3/8|c.738G>A|p.Ala246Ala|878/2238|738/1902|246/633||,A|synonymous	variant|LOW|PML|PML|transcript|NM	033246.2|Coding|3/6|c.738G>A|p.Ala246Ala|878/1835|738/1272|246/423||,A|synonymous	variant|LOW|PML|PML|transcript|NM	033249.2|Coding|3/7|c.738G>A|p.Ala246Ala|878/2094|738/1758|246/585||;VPR=2;TPR=4;TCR=5;PctExtPos=0.600;TDM=2;VAF=0.500;TMMR=0;VMMR=0;MMF=0.000;VMMF=0.000	GT:AD:DP:GQ:PL	0/1:3,2:5:49:49,0,83
SRR8158669	JURKAT	SMART-seq	chr16	46668963	46668963	C	T	chr16	46668963	.	C	T	206.77	.	GENE=VPS35;AC=1;AF=0.5;AN=2;BaseQRankSum=-3.923;ClippingRankSum=0;DP=16;ExcessHet=3.0103;FS=2.115;MLEAC=1;MLEAF=0.5;MQ=60;MQRankSum=0;QD=12.92;ReadPosRankSum=0.413;SOR=1.309;ANN=T|synonymous	variant|LOW|VPS35|VPS35|transcript|NM	018206.4|Coding|13/17|c.1614G>A|p.Gln538Gln|1713/3285|1614/2391|538/796||;VPR=8;TPR=14;TCR=16;PctExtPos=0.500;TDM=5;VAF=0.571;TMMR=0;VMMR=0;MMF=0.000;VMMF=0.000	GT:AD:DP:GQ:PL	0/1:7,9:16:99:235,0,215
SRR8158669	JURKAT	SMART-seq	chr16	1959732	1959732	C	A	chr16	1959732	.	C	A	650.77	.	GENE=NDUFB10;AC=1;AF=0.5;AN=2;BaseQRankSum=-1.939;ClippingRankSum=0;DP=43;ExcessHet=3.0103;FS=2.649;MLEAC=1;MLEAF=0.5;MQ=60;MQRankSum=0;QD=15.13;ReadPosRankSum=1.415;SOR=0.803;ANN=A|missense	variant|MODERATE|NDUFB10|NDUFB10|transcript|NM	004548.2|Coding|1/4|c.108C>A|p.Asp36Glu|217/697|108/519|36/172||;VPR=27;TPR=42;TCR=45;PctExtPos=0.400;TDM=40;VAF=0.643;TMMR=0;VMMR=0;MMF=0.000;VMMF=0.000	GT:AD:DP:GQ:PL	0/1:18,25:43:99:679,0,466
SRR8158669	JURKAT	SMART-seq	chr16	717245	717245	G	C	chr16	717245	.	G	C	49.77	.	GENE=METRN;AC=1;AF=0.5;AN=2;BaseQRankSum=-0.135;ClippingRankSum=0;DP=8;ExcessHet=3.0103;FS=0;MLEAC=1;MLEAF=0.5;MQ=60;MQRankSum=0;QD=6.22;ReadPosRankSum=-0.439;SOR=0.818;ANN=C|missense	variant|MODERATE|METRN|METRN|transcript|NM	024042.2|Coding|4/4|c.740G>C|p.Gly247Ala|857/1092|740/882|247/293||;VPR=3;TPR=7;TCR=8;PctExtPos=0.625;TDM=0;VAF=0.429;TMMR=0;VMMR=0;MMF=0.000;VMMF=0.000	GT:AD:DP:GQ:PL	0/1:5,3:8:78:78,0,146
SRR8158669	JURKAT	SMART-seq	chr21	44901654	44901654	G	A	chr21	44901654	.	G	A	168.77	.	GENE=ITGB2;AC=1;AF=0.5;AN=2;BaseQRankSum=-1.951;ClippingRankSum=0;DP=17;ExcessHet=3.0103;FS=0;MLEAC=1;MLEAF=0.5;MQ=60;MQRankSum=0;QD=9.93;ReadPosRankSum=2.392;SOR=0.941;ANN=A|synonymous	variant|LOW|ITGB2|ITGB2|transcript|NM	000211.3|Coding|6/16|c.579C>T|p.Asn193Asn|812/2957|579/2310|193/769||,A|synonymous	variant|LOW|ITGB2|ITGB2|transcript|NM	001127491.1|Coding|6/16|c.579C>T|p.Asn193Asn|767/2912|579/2310|193/769||;VPR=8;TPR=16;TCR=17;PctExtPos=0.529;TDM=3;VAF=0.500;TMMR=0;VMMR=0;MMF=0.000;VMMF=0.000	GT:AD:DP:GQ:PL	0/1:9,8:17:99:197,0,251
SRR8158669	JURKAT	SMART-seq	chr9	33301298	33301298	G	A	chr9	33301298	.	G	A	76.28	.	GENE=NFX1;AC=2;AF=1;AN=2;DP=3;ExcessHet=3.0103;FS=0;MLEAC=2;MLEAF=1;MQ=60;QD=25.43;SOR=2.833;ANN=A|missense	variant|MODERATE|NFX1|NFX1|transcript|NM	002504.4|Coding|3/24|c.1069G>A|p.Glu357Lys|1222/4695|1069/3363|357/1120||,A|missense	variant|MODERATE|NFX1|NFX1|transcript|NM	147134.2|Coding|3/16|c.1069G>A|p.Glu357Lys|1222/3638|1069/2502|357/833||,A|missense	variant|MODERATE|NFX1|NFX1|transcript|NM	147133.2|Coding|3/21|c.1069G>A|p.Glu357Lys|1222/3588|1069/3075|357/1024||;VPR=2;TPR=2;TCR=3;PctExtPos=0.333;TDM=0;VAF=1.000;TMMR=0;VMMR=0;MMF=0.000;VMMF=0.000	GT:AD:DP:GQ:PL	1/1:0,3:3:9:104,9,0
SRR8158669	JURKAT	SMART-seq	chrX	71537933	71537933	C	T	chrX	71537933	.	C	T	152.84	.	GENE=OGT;AC=2;AF=1;AN=2;DP=6;ExcessHet=3.0103;FS=0;MLEAC=2;MLEAF=1;MQ=60;QD=25.47;SOR=0.693;ANN=T|missense	variant|MODERATE|OGT|OGT|transcript|NM	181672.2|Coding|3/22|c.323C>T|p.Ala108Val|561/5482|323/3141|108/1046||,T|missense	variant|MODERATE|OGT|OGT|transcript|NM	181673.2|Coding|3/22|c.293C>T|p.Ala98Val|531/5452|293/3111|98/1036||;VPR=4;TPR=4;TCR=6;PctExtPos=0.333;TDM=0;VAF=1.000;TMMR=0;VMMR=0;MMF=0.000;VMMF=0.000	GT:AD:DP:GQ:PL	1/1:0,6:6:18:181,18,0
SRR8158669	JURKAT	SMART-seq	chr6	36978145	36978145	G	A	chr6	36978145	.	G	A	191.77	.	GENE=MTCH1;AC=1;AF=0.5;AN=2;BaseQRankSum=-3.747;ClippingRankSum=0;DP=24;ExcessHet=3.0103;FS=0;MLEAC=1;MLEAF=0.5;MQ=60;MQRankSum=0;QD=7.99;ReadPosRankSum=1.782;SOR=0.917;ANN=A|missense	variant|MODERATE|MTCH1|MTCH1|transcript|NM	001271641.1|Coding|4/12|c.524C>T|p.Pro175Leu|902/2316|524/1170|175/389||,A|missense	variant|MODERATE|MTCH1|MTCH1|transcript|NM	014341.2|Coding|4/12|c.524C>T|p.Pro175Leu|902/2265|524/1119|175/372||;VPR=10;TPR=25;TCR=29;PctExtPos=0.655;TDM=19;VAF=0.400;TMMR=0;VMMR=0;MMF=0.000;VMMF=0.000	GT:AD:DP:GQ:PL	0/1:15,9:24:99:220,0,471
SRR8158669	JURKAT	SMART-seq	chr9	128908782	128908782	C	T	chr9	128908782	.	C	T	170.98	.	GENE=LRRC8A;AC=1;AF=0.5;AN=2;BaseQRankSum=-1.534;ClippingRankSum=0;DP=8;ExcessHet=3.0103;FS=0;MLEAC=1;MLEAF=0.5;MQ=60;MQRankSum=0;QD=21.37;ReadPosRankSum=0.887;SOR=0.33;ANN=T|synonymous	variant|LOW|LRRC8A|LRRC8A|transcript|NM	001127244.1|Coding|3/4|c.1618C>T|p.Leu540Leu|2141/4623|1618/2433|540/810||,T|synonymous	variant|LOW|LRRC8A|LRRC8A|transcript|NM	001127245.1|Coding|2/3|c.1618C>T|p.Leu540Leu|1765/4247|1618/2433|540/810||,T|synonymous	variant|LOW|LRRC8A|LRRC8A|transcript|NM	019594.3|Coding|3/4|c.1618C>T|p.Leu540Leu|1872/4354|1618/2433|540/810||;VPR=7;TPR=8;TCR=8;PctExtPos=0.125;TDM=0;VAF=0.875;TMMR=0;VMMR=0;MMF=0.000;VMMF=0.000	GT:AD:DP:GQ:PL	0/1:1,7:8:13:199,0,13
SRR8158669	JURKAT	SMART-seq	chr3	9751152	9751152	C	T	chr3	9751152	.	C	T	240.78	.	GENE=OGG1;AC=2;AF=1;AN=2;DP=8;ExcessHet=3.0103;FS=0;MLEAC=2;MLEAF=1;MQ=60;QD=30.1;SOR=1.179;ANN=T|synonymous	variant|LOW|OGG1|OGG1|transcript|NM	016821.2|Coding|2/7|c.345C>T|p.Ser115Ser|688/2152|345/1275|115/424||,T|synonymous	variant|LOW|OGG1|OGG1|transcript|NM	002542.5|Coding|2/7|c.345C>T|p.Ser115Ser|688/1636|345/1038|115/345||,T|synonymous	variant|LOW|OGG1|OGG1|transcript|NM	016819.3|Coding|2/6|c.345C>T|p.Ser115Ser|688/1880|345/975|115/324||,T|synonymous	variant|LOW|OGG1|OGG1|transcript|NM	016820.3|Coding|2/7|c.345C>T|p.Ser115Ser|688/1653|345/1233|115/410||,T|synonymous	variant|LOW|OGG1|OGG1|transcript|NM	016826.2|Coding|2/5|c.345C>T|p.Ser115Ser|688/1951|345/1074|115/357||,T|synonymous	variant|LOW|OGG1|OGG1|transcript|NM	016827.2|Coding|2/4|c.345C>T|p.Ser115Ser|688/1769|345/588|115/195||,T|synonymous	variant|LOW|OGG1|OGG1|transcript|NM	016828.2|Coding|2/8|c.345C>T|p.Ser115Ser|688/2252|345/1071|115/356||,T|synonymous	variant|LOW|OGG1|OGG1|transcript|NM	016829.2|Coding|2/8|c.345C>T|p.Ser115Ser|688/2205|345/969|115/322||;VPR=7;TPR=7;TCR=8;PctExtPos=0.125;TDM=1;VAF=1.000;TMMR=0;VMMR=0;MMF=0.000;VMMF=0.000	GT:AD:DP:GQ:PL	1/1:0,8:8:24:269,24,0
SRR8158669	JURKAT	SMART-seq	chr16	67662041	67662041	C	T	chr16	67662041	.	C	T	191.77	.	GENE=PARD6A;AC=1;AF=0.5;AN=2;BaseQRankSum=-2.362;ClippingRankSum=0;DP=12;ExcessHet=3.0103;FS=0;MLEAC=1;MLEAF=0.5;MQ=60;MQRankSum=0;QD=15.98;ReadPosRankSum=-2.362;SOR=0.634;ANN=T|synonymous	variant|LOW|PARD6A|PARD6A|transcript|NM	016948.2|Coding|3/3|c.435C>T|p.Val145Val|526/1263|435/1041|145/346||,T|synonymous	variant|LOW|PARD6A|PARD6A|transcript|NM	001037281.1|Coding|3/3|c.432C>T|p.Val144Val|523/1260|432/1038|144/345||;VPR=5;TPR=8;TCR=11;PctExtPos=0.545;TDM=4;VAF=0.625;TMMR=0;VMMR=0;MMF=0.000;VMMF=0.000	GT:AD:DP:GQ:PL	0/1:3,9:12:72:220,0,72
SRR8158669	JURKAT	SMART-seq	chr20	63984978	63984978	C	T	chr20	63984978	.	C	T	290.77	.	GENE=PRPF6;AC=1;AF=0.5;AN=2;BaseQRankSum=-3.162;ClippingRankSum=0;DP=17;ExcessHet=3.0103;FS=0;MLEAC=1;MLEAF=0.5;MQ=60;MQRankSum=0;QD=17.1;ReadPosRankSum=-0.354;SOR=0.693;ANN=T|synonymous	variant|LOW|PRPF6|PRPF6|transcript|NM	012469.3|Coding|3/21|c.312C>T|p.Ile104Ile|480/3101|312/2826|104/941||;VPR=8;TPR=12;TCR=15;PctExtPos=0.467;TDM=9;VAF=0.667;TMMR=0;VMMR=0;MMF=0.000;VMMF=0.000	GT:AD:DP:GQ:PL	0/1:5,12:17:99:319,0,130
SRR8158669	JURKAT	SMART-seq	chr15	52552070	52552070	G	A	chr15	52552070	.	G	A	227.77	.	GENE=ARPP19;AC=1;AF=0.5;AN=2;BaseQRankSum=-2.362;ClippingRankSum=0;DP=11;ExcessHet=3.0103;FS=3.09;MLEAC=1;MLEAF=0.5;MQ=60;MQRankSum=0;QD=20.71;ReadPosRankSum=-0.137;SOR=0.148;ANN=A|missense	variant|MODERATE|ARPP19|ARPP19|transcript|NM	006628.4|Coding|3/3|c.203C>T|p.Ala68Val|327/5162|203/339|68/112||;VPR=8;TPR=10;TCR=11;PctExtPos=0.273;TDM=2;VAF=0.800;TMMR=0;VMMR=0;MMF=0.000;VMMF=0.000	GT:AD:DP:GQ:PL	0/1:2,9:11:40:256,0,40
SRR8158669	JURKAT	SMART-seq	chr3	138209826	138209826	G	A	chr3	138209826	.	G	A	73.28	.	GENE=ARMC8;AC=2;AF=1;AN=2;DP=3;ExcessHet=3.0103;FS=0;MLEAC=2;MLEAF=1;MQ=60;QD=24.43;SOR=2.833;ANN=A|missense	variant|MODERATE|ARMC8|ARMC8|transcript|NM	015396.5|Coding|3/23|c.13G>A|p.Ala5Thr|438/4899|13/1980|5/659||,A|missense	variant|MODERATE|ARMC8|ARMC8|transcript|NM	014154.4|Coding|3/13|c.13G>A|p.Ala5Thr|438/3221|13/1158|5/385||,A|missense	variant|MODERATE|ARMC8|ARMC8|transcript|NM	213654.3|Coding|3/13|c.13G>A|p.Ala5Thr|492/3275|13/1158|5/385||,A|missense	variant|MODERATE|ARMC8|ARMC8|transcript|NM	001267041.2|Coding|2/21|c.55G>A|p.Ala19Thr|362/4730|55/1929|19/642||,A|missense	variant|MODERATE|ARMC8|ARMC8|transcript|NM	001267042.2|Coding|2/21|c.55G>A|p.Ala19Thr|362/4622|55/1821|19/606||,A|intron	variant|MODIFIER|ARMC8|ARMC8|transcript|NM	001282342.1|Coding|1/19|c.-4-12100G>A||||||;VPR=2;TPR=2;TCR=3;PctExtPos=0.333;TDM=0;VAF=1.000;TMMR=0;VMMR=0;MMF=0.000;VMMF=0.000	GT:AD:DP:GQ:PL	1/1:0,3:3:9:101,9,0
SRR8158669	JURKAT	SMART-seq	chr14	21492624	21492624	C	A	chr14	21492624	.	C	A	224.77	.	GENE=TOX4;AC=1;AF=0.5;AN=2;BaseQRankSum=-1.15;ClippingRankSum=0;DP=12;ExcessHet=3.0103;FS=0;MLEAC=1;MLEAF=0.5;MQ=60;MQRankSum=0;QD=18.73;ReadPosRankSum=-0.441;SOR=0.634;ANN=A|synonymous	variant|LOW|TOX4|TOX4|transcript|NM	014828.2|Coding|7/10|c.1008C>A|p.Ala336Ala|1111/4524|1008/1866|336/621||;VPR=8;TPR=11;TCR=13;PctExtPos=0.385;TDM=1;VAF=0.727;TMMR=0;VMMR=0;MMF=0.000;VMMF=0.000	GT:AD:DP:GQ:PL	0/1:3,9:12:63:253,0,63
SRR8158669	JURKAT	SMART-seq	chr20	63946585	63946585	G	C	chr20	63946585	.	G	C	50.77	.	GENE=UCKL1;AC=1;AF=0.5;AN=2;BaseQRankSum=-0.674;ClippingRankSum=0;DP=5;ExcessHet=3.0103;FS=0;MLEAC=1;MLEAF=0.5;MQ=60;MQRankSum=0;QD=10.15;ReadPosRankSum=-0.524;SOR=1.179;ANN=C|missense	variant|MODERATE|UCKL1|UCKL1|transcript|NM	017859.3|Coding|2/15|c.172C>G|p.Arg58Gly|247/1869|172/1647|58/548||,C|missense	variant|MODERATE|UCKL1|UCKL1|transcript|NM	001193379.1|Coding|2/15|c.127C>G|p.Arg43Gly|475/2097|127/1602|43/533||;VPR=3;TPR=6;TCR=6;PctExtPos=0.500;TDM=0;VAF=0.500;TMMR=0;VMMR=0;MMF=0.000;VMMF=0.000	GT:AD:DP:GQ:PL	0/1:2,3:5:50:79,0,50
SRR8158669	JURKAT	SMART-seq	chr15	40899234	40899234	G	A	chr15	40899234	.	G	A	40.74	.	GENE=VPS18;AC=2;AF=1;AN=2;DP=2;ExcessHet=3.0103;FS=0;MLEAC=2;MLEAF=1;MQ=60;QD=20.37;SOR=2.303;ANN=A|missense	variant|MODERATE|VPS18|VPS18|transcript|NM	020857.2|Coding|4/5|c.416G>A|p.Gly139Glu|755/3895|416/2922|139/973||;VPR=2;TPR=2;TCR=2;PctExtPos=0.000;TDM=0;VAF=1.000;TMMR=0;VMMR=0;MMF=0.000;VMMF=0.000	GT:AD:DP:GQ:PL	1/1:0,2:2:6:68,6,0
SRR8158669	JURKAT	SMART-seq	chr17	78976033	78976033	C	G	chr17	78976033	.	C	G	174.84	.	GENE=LGALS3BP;AC=2;AF=1;AN=2;DP=6;ExcessHet=3.0103;FS=0;MLEAC=2;MLEAF=1;MQ=60;QD=29.14;SOR=1.329;ANN=G|missense	variant|MODERATE|LGALS3BP|LGALS3BP|transcript|NM	005567.3|Coding|3/6|c.176G>C|p.Ser59Thr|355/2260|176/1758|59/585||;VPR=5;TPR=5;TCR=6;PctExtPos=0.167;TDM=1;VAF=1.000;TMMR=0;VMMR=0;MMF=0.000;VMMF=0.000	GT:AD:DP:GQ:PL	1/1:0,6:6:18:203,18,0
SRR8158669	JURKAT	SMART-seq	chr22	30346490	30346490	C	T	chr22	30346490	.	C	T	73.77	.	GENE=SF3A1;AC=1;AF=0.5;AN=2;BaseQRankSum=0.018;ClippingRankSum=0;DP=10;ExcessHet=3.0103;FS=2.43;MLEAC=1;MLEAF=0.5;MQ=60;MQRankSum=0;QD=7.38;ReadPosRankSum=-1.399;SOR=1.609;ANN=T|missense	variant|MODERATE|SF3A1|SF3A1|transcript|NM	005877.4|Coding|3/16|c.215G>A|p.Arg72Gln|347/5120|215/2382|72/793||,T|missense	variant|MODERATE|SF3A1|SF3A1|transcript|NM	001005409.1|Coding|3/16|c.215G>A|p.Arg72Gln|347/4925|215/2187|72/728||;VPR=2;TPR=8;TCR=10;PctExtPos=0.800;TDM=1;VAF=0.250;TMMR=0;VMMR=0;MMF=0.000;VMMF=0.000	GT:AD:DP:GQ:PL	0/1:6,4:10:99:102,0,169
SRR8158669	JURKAT	SMART-seq	chr11	66052486	66052486	C	A	chr11	66052486	.	C	A	60.77	.	GENE=SF3B2;AC=1;AF=0.5;AN=2;BaseQRankSum=-1.242;ClippingRankSum=0;DP=8;ExcessHet=3.0103;FS=3.68;MLEAC=1;MLEAF=0.5;MQ=60;MQRankSum=0;QD=7.6;ReadPosRankSum=-0.566;SOR=0.039;ANN=A|synonymous	variant|LOW|SF3B2|SF3B2|transcript|NM	006842.2|Coding|1/22|c.102C>A|p.Ala34Ala|142/2894|102/2688|34/895||;VPR=2;TPR=6;TCR=7;PctExtPos=0.714;TDM=7;VAF=0.333;TMMR=0;VMMR=0;MMF=0.000;VMMF=0.000	GT:AD:DP:GQ:PL	0/1:4,4:8:89:89,0,115
SRR8158669	JURKAT	SMART-seq	chr1	162579446	162579446	C	T	chr1	162579446	.	C	T	182.77	.	GENE=UAP1;AC=1;AF=0.5;AN=2;BaseQRankSum=-3.817;ClippingRankSum=0;DP=20;ExcessHet=3.0103;FS=1.848;MLEAC=1;MLEAF=0.5;MQ=60;MQRankSum=0;QD=9.14;ReadPosRankSum=0.729;SOR=0.605;ANN=T|synonymous	variant|LOW|UAP1|UAP1|transcript|NM	003115.4|Coding|4/10|c.504C>T|p.Gly168Gly|833/2327|504/1518|168/505||;VPR=9;TPR=19;TCR=20;PctExtPos=0.550;TDM=34;VAF=0.474;TMMR=0;VMMR=0;MMF=0.000;VMMF=0.000	GT:AD:DP:GQ:PL	0/1:11,9:20:99:211,0,343
SRR8158669	JURKAT	SMART-seq	chr2	64989998	64989998	G	A	chr2	64989998	.	G	A	78.77	.	GENE=SLC1A4;AC=1;AF=0.5;AN=2;BaseQRankSum=-2.013;ClippingRankSum=0;DP=17;ExcessHet=3.0103;FS=0;MLEAC=1;MLEAF=0.5;MQ=60;MQRankSum=0;QD=4.63;ReadPosRankSum=-1.782;SOR=1.075;ANN=A|missense	variant|MODERATE|SLC1A4|SLC1A4|transcript|NM	003038.4|Coding|1/8|c.355G>A|p.Ala119Thr|638/4602|355/1599|119/532||,A|intron	variant|MODIFIER|SLC1A4|SLC1A4|transcript|NM	001193493.1|Coding|1/6|c.-134+1378G>A||||||;VPR=5;TPR=15;TCR=18;PctExtPos=0.722;TDM=2;VAF=0.333;TMMR=0;VMMR=0;MMF=0.000;VMMF=0.000	GT:AD:DP:GQ:PL	0/1:12,5:17:99:107,0,369
SRR8158669	JURKAT	SMART-seq	chr3	184136704	184136704	C	T	chr3	184136704	.	C	T	61.77	.	GENE=EIF2B5;AC=1;AF=0.5;AN=2;BaseQRankSum=-2.744;ClippingRankSum=0;DP=12;ExcessHet=3.0103;FS=0;MLEAC=1;MLEAF=0.5;MQ=60;MQRankSum=0;QD=5.15;ReadPosRankSum=-0.191;SOR=1.022;ANN=T|synonymous	variant|LOW|EIF2B5|EIF2B5|transcript|NM	003907.2|Coding|2/16|c.288C>T|p.Cys96Cys|652/2898|288/2166|96/721||;VPR=4;TPR=12;TCR=12;PctExtPos=0.667;TDM=1;VAF=0.333;TMMR=0;VMMR=0;MMF=0.000;VMMF=0.000	GT:AD:DP:GQ:PL	0/1:8,4:12:90:90,0,254
SRR8158669	JURKAT	SMART-seq	chr17	29575442	29575442	C	A	chr17	29575442	.	C	A	43.77	.	GENE=GIT1;AC=1;AF=0.5;AN=2;BaseQRankSum=-0.392;ClippingRankSum=0;DP=12;ExcessHet=3.0103;FS=2.616;MLEAC=1;MLEAF=0.5;MQ=60;MQRankSum=0;QD=3.65;ReadPosRankSum=-1.517;SOR=0.169;ANN=A|missense	variant|MODERATE|GIT1|GIT1|transcript|NM	001085454.1|Coding|19/21|c.1882G>T|p.Gly628Cys|2096/3760|1882/2313|628/770||,A|missense	variant|MODERATE|GIT1|GIT1|transcript|NM	014030.3|Coding|18/20|c.1855G>T|p.Gly619Cys|2069/3733|1855/2286|619/761||;VPR=2;TPR=10;TCR=11;PctExtPos=0.818;TDM=2;VAF=0.200;TMMR=0;VMMR=0;MMF=0.000;VMMF=0.000	GT:AD:DP:GQ:PL	0/1:8,4:12:72:72,0,228
SRR8158669	JURKAT	SMART-seq	chr6	149604752	149604752	C	T	chr6	149604752	.	C	T	53.77	.	GENE=KATNA1;AC=1;AF=0.5;AN=2;BaseQRankSum=-0.18;ClippingRankSum=0;DP=7;ExcessHet=3.0103;FS=0;MLEAC=1;MLEAF=0.5;MQ=60;MQRankSum=0;QD=7.68;ReadPosRankSum=0.842;SOR=0.446;ANN=T|missense	variant|MODERATE|KATNA1|KATNA1|transcript|NM	007044.3|Coding|5/11|c.532G>A|p.Glu178Lys|881/1986|532/1476|178/491||,T|intron	variant|MODIFIER|KATNA1|KATNA1|transcript|NM	001204076.1|Coding|4/7|c.502-3000G>A||||||;VPR=3;TPR=5;TCR=7;PctExtPos=0.571;TDM=0;VAF=0.600;TMMR=0;VMMR=0;MMF=0.000;VMMF=0.000	GT:AD:DP:GQ:PL	0/1:4,3:7:82:82,0,118
SRR8158669	JURKAT	SMART-seq	chr11	66493617	66493617	G	A	chr11	66493617	.	G	A	56.77	.	GENE=DPP3;AC=1;AF=0.5;AN=2;BaseQRankSum=-3.216;ClippingRankSum=0;DP=16;ExcessHet=3.0103;FS=2.307;MLEAC=1;MLEAF=0.5;MQ=60;MQRankSum=0;QD=3.55;ReadPosRankSum=-0.25;SOR=1.721;ANN=A|missense	variant|MODERATE|DPP3|DPP3|transcript|NM	005700.4|Coding|12/18|c.1373G>A|p.Gly458Asp|1831/3080|1373/2214|458/737||,A|missense	variant|MODERATE|DPP3|DPP3|transcript|NM	001256670.1|Coding|11/17|c.1283G>A|p.Gly428Asp|1741/2990|1283/2124|428/707||,A|missense	variant|MODERATE|DPP3|DPP3|transcript|NM	130443.3|Coding|12/18|c.1373G>A|p.Gly458Asp|1834/3083|1373/2214|458/737||;VPR=4;TPR=15;TCR=16;PctExtPos=0.750;TDM=6;VAF=0.267;TMMR=0;VMMR=0;MMF=0.000;VMMF=0.000	GT:AD:DP:GQ:PL	0/1:11,5:16:85:85,0,337
SRR8158669	JURKAT	SMART-seq	chr9	35814940	35814940	C	T	chr9	35814940	.	C	T	131.77	.	GENE=HINT2;AC=1;AF=0.5;AN=2;BaseQRankSum=-2.446;ClippingRankSum=0;DP=17;ExcessHet=3.0103;FS=0;MLEAC=1;MLEAF=0.5;MQ=60;MQRankSum=0;QD=7.75;ReadPosRankSum=0.096;SOR=0.551;ANN=T|missense	variant|MODERATE|HINT2|HINT2|transcript|NM	032593.2|Coding|1/5|c.40G>A|p.Ala14Thr|106/652|40/492|14/163||;VPR=5;TPR=14;TCR=15;PctExtPos=0.667;TDM=1;VAF=0.357;TMMR=0;VMMR=0;MMF=0.000;VMMF=0.000	GT:AD:DP:GQ:PL	0/1:9,8:17:99:160,0,257
SRR8158669	JURKAT	SMART-seq	chr15	89328980	89328980	C	T	chr15	89328980	.	C	T	160.77	.	GENE=POLG;AC=1;AF=0.5;AN=2;BaseQRankSum=-1.092;ClippingRankSum=0;DP=11;ExcessHet=3.0103;FS=0;MLEAC=1;MLEAF=0.5;MQ=60;MQRankSum=0;QD=14.62;ReadPosRankSum=-0.852;SOR=0.446;ANN=T|missense	variant|MODERATE|POLG|POLG|transcript|NM	001126131.1|Coding|4/23|c.986G>A|p.Gly329Asp|1256/4436|986/3720|329/1239||,T|missense	variant|MODERATE|POLG|POLG|transcript|NM	002693.2|Coding|4/23|c.986G>A|p.Gly329Asp|1268/4448|986/3720|329/1239||;VPR=6;TPR=10;TCR=10;PctExtPos=0.400;TDM=3;VAF=0.600;TMMR=0;VMMR=0;MMF=0.000;VMMF=0.000	GT:AD:DP:GQ:PL	0/1:5,6:11:99:189,0,120
SRR8158669	JURKAT	SMART-seq	chr6	24650968	24650968	A	G	chr6	24650968	.	A	G	118.77	.	GENE=TDP2;AC=1;AF=0.5;AN=2;BaseQRankSum=2.881;ClippingRankSum=0;DP=10;ExcessHet=3.0103;FS=0;MLEAC=1;MLEAF=0.5;MQ=60;MQRankSum=0;QD=11.88;ReadPosRankSum=0.554;SOR=0.693;ANN=G|synonymous	variant|LOW|TDP2|TDP2|transcript|NM	016614.2|Coding|7/7|c.909T>C|p.Ser303Ser|934/1925|909/1089|303/362||;VPR=4;TPR=7;TCR=9;PctExtPos=0.556;TDM=4;VAF=0.571;TMMR=0;VMMR=0;MMF=0.000;VMMF=0.000	GT:AD:DP:GQ:PL	0/1:5,5:10:99:147,0,126
SRR8158669	JURKAT	SMART-seq	chr19	43552050	43552050	C	T	chr19	43552050	.	C	T	54.77	.	GENE=XRCC1;AC=1;AF=0.5;AN=2;BaseQRankSum=-0.935;ClippingRankSum=0;DP=6;ExcessHet=3.0103;FS=0;MLEAC=1;MLEAF=0.5;MQ=60;MQRankSum=0;QD=9.13;ReadPosRankSum=-0.385;SOR=0.991;ANN=T|missense	variant|MODERATE|XRCC1|XRCC1|transcript|NM	006297.2|Coding|9/17|c.1049G>A|p.Arg350Gln|1169/2102|1049/1902|350/633||;VPR=3;TPR=6;TCR=6;PctExtPos=0.500;TDM=0;VAF=0.500;TMMR=0;VMMR=0;MMF=0.000;VMMF=0.000	GT:AD:DP:GQ:PL	0/1:3,3:6:80:83,0,80
SRR8158669	JURKAT	SMART-seq	chr1	1390467	1390467	G	A	chr1	1390467	.	G	A	30.77	.	GENE=CCNL2;AC=1;AF=0.5;AN=2;BaseQRankSum=-1.254;ClippingRankSum=0;DP=13;ExcessHet=3.0103;FS=2.92;MLEAC=1;MLEAF=0.5;MQ=60;MQRankSum=0;QD=2.37;ReadPosRankSum=1.747;SOR=0.916;ANN=A|missense	variant|MODERATE|CCNL2|CCNL2|transcript|NM	030937.4|Coding|7/11|c.856C>T|p.Arg286Trp|888/3115|856/1563|286/520||;VPR=3;TPR=12;TCR=13;PctExtPos=0.769;TDM=11;VAF=0.250;TMMR=0;VMMR=0;MMF=0.000;VMMF=0.000	GT:AD:DP:GQ:PL	0/1:10,3:13:59:59,0,302
SRR8158669	JURKAT	SMART-seq	chr11	128484995	128484995	C	T	chr11	128484995	.	C	T	217.28	.	GENE=ETS1;AC=1;AF=0.5;AN=2;BaseQRankSum=-1.593;ClippingRankSum=0;DP=9;ExcessHet=3.0103;FS=4.771;MLEAC=1;MLEAF=0.5;MQ=60;MQRankSum=0;QD=24.14;ReadPosRankSum=-0.765;SOR=1.739;ANN=T|synonymous	variant|LOW|ETS1|ETS1|transcript|NM	001143820.1|Coding|7/10|c.690G>A|p.Gln230Gln|775/5143|690/1458|230/485||,T|synonymous	variant|LOW|ETS1|ETS1|transcript|NM	005238.3|Coding|5/8|c.558G>A|p.Gln186Gln|874/5242|558/1326|186/441||,T|intron	variant|MODIFIER|ETS1|ETS1|transcript|NM	001162422.1|Coding|1/3|c.83-4544G>A||||||;VPR=7;TPR=8;TCR=9;PctExtPos=0.222;TDM=1;VAF=0.875;TMMR=0;VMMR=0;MMF=0.000;VMMF=0.000	GT:AD:DP:GQ:PL	0/1:1,8:9:9:245,0,9
SRR8158669	JURKAT	SMART-seq	chr3	184328969	184328969	G	A	chr3	184328969	.	G	A	46.77	.	GENE=EIF4G1;AC=1;AF=0.5;AN=2;BaseQRankSum=-2.875;ClippingRankSum=0;DP=15;ExcessHet=3.0103;FS=0;MLEAC=1;MLEAF=0.5;MQ=60;MQRankSum=0;QD=3.12;ReadPosRankSum=-1.332;SOR=0.582;ANN=A|synonymous	variant|LOW|EIF4G1|EIF4G1|transcript|NM	001194946.1|Coding|29/34|c.4161G>A|p.Leu1387Leu|4432/5542|4161/4821|1387/1606||,A|synonymous	variant|LOW|EIF4G1|EIF4G1|transcript|NM	001194947.1|Coding|28/33|c.4161G>A|p.Leu1387Leu|4375/5485|4161/4821|1387/1606||,A|synonymous	variant|LOW|EIF4G1|EIF4G1|transcript|NM	198241.2|Coding|28/33|c.4140G>A|p.Leu1380Leu|4411/5521|4140/4800|1380/1599||,A|synonymous	variant|LOW|EIF4G1|EIF4G1|transcript|NM	198242.2|Coding|24/29|c.3648G>A|p.Leu1216Leu|3996/5106|3648/4308|1216/1435||,A|synonymous	variant|LOW|EIF4G1|EIF4G1|transcript|NM	198244.2|Coding|25/30|c.3879G>A|p.Leu1293Leu|4173/5283|3879/4539|1293/1512||,A|synonymous	variant|LOW|EIF4G1|EIF4G1|transcript|NM	001291157.1|Coding|28/33|c.4020G>A|p.Leu1340Leu|4464/5574|4020/4680|1340/1559||,A|synonymous	variant|LOW|EIF4G1|EIF4G1|transcript|NM	182917.4|Coding|27/32|c.4143G>A|p.Leu1381Leu|4559/5669|4143/4803|1381/1600||,A|synonymous	variant|LOW|EIF4G1|EIF4G1|transcript|NM	004953.4|Coding|21/26|c.3555G>A|p.Leu1185Leu|3923/5033|3555/4215|1185/1404||;VPR=2;TPR=13;TCR=16;PctExtPos=0.875;TDM=3;VAF=0.154;TMMR=0;VMMR=0;MMF=0.000;VMMF=0.000	GT:AD:DP:GQ:PL	0/1:11,4:15:75:75,0,352
SRR8158669	JURKAT	SMART-seq	chr19	2343983	2343983	C	T	chr19	2343983	.	C	T	113.82	.	GENE=SPPL2B;AC=1;AF=0.5;AN=2;BaseQRankSum=-1.383;ClippingRankSum=0;DP=6;ExcessHet=3.0103;FS=0;MLEAC=1;MLEAF=0.5;MQ=60;MQRankSum=0;QD=18.97;ReadPosRankSum=1.383;SOR=0.368;ANN=T|synonymous	variant|LOW|SPPL2B|SPPL2B|transcript|NM	152988.2|Coding|10/15|c.1057C>T|p.Leu353Leu|1137/3752|1057/1779|353/592||,T|synonymous	variant|LOW|SPPL2B|SPPL2B|transcript|NM	001077238.1|Coding|10/15|c.1057C>T|p.Leu353Leu|1137/3815|1057/1536|353/511||;VPR=5;TPR=6;TCR=6;PctExtPos=0.167;TDM=0;VAF=0.833;TMMR=0;VMMR=0;MMF=0.000;VMMF=0.000	GT:AD:DP:GQ:PL	0/1:1,5:6:19:142,0,19
SRR8158669	JURKAT	SMART-seq	chr11	46778575	46778575	G	A	chr11	46778575	.	G	A	53.77	.	GENE=CKAP5;AC=1;AF=0.5;AN=2;BaseQRankSum=1.282;ClippingRankSum=0;DP=7;ExcessHet=3.0103;FS=3.136;MLEAC=1;MLEAF=0.5;MQ=60;MQRankSum=0;QD=7.68;ReadPosRankSum=0.566;SOR=0.916;ANN=A|missense	variant|MODERATE|CKAP5|CKAP5|transcript|NM	001008938.3|Coding|21/44|c.2458C>T|p.Pro820Ser|2584/6714|2458/6099|820/2032||,A|missense	variant|MODERATE|CKAP5|CKAP5|transcript|NM	014756.3|Coding|21/43|c.2458C>T|p.Pro820Ser|2584/6534|2458/5919|820/1972||;VPR=3;TPR=7;TCR=7;PctExtPos=0.571;TDM=0;VAF=0.429;TMMR=0;VMMR=0;MMF=0.000;VMMF=0.000	GT:AD:DP:GQ:PL	0/1:4,3:7:82:82,0,113
SRR8158669	JURKAT	SMART-seq	chr19	2765204	2765204	G	T	chr19	2765204	.	G	T	177.77	.	GENE=SGTA;AC=1;AF=0.5;AN=2;BaseQRankSum=-1.062;ClippingRankSum=0;DP=18;ExcessHet=3.0103;FS=8.141;MLEAC=1;MLEAF=0.5;MQ=60;MQRankSum=0;QD=9.88;ReadPosRankSum=2.176;SOR=1.739;ANN=T|missense	variant|MODERATE|SGTA|SGTA|transcript|NM	003021.3|Coding|5/12|c.374C>A|p.Ala125Asp|521/2315|374/942|125/313||;VPR=8;TPR=16;TCR=18;PctExtPos=0.556;TDM=14;VAF=0.500;TMMR=0;VMMR=0;MMF=0.000;VMMF=0.000	GT:AD:DP:GQ:PL	0/1:10,8:18:99:206,0,285
SRR8158669	JURKAT	SMART-seq	chr13	27623169	27623169	C	T	chr13	27623169	.	C	T	67.28	.	GENE=POLR1D;AC=2;AF=1;AN=2;DP=3;ExcessHet=3.0103;FS=0;MLEAC=2;MLEAF=1;MQ=60;QD=22.43;SOR=1.179;ANN=T|synonymous	variant|LOW|POLR1D|POLR1D|transcript|NM	015972.3|Coding|2/2|c.321C>T|p.Cys107Cys|526/810|321/402|107/133||,T|intron	variant|MODIFIER|POLR1D|POLR1D|transcript|NM	001206559.1|Coding|1/2|c.-59+2029C>T||||||,T|intron	variant|MODIFIER|POLR1D|POLR1D|transcript|NM	152705.2|Coding|1/2|c.26+1160C>T||||||;VPR=3;TPR=3;TCR=3;PctExtPos=0.000;TDM=2;VAF=1.000;TMMR=0;VMMR=0;MMF=0.000;VMMF=0.000	GT:AD:DP:GQ:PL	1/1:0,3:3:9:95,9,0
SRR8158669	JURKAT	SMART-seq	chr19	5705840	5705840	G	A	chr19	5705840	.	G	A	50.77	.	GENE=LONP1;AC=1;AF=0.5;AN=2;BaseQRankSum=-1.44;ClippingRankSum=0;DP=6;ExcessHet=3.0103;FS=0;MLEAC=1;MLEAF=0.5;MQ=60;MQRankSum=0;QD=8.46;ReadPosRankSum=-0.189;SOR=0.132;ANN=A|synonymous	variant|LOW|LONP1|LONP1|transcript|NM	004793.3|Coding|8/18|c.1299C>T|p.His433His|1425/3204|1299/2880|433/959||,A|synonymous	variant|LOW|LONP1|LONP1|transcript|NM	001276479.1|Coding|9/19|c.1107C>T|p.His369His|1140/2919|1107/2688|369/895||,A|synonymous	variant|LOW|LONP1|LONP1|transcript|NM	001276480.1|Coding|8/18|c.711C>T|p.His237His|1104/2883|711/2292|237/763||,A|non	coding	exon	variant|MODIFIER|LONP1|LONP1|transcript|NR	076392.1|Noncoding|9/19|n.1123C>T||||||;VPR=3;TPR=5;TCR=6;PctExtPos=0.500;TDM=1;VAF=0.600;TMMR=0;VMMR=0;MMF=0.000;VMMF=0.000	GT:AD:DP:GQ:PL	0/1:3,3:6:79:79,0,90
SRR8158669	JURKAT	SMART-seq	chr1	2412399	2412399	C	T	chr1	2412399	.	C	T	50.77	.	GENE=PEX10;AC=1;AF=0.5;AN=2;BaseQRankSum=-1.645;ClippingRankSum=0;DP=5;ExcessHet=3.0103;FS=3.979;MLEAC=1;MLEAF=0.5;MQ=60;MQRankSum=0;QD=10.15;ReadPosRankSum=-1.282;SOR=0.859;ANN=T|missense	variant|MODERATE|PEX10|PEX10|transcript|NM	153818.1|Coding|1/6|c.104G>A|p.Ser35Asn|173/2074|104/1041|35/346||,T|missense	variant|MODERATE|PEX10|PEX10|transcript|NM	002617.3|Coding|1/6|c.104G>A|p.Ser35Asn|173/2014|104/981|35/326||;VPR=1;TPR=3;TCR=5;PctExtPos=0.800;TDM=0;VAF=0.333;TMMR=0;VMMR=0;MMF=0.000;VMMF=0.000	GT:AD:DP:GQ:PL	0/1:2,3:5:58:79,0,58
SRR8158669	JURKAT	SMART-seq	chr11	62594359	62594359	A	G	chr11	62594359	.	A	G	265.77	.	GENE=MTA2;AC=1;AF=0.5;AN=2;BaseQRankSum=0.841;ClippingRankSum=0;DP=16;ExcessHet=3.0103;FS=0;MLEAC=1;MLEAF=0.5;MQ=60;MQRankSum=0;QD=16.61;ReadPosRankSum=-1.284;SOR=1.085;ANN=G|missense	variant|MODERATE|MTA2|MTA2|transcript|NM	004739.3|Coding|17/18|c.1741T>C|p.Ser581Pro|2131/3069|1741/2007|581/668||;VPR=9;TPR=15;TCR=18;PctExtPos=0.500;TDM=9;VAF=0.600;TMMR=0;VMMR=0;MMF=0.000;VMMF=0.000	GT:AD:DP:GQ:PL	0/1:6,10:16:99:294,0,153
SRR8158669	JURKAT	SMART-seq	chr20	45894711	45894711	C	T	chr20	45894711	.	C	T	88.77	.	GENE=CTSA;AC=1;AF=0.5;AN=2;BaseQRankSum=1.205;ClippingRankSum=0;DP=20;ExcessHet=3.0103;FS=4.593;MLEAC=1;MLEAF=0.5;MQ=60;MQRankSum=0;QD=4.44;ReadPosRankSum=-1.452;SOR=0.73;ANN=T|missense	variant|MODERATE|CTSA|CTSA|transcript|NM	000308.2|Coding|9/15|c.893C>T|p.Pro298Leu|1267/2240|893/1497|298/498||,T|missense	variant|MODERATE|CTSA|CTSA|transcript|NM	001127695.1|Coding|9/15|c.839C>T|p.Pro280Leu|1313/2286|839/1443|280/480||,T|missense	variant|MODERATE|CTSA|CTSA|transcript|NM	001167594.1|Coding|8/14|c.842C>T|p.Pro281Leu|1216/2189|842/1446|281/481||;VPR=5;TPR=19;TCR=20;PctExtPos=0.750;TDM=6;VAF=0.263;TMMR=0;VMMR=0;MMF=0.000;VMMF=0.000	GT:AD:DP:GQ:PL	0/1:15,5:20:99:117,0,419
SRR8158669	JURKAT	SMART-seq	chr17	35626669	35626669	G	T	chr17	35626669	.	G	T	75.28	.	GENE=AP2B1;AC=2;AF=1;AN=2;DP=3;ExcessHet=3.0103;FS=0;MLEAC=2;MLEAF=1;MQ=60;QD=25.09;SOR=1.179;ANN=T|synonymous	variant|LOW|AP2B1|AP2B1|transcript|NM	001030006.1|Coding|7/22|c.765G>T|p.Val255Val|954/5763|765/2856|255/951||,T|synonymous	variant|LOW|AP2B1|AP2B1|transcript|NM	001282.2|Coding|7/21|c.765G>T|p.Val255Val|954/5721|765/2814|255/937||;VPR=3;TPR=3;TCR=3;PctExtPos=0.000;TDM=0;VAF=1.000;TMMR=0;VMMR=0;MMF=0.000;VMMF=0.000	GT:AD:DP:GQ:PL	1/1:0,3:3:9:103,9,0
SRR8158669	JURKAT	SMART-seq	chr20	25221321	25221321	G	A	chr20	25221321	.	G	A	210.77	.	GENE=ENTPD6;AC=1;AF=0.5;AN=2;BaseQRankSum=-2.287;ClippingRankSum=0;DP=10;ExcessHet=3.0103;FS=0;MLEAC=1;MLEAF=0.5;MQ=60;MQRankSum=0;QD=21.08;ReadPosRankSum=-0.282;SOR=1.179;ANN=A|missense	variant|MODERATE|ENTPD6|ENTPD6|transcript|NM	001247.2|Coding|11/15|c.1033G>A|p.Gly345Arg|1213/2762|1033/1455|345/484||,A|missense	variant|MODERATE|ENTPD6|ENTPD6|transcript|NM	001114089.1|Coding|10/14|c.982G>A|p.Gly328Arg|1144/2693|982/1404|328/467||;VPR=7;TPR=9;TCR=10;PctExtPos=0.300;TDM=3;VAF=0.778;TMMR=0;VMMR=0;MMF=0.000;VMMF=0.000	GT:AD:DP:GQ:PL	0/1:2,8:10:41:239,0,41
SRR8158669	JURKAT	SMART-seq	chr2	230875742	230875742	C	T	chr2	230875742	.	C	T	94.77	.	GENE=ITM2C;AC=1;AF=0.5;AN=2;BaseQRankSum=-2.655;ClippingRankSum=0;DP=9;ExcessHet=3.0103;FS=2.808;MLEAC=1;MLEAF=0.5;MQ=60;MQRankSum=0;QD=10.53;ReadPosRankSum=0.967;SOR=1.981;ANN=T|synonymous	variant|LOW|ITM2C|ITM2C|transcript|NM	001287241.1|Coding|4/7|c.384C>T|p.Arg128Arg|647/2222|384/804|128/267||,T|synonymous	variant|LOW|ITM2C|ITM2C|transcript|NM	001287240.1|Coding|3/6|c.198C>T|p.Arg66Arg|451/2026|198/618|66/205||,T|synonymous	variant|LOW|ITM2C|ITM2C|transcript|NM	001012514.2|Coding|2/5|c.243C>T|p.Arg81Arg|374/1949|243/663|81/220||,T|synonymous	variant|LOW|ITM2C|ITM2C|transcript|NM	030926.5|Coding|3/6|c.384C>T|p.Arg128Arg|515/2090|384/804|128/267||,T|synonymous	variant|LOW|ITM2C|ITM2C|transcript|NM	001012516.2|Coding|3/5|c.384C>T|p.Arg128Arg|460/1924|384/693|128/230||;VPR=6;TPR=9;TCR=10;PctExtPos=0.400;TDM=0;VAF=0.667;TMMR=0;VMMR=0;MMF=0.000;VMMF=0.000	GT:AD:DP:GQ:PL	0/1:4,5:9:99:123,0,118
SRR8158669	JURKAT	SMART-seq	chr7	50400585	50400585	G	A	chr7	50400585	.	G	A	83.81	.	GENE=IKZF1;AC=1;AF=0.5;AN=2;BaseQRankSum=-1.282;ClippingRankSum=0;DP=5;ExcessHet=3.0103;FS=0;MLEAC=1;MLEAF=0.5;MQ=60;MQRankSum=0;QD=16.76;ReadPosRankSum=-0.253;SOR=1.981;ANN=A|synonymous	variant|LOW|IKZF1|IKZF1|transcript|NM	006060.5|Coding|8/8|c.1518G>A|p.Ser506Ser|1786/6301|1518/1560|506/519||,A|synonymous	variant|LOW|IKZF1|IKZF1|transcript|NM	001291839.1|Coding|6/6|c.1131G>A|p.Ser377Ser|1177/5692|1131/1173|377/390||,A|synonymous	variant|LOW|IKZF1|IKZF1|transcript|NM	001220765.2|Coding|7/7|c.1392G>A|p.Ser464Ser|1660/6175|1392/1434|464/477||,A|synonymous	variant|LOW|IKZF1|IKZF1|transcript|NM	001291837.1|Coding|7/7|c.1392G>A|p.Ser464Ser|1633/6148|1392/1434|464/477||,A|synonymous	variant|LOW|IKZF1|IKZF1|transcript|NM	001291838.1|Coding|7/7|c.1257G>A|p.Ser419Ser|1498/6013|1257/1299|419/432||,A|synonymous	variant|LOW|IKZF1|IKZF1|transcript|NM	001220767.2|Coding|6/6|c.1227G>A|p.Ser409Ser|1241/5756|1227/1269|409/422||,A|synonymous	variant|LOW|IKZF1|IKZF1|transcript|NM	001220768.2|Coding|5/5|c.1257G>A|p.Ser419Ser|1271/5786|1257/1299|419/432||,A|synonymous	variant|LOW|IKZF1|IKZF1|transcript|NM	001220770.2|Coding|5/5|c.1101G>A|p.Ser367Ser|1115/5630|1101/1143|367/380||,A|synonymous	variant|LOW|IKZF1|IKZF1|transcript|NM	001220771.2|Coding|4/4|c.1089G>A|p.Ser363Ser|1103/5618|1089/1131|363/376||,A|synonymous	variant|LOW|IKZF1|IKZF1|transcript|NM	001291840.1|Coding|3/3|c.828G>A|p.Ser276Ser|842/5357|828/870|276/289||,A|synonymous	variant|LOW|IKZF1|IKZF1|transcript|NM	001291841.1|Coding|5/5|c.1089G>A|p.Ser363Ser|1103/5618|1089/1131|363/376||,A|synonymous	variant|LOW|IKZF1|IKZF1|transcript|NM	001291842.1|Coding|5/5|c.1059G>A|p.Ser353Ser|1073/5588|1059/1101|353/366||,A|synonymous	variant|LOW|IKZF1|IKZF1|transcript|NM	001291843.1|Coding|4/4|c.963G>A|p.Ser321Ser|977/5492|963/1005|321/334||,A|synonymous	variant|LOW|IKZF1|IKZF1|transcript|NM	001291844.1|Coding|4/4|c.933G>A|p.Ser311Ser|947/5462|933/975|311/324||;VPR=4;TPR=5;TCR=5;PctExtPos=0.200;TDM=2;VAF=0.800;TMMR=0;VMMR=0;MMF=0.000;VMMF=0.000	GT:AD:DP:GQ:PL	0/1:1,4:5:20:112,0,20
SRR8158669	JURKAT	SMART-seq	chr1	28743528	28743528	G	A	chr1	28743528	.	G	A	112.77	.	GENE=YTHDF2;AC=1;AF=0.5;AN=2;BaseQRankSum=-3.857;ClippingRankSum=0;DP=25;ExcessHet=3.0103;FS=4.224;MLEAC=1;MLEAF=0.5;MQ=60;MQRankSum=0;QD=4.51;ReadPosRankSum=-1.44;SOR=0.617;ANN=A|missense	variant|MODERATE|YTHDF2|YTHDF2|transcript|NM	001173128.1|Coding|5/6|c.1258G>A|p.Glu420Lys|1521/2826|1258/1740|420/579||,A|missense	variant|MODERATE|YTHDF2|YTHDF2|transcript|NM	016258.2|Coding|4/5|c.1258G>A|p.Glu420Lys|1755/3060|1258/1740|420/579||,A|missense	variant|MODERATE|YTHDF2|YTHDF2|transcript|NM	001172828.1|Coding|3/4|c.1108G>A|p.Glu370Lys|1414/2719|1108/1590|370/529||;VPR=4;TPR=22;TCR=27;PctExtPos=0.852;TDM=38;VAF=0.182;TMMR=0;VMMR=0;MMF=0.000;VMMF=0.000	GT:AD:DP:GQ:PL	0/1:18,7:25:99:141,0,579
SRR8158669	JURKAT	SMART-seq	chr5	177402311	177402311	C	T	chr5	177402311	.	C	T	248.31	.	GENE=F12;AC=1;AF=0.5;AN=2;BaseQRankSum=1.645;ClippingRankSum=0;DP=10;ExcessHet=3.0103;FS=5.229;MLEAC=1;MLEAF=0.5;MQ=60;MQRankSum=0;QD=24.83;ReadPosRankSum=-0.524;SOR=1.996;ANN=T|missense	variant|MODERATE|F12|F12|transcript|NM	000505.3|Coding|14/14|c.1829G>A|p.Arg610Gln|1878/2051|1829/1848|610/615||;VPR=9;TPR=10;TCR=10;PctExtPos=0.100;TDM=1;VAF=0.900;TMMR=0;VMMR=0;MMF=0.000;VMMF=0.000	GT:AD:DP:GQ:PL	0/1:1,9:10:1:274,0,1
SRR8158669	JURKAT	SMART-seq	chr1	3847520	3847520	C	T	chr1	3847520	.	C	T	20.8	.	GENE=CEP104;AC=1;AF=0.5;AN=2;BaseQRankSum=-1.645;ClippingRankSum=0;DP=5;ExcessHet=3.0103;FS=0;MLEAC=1;MLEAF=0.5;MQ=60;MQRankSum=0;QD=4.16;ReadPosRankSum=0.524;SOR=0.368;ANN=T|synonymous	variant|LOW|CEP104|CEP104|transcript|NM	014704.3|Coding|4/22|c.381G>A|p.Leu127Leu|740/6458|381/2778|127/925||;VPR=2;TPR=6;TCR=6;PctExtPos=0.667;TDM=1;VAF=0.333;TMMR=0;VMMR=0;MMF=0.000;VMMF=0.000	GT:AD:DP:GQ:PL	0/1:3,2:5:49:49,0,94
SRR8158669	JURKAT	SMART-seq	chr4	184631071	184631071	C	A	chr4	184631071	.	C	A	113.77	.	GENE=CASP3;AC=1;AF=0.5;AN=2;BaseQRankSum=-1.981;ClippingRankSum=0;DP=7;ExcessHet=3.0103;FS=0;MLEAC=1;MLEAF=0.5;MQ=60;MQRankSum=0;QD=16.25;ReadPosRankSum=-1.309;SOR=1.022;ANN=A|missense	variant|MODERATE|CASP3|CASP3|transcript|NM	004346.3|Coding|7/8|c.570G>T|p.Glu190Asp|833/2673|570/834|190/277||,A|missense	variant|MODERATE|CASP3|CASP3|transcript|NM	032991.2|Coding|6/7|c.570G>T|p.Glu190Asp|666/2506|570/834|190/277||;VPR=5;TPR=7;TCR=7;PctExtPos=0.286;TDM=0;VAF=0.714;TMMR=0;VMMR=0;MMF=0.000;VMMF=0.000	GT:AD:DP:GQ:PL	0/1:2,5:7:50:142,0,50
SRR8158669	JURKAT	SMART-seq	chr16	88657550	88657550	G	A	chr16	88657550	.	G	A	109.77	.	GENE=MVD;AC=1;AF=0.5;AN=2;BaseQRankSum=1.2;ClippingRankSum=0;DP=9;ExcessHet=3.0103;FS=0;MLEAC=1;MLEAF=0.5;MQ=60;MQRankSum=0;QD=12.2;ReadPosRankSum=-0.712;SOR=0.368;ANN=A|missense	variant|MODERATE|MVD|MVD|transcript|NM	002461.1|Coding|4/10|c.289C>T|p.Arg97Trp|296/1795|289/1203|97/400||;VPR=4;TPR=7;TCR=9;PctExtPos=0.556;TDM=3;VAF=0.571;TMMR=0;VMMR=0;MMF=0.000;VMMF=0.000	GT:AD:DP:GQ:PL	0/1:4,5:9:99:138,0,99
SRR8158669	JURKAT	SMART-seq	chr20	35542863	35542863	C	T	chr20	35542863	.	C	T	257.78	.	GENE=ERGIC3;AC=2;AF=1;AN=2;DP=9;ExcessHet=3.0103;FS=0;MLEAC=2;MLEAF=1;MQ=60;QD=28.64;SOR=1.402;ANN=T|synonymous	variant|LOW|ERGIC3|ERGIC3|transcript|NM	198398.1|Coding|4/14|c.289C>T|p.Leu97Leu|358/1366|289/1167|97/388||,T|synonymous	variant|LOW|ERGIC3|ERGIC3|transcript|NM	015966.2|Coding|4/13|c.289C>T|p.Leu97Leu|358/1351|289/1152|97/383||;VPR=10;TPR=10;TCR=10;PctExtPos=0.000;TDM=5;VAF=1.000;TMMR=0;VMMR=0;MMF=0.000;VMMF=0.000	GT:AD:DP:GQ:PL	1/1:0,9:9:27:286,27,0
SRR8158669	JURKAT	SMART-seq	chr11	70206239	70206239	C	T	chr11	70206239	.	C	T	102.81	.	GENE=FADD;AC=1;AF=0.5;AN=2;BaseQRankSum=-1.383;ClippingRankSum=0;DP=6;ExcessHet=3.0103;FS=0;MLEAC=1;MLEAF=0.5;MQ=60;MQRankSum=0;QD=17.14;ReadPosRankSum=-0.674;SOR=0.368;ANN=T|synonymous	variant|LOW|FADD|FADD|transcript|NM	003824.3|Coding|2/2|c.393C>T|p.Asp131Asp|690/1853|393/627|131/208||;VPR=3;TPR=4;TCR=6;PctExtPos=0.500;TDM=1;VAF=0.750;TMMR=0;VMMR=0;MMF=0.000;VMMF=0.000	GT:AD:DP:GQ:PL	0/1:1,5:6:20:131,0,20
SRR8158669	JURKAT	SMART-seq	chr19	14121578	14121578	T	C	chr19	14121578	.	T	C	499.77	.	GENE=ASF1B;AC=1;AF=0.5;AN=2;BaseQRankSum=4.172;ClippingRankSum=0;DP=31;ExcessHet=3.0103;FS=3.552;MLEAC=1;MLEAF=0.5;MQ=60;MQRankSum=0;QD=16.12;ReadPosRankSum=1.008;SOR=1.748;ANN=C|missense	variant|MODERATE|ASF1B|ASF1B|transcript|NM	018154.2|Coding|3/4|c.356A>G|p.Asn119Ser|528/1731|356/609|119/202||;VPR=16;TPR=28;TCR=31;PctExtPos=0.484;TDM=23;VAF=0.571;TMMR=0;VMMR=0;MMF=0.000;VMMF=0.000	GT:AD:DP:GQ:PL	0/1:14,17:31:99:528,0,361
SRR8158669	JURKAT	SMART-seq	chr11	46744569	46744569	G	A	chr11	46744569	.	G	A	56.77	.	GENE=CKAP5;AC=1;AF=0.5;AN=2;BaseQRankSum=-1.645;ClippingRankSum=0;DP=5;ExcessHet=3.0103;FS=0;MLEAC=1;MLEAF=0.5;MQ=60;MQRankSum=0;QD=11.35;ReadPosRankSum=0;SOR=1.022;ANN=A|missense	variant|MODERATE|CKAP5|CKAP5|transcript|NM	001008938.3|Coding|43/44|c.5713C>T|p.Pro1905Ser|5839/6714|5713/6099|1905/2032||,A|missense	variant|MODERATE|CKAP5|CKAP5|transcript|NM	014756.3|Coding|42/43|c.5533C>T|p.Pro1845Ser|5659/6534|5533/5919|1845/1972||;VPR=3;TPR=5;TCR=5;PctExtPos=0.400;TDM=0;VAF=0.600;TMMR=0;VMMR=0;MMF=0.000;VMMF=0.000	GT:AD:DP:GQ:PL	0/1:2,3:5:54:85,0,54
SRR8158669	JURKAT	SMART-seq	chr17	45104981	45104981	C	T	chr17	45104981	.	C	T	371.77	.	GENE=NMT1;AC=1;AF=0.5;AN=2;BaseQRankSum=-2.295;ClippingRankSum=0;DP=17;ExcessHet=3.0103;FS=0;MLEAC=1;MLEAF=0.5;MQ=60;MQRankSum=0;QD=21.87;ReadPosRankSum=0.888;SOR=0.818;ANN=T|synonymous	variant|LOW|NMT1|NMT1|transcript|NM	021079.3|Coding|11/12|c.1455C>T|p.Ser485Ser|1473/4884|1455/1491|485/496||;VPR=14;TPR=15;TCR=17;PctExtPos=0.176;TDM=2;VAF=0.933;TMMR=0;VMMR=0;MMF=0.000;VMMF=0.000	GT:AD:DP:GQ:PL	0/1:2,15:17:31:400,0,31
SRR8158669	JURKAT	SMART-seq	chr11	3823939	3823939	C	T	chr11	3823939	.	C	T	158.77	.	GENE=PGAP2;AC=1;AF=0.5;AN=2;BaseQRankSum=-1.96;ClippingRankSum=0;DP=10;ExcessHet=3.0103;FS=0;MLEAC=1;MLEAF=0.5;MQ=60;MQRankSum=0;QD=15.88;ReadPosRankSum=1.78;SOR=1.022;ANN=T|synonymous	variant|LOW|PGAP2|PGAP2|transcript|NM	001256236.1|Coding|5/8|c.576C>T|p.Arg192Arg|601/2057|576/1119|192/372||,T|synonymous	variant|LOW|PGAP2|PGAP2|transcript|NM	001256235.1|Coding|5/8|c.276C>T|p.Arg92Arg|359/1815|276/819|92/272||,T|synonymous	variant|LOW|PGAP2|PGAP2|transcript|NM	001145438.2|Coding|4/7|c.393C>T|p.Arg131Arg|418/1862|393/924|131/307||,T|synonymous	variant|LOW|PGAP2|PGAP2|transcript|NM	001256237.1|Coding|4/7|c.393C>T|p.Arg131Arg|418/1953|393/876|131/291||,T|synonymous	variant|LOW|PGAP2|PGAP2|transcript|NM	001283038.1|Coding|4/7|c.393C>T|p.Arg131Arg|418/1874|393/936|131/311||,T|synonymous	variant|LOW|PGAP2|PGAP2|transcript|NM	001283039.1|Coding|4/7|c.346C>T|p.Leu116Leu|371/1827|346/750|116/249||,T|synonymous	variant|LOW|PGAP2|PGAP2|transcript|NM	001256238.1|Coding|4/7|c.222C>T|p.Arg74Arg|332/1861|222/699|74/232||,T|synonymous	variant|LOW|PGAP2|PGAP2|transcript|NM	001256239.1|Coding|3/6|c.222C>T|p.Arg74Arg|348/1792|222/753|74/250||,T|synonymous	variant|LOW|PGAP2|PGAP2|transcript|NM	001256240.1|Coding|3/6|c.222C>T|p.Arg74Arg|348/1804|222/765|74/254||,T|synonymous	variant|LOW|PGAP2|PGAP2|transcript|NM	014489.3|Coding|4/7|c.405C>T|p.Arg135Arg|531/1987|405/948|135/315||,T|intron	variant|MODIFIER|PGAP2|PGAP2|transcript|NM	001283040.1|Coding|2/4|c.162-331C>T||||||,T|intron	variant|MODIFIER|PGAP2|PGAP2|transcript|NR	045925.1|Noncoding|3/5|n.362-331C>T||||||,T|intron	variant|MODIFIER|PGAP2|PGAP2|transcript|NR	045926.1|Noncoding|3/5|n.362-331C>T||||||,T|non	coding	exon	variant|MODIFIER|PGAP2|PGAP2|transcript|NR	045923.1|Noncoding|3/6|n.243C>T||||||,T|non	coding	exon	variant|MODIFIER|PGAP2|PGAP2|transcript|NR	045927.1|Noncoding|3/6|n.243C>T||||||,T|non
SRR8158669	JURKAT	SMART-seq	chr15	74451497	74451497	C	T	chr15	74451497	.	C	T	274.77	.	GENE=UBL7;AC=1;AF=0.5;AN=2;BaseQRankSum=-3.589;ClippingRankSum=0;DP=34;ExcessHet=3.0103;FS=3.22;MLEAC=1;MLEAF=0.5;MQ=60;MQRankSum=0;QD=8.08;ReadPosRankSum=0.343;SOR=1.445;ANN=T|synonymous	variant|LOW|UBL7|UBL7|transcript|NM	001286741.1|Coding|5/11|c.531G>A|p.Lys177Lys|961/1806|531/1263|177/420||,T|synonymous	variant|LOW|UBL7|UBL7|transcript|NM	001286739.1|Coding|6/12|c.411G>A|p.Lys137Lys|606/1451|411/1143|137/380||,T|synonymous	variant|LOW|UBL7|UBL7|transcript|NM	001286740.1|Coding|5/11|c.411G>A|p.Lys137Lys|471/1316|411/1143|137/380||,T|synonymous	variant|LOW|UBL7|UBL7|transcript|NM	001286742.1|Coding|6/12|c.531G>A|p.Lys177Lys|703/1548|531/1263|177/420||,T|synonymous	variant|LOW|UBL7|UBL7|transcript|NM	032907.4|Coding|5/11|c.411G>A|p.Lys137Lys|592/1437|411/1143|137/380||,T|synonymous	variant|LOW|UBL7|UBL7|transcript|NM	201265.1|Coding|5/11|c.411G>A|p.Lys137Lys|521/1366|411/1143|137/380||;VPR=13;TPR=33;TCR=34;PctExtPos=0.618;TDM=48;VAF=0.394;TMMR=0;VMMR=0;MMF=0.000;VMMF=0.000	GT:AD:DP:GQ:PL	0/1:22,12:34:99:303,0,674
SRR8158669	JURKAT	SMART-seq	chr19	17423697	17423697	G	T	chr19	17423697	.	G	T	42.77	.	GENE=MVB12A;AC=1;AF=0.5;AN=2;BaseQRankSum=-1.93;ClippingRankSum=0;DP=10;ExcessHet=3.0103;FS=3.332;MLEAC=1;MLEAF=0.5;MQ=60;MQRankSum=0;QD=5.35;ReadPosRankSum=1.108;SOR=0.88;ANN=T|missense	variant|MODERATE|MVB12A|MVB12A|transcript|NM	138401.3|Coding|6/9|c.538G>T|p.Gly180Cys|827/1457|538/822|180/273||;VPR=3;TPR=7;TCR=10;PctExtPos=0.700;TDM=3;VAF=0.429;TMMR=0;VMMR=0;MMF=0.000;VMMF=0.000	GT:AD:DP:GQ:PL	0/1:5,3:8:71:71,0,155
SRR8158669	JURKAT	SMART-seq	chr1	153661247	153661247	C	T	chr1	153661247	.	C	T	85.77	.	GENE=SNAPIN;AC=1;AF=0.5;AN=2;BaseQRankSum=-2.63;ClippingRankSum=0;DP=13;ExcessHet=3.0103;FS=2.48;MLEAC=1;MLEAF=0.5;MQ=60;MQRankSum=0;QD=6.6;ReadPosRankSum=1.074;SOR=1.981;ANN=T|synonymous	variant|LOW|SNAPIN|SNAPIN|transcript|NM	012437.5|Coding|4/4|c.357C>T|p.Arg119Arg|447/1052|357/411|119/136||,T|non	coding	exon	variant|MODIFIER|SNAPIN|SNAPIN|transcript|NR	052019.1|Noncoding|3/3|n.400C>T||||||,T|non	coding	exon	variant|MODIFIER|SNAPIN|SNAPIN|transcript|NR	052020.1|Noncoding|3/3|n.386C>T||||||;VPR=4;TPR=10;TCR=12;PctExtPos=0.667;TDM=2;VAF=0.400;TMMR=0;VMMR=0;MMF=0.000;VMMF=0.000	GT:AD:DP:GQ:PL	0/1:8,5:13:99:114,0,231
SRR8158669	JURKAT	SMART-seq	chr17	81712480	81712480	C	T	chr17	81712480	.	C	T	200.77	.	GENE=SLC25A10;AC=1;AF=0.5;AN=2;BaseQRankSum=-2.532;ClippingRankSum=0;DP=20;ExcessHet=3.0103;FS=2.017;MLEAC=1;MLEAF=0.5;MQ=60;MQRankSum=0;QD=10.57;ReadPosRankSum=1.538;SOR=0.293;ANN=T|synonymous	variant|LOW|SLC25A10|SLC25A10|transcript|NM	001270953.1|Coding|1/11|c.54C>T|p.Cys18Cys|245/1911|54/1221|18/406||,T|synonymous	variant|LOW|SLC25A10|SLC25A10|transcript|NM	001270888.1|Coding|1/11|c.54C>T|p.Cys18Cys|245/2021|54/891|18/296||,T|synonymous	variant|LOW|SLC25A10|SLC25A10|transcript|NM	012140.4|Coding|1/11|c.54C>T|p.Cys18Cys|245/1994|54/864|18/287||;VPR=9;TPR=17;TCR=19;PctExtPos=0.526;TDM=9;VAF=0.529;TMMR=0;VMMR=0;MMF=0.000;VMMF=0.000	GT:AD:DP:GQ:PL	0/1:10,9:19:99:229,0,294
SRR8158669	JURKAT	SMART-seq	chr21	44901675	44901675	C	T	chr21	44901675	.	C	T	152.77	.	GENE=ITGB2;AC=1;AF=0.5;AN=2;BaseQRankSum=-3.623;ClippingRankSum=0;DP=14;ExcessHet=3.0103;FS=2.276;MLEAC=1;MLEAF=0.5;MQ=60;MQRankSum=0;QD=10.91;ReadPosRankSum=0.478;SOR=0.595;ANN=T|synonymous	variant|LOW|ITGB2|ITGB2|transcript|NM	000211.3|Coding|6/16|c.558G>A|p.Lys186Lys|791/2957|558/2310|186/769||,T|synonymous	variant|LOW|ITGB2|ITGB2|transcript|NM	001127491.1|Coding|6/16|c.558G>A|p.Lys186Lys|746/2912|558/2310|186/769||;VPR=6;TPR=14;TCR=15;PctExtPos=0.600;TDM=3;VAF=0.429;TMMR=0;VMMR=0;MMF=0.000;VMMF=0.000	GT:AD:DP:GQ:PL	0/1:7,7:14:99:181,0,214
SRR8158669	JURKAT	SMART-seq	chr11	824101	824101	G	A	chr11	824101	.	G	A	142.18	.	GENE=PNPLA2;AC=1;AF=0.5;AN=2;BaseQRankSum=0.366;ClippingRankSum=0;DP=7;ExcessHet=3.0103;FS=0;MLEAC=1;MLEAF=0.5;MQ=60;MQRankSum=0;QD=20.31;ReadPosRankSum=-0.566;SOR=0.223;ANN=A|synonymous	variant|LOW|PNPLA2|PNPLA2|transcript|NM	020376.3|Coding|8/10|c.1023G>A|p.Pro341Pro|1226/2427|1023/1515|341/504||;VPR=4;TPR=5;TCR=7;PctExtPos=0.429;TDM=1;VAF=0.800;TMMR=0;VMMR=0;MMF=0.000;VMMF=0.000	GT:AD:DP:GQ:PL	0/1:1,6:7:10:170,0,10
SRR8158669	JURKAT	SMART-seq	chr19	18924961	18924961	G	T	chr19	18924961	.	G	T	107.77	.	GENE=DDX49;AC=1;AF=0.5;AN=2;BaseQRankSum=0.32;ClippingRankSum=0;DP=20;ExcessHet=3.0103;FS=4.738;MLEAC=1;MLEAF=0.5;MQ=60;MQRankSum=0;QD=5.39;ReadPosRankSum=-0.497;SOR=1.144;ANN=T|missense	variant|MODERATE|DDX49|DDX49|transcript|NM	019070.4|Coding|9/13|c.1009G>T|p.Gly337Cys|1076/1836|1009/1452|337/483||,T|non	coding	exon	variant|MODIFIER|DDX49|DDX49|transcript|NR	033677.1|Noncoding|9/13|n.1005G>T||||||;VPR=6;TPR=21;TCR=21;PctExtPos=0.714;TDM=10;VAF=0.286;TMMR=0;VMMR=0;MMF=0.000;VMMF=0.000	GT:AD:DP:GQ:PL	0/1:14,6:20:99:136,0,391
SRR8158669	JURKAT	SMART-seq	chr11	64219275	64219275	C	T	chr11	64219275	.	C	T	211.77	.	GENE=FERMT3;AC=1;AF=0.5;AN=2;BaseQRankSum=-3.973;ClippingRankSum=0;DP=25;ExcessHet=3.0103;FS=9.558;MLEAC=1;MLEAF=0.5;MQ=60;MQRankSum=0;QD=8.47;ReadPosRankSum=-1.521;SOR=1.458;ANN=T|synonymous	variant|LOW|FERMT3|FERMT3|transcript|NM	178443.2|Coding|7/15|c.811C>T|p.Leu271Leu|960/2552|811/2004|271/667||,T|synonymous	variant|LOW|FERMT3|FERMT3|transcript|NM	031471.5|Coding|7/15|c.811C>T|p.Leu271Leu|960/2540|811/1992|271/663||;VPR=8;TPR=23;TCR=25;PctExtPos=0.680;TDM=9;VAF=0.348;TMMR=0;VMMR=0;MMF=0.000;VMMF=0.000	GT:AD:DP:GQ:PL	0/1:15,10:25:99:240,0,450
SRR8158669	JURKAT	SMART-seq	chr19	10908110	10908110	C	T	chr19	10908110	.	C	T	136.77	.	GENE=CARM1;AC=1;AF=0.5;AN=2;BaseQRankSum=0;ClippingRankSum=0;DP=8;ExcessHet=3.0103;FS=3.332;MLEAC=1;MLEAF=0.5;MQ=60;MQRankSum=0;QD=17.1;ReadPosRankSum=-0.921;SOR=0.105;ANN=T|missense	variant|MODERATE|CARM1|CARM1|transcript|NM	199141.1|Coding|3/16|c.418C>T|p.Arg140Trp|544/2968|418/1827|140/608||;VPR=5;TPR=7;TCR=9;PctExtPos=0.444;TDM=1;VAF=0.714;TMMR=0;VMMR=0;MMF=0.000;VMMF=0.000	GT:AD:DP:GQ:PL	0/1:2,6:8:37:165,0,37
SRR8158669	JURKAT	SMART-seq	chr9	125233847	125233847	C	T	chr9	125233847	.	C	T	92.77	.	GENE=RABEPK;AC=1;AF=0.5;AN=2;BaseQRankSum=-2.777;ClippingRankSum=0;DP=14;ExcessHet=3.0103;FS=2.363;MLEAC=1;MLEAF=0.5;MQ=60;MQRankSum=0;QD=6.63;ReadPosRankSum=-0.691;SOR=0.223;ANN=T|missense	variant|MODERATE|RABEPK|RABEPK|transcript|NM	001174152.1|Coding|9/9|c.986C>T|p.Ala329Val|1155/1467|986/1119|329/372||,T|missense	variant|MODERATE|RABEPK|RABEPK|transcript|NM	001174153.1|Coding|8/8|c.833C>T|p.Ala278Val|1002/1314|833/966|278/321||,T|missense	variant|MODERATE|RABEPK|RABEPK|transcript|NM	005833.3|Coding|8/8|c.986C>T|p.Ala329Val|1316/1628|986/1119|329/372||;VPR=4;TPR=12;TCR=13;PctExtPos=0.692;TDM=11;VAF=0.333;TMMR=0;VMMR=0;MMF=0.000;VMMF=0.000	GT:AD:DP:GQ:PL	0/1:9,5:14:99:121,0,262
SRR8158669	JURKAT	SMART-seq	chr22	50247973	50247973	C	T	chr22	50247973	.	C	T	73.28	.	GENE=HDAC10;AC=2;AF=1;AN=2;DP=3;ExcessHet=3.0103;FS=0;MLEAC=2;MLEAF=1;MQ=60;QD=24.43;SOR=2.833;ANN=T|synonymous	variant|LOW|HDAC10|HDAC10|transcript|NM	032019.5|Coding|13/20|c.1254G>A|p.Thr418Thr|1627/2706|1254/2010|418/669||,T|synonymous	variant|LOW|HDAC10|HDAC10|transcript|NM	001159286.1|Coding|12/19|c.1194G>A|p.Thr398Thr|1567/2646|1194/1950|398/649||;VPR=3;TPR=3;TCR=3;PctExtPos=0.000;TDM=0;VAF=1.000;TMMR=0;VMMR=0;MMF=0.000;VMMF=0.000	GT:AD:DP:GQ:PL	1/1:0,3:3:9:101,9,0
SRR8158669	JURKAT	SMART-seq	chr17	3947487	3947487	C	T	chr17	3947487	.	C	T	20.8	.	GENE=ATP2A3;AC=1;AF=0.5;AN=2;BaseQRankSum=-2.849;ClippingRankSum=0;DP=24;ExcessHet=3.0103;FS=2.291;MLEAC=1;MLEAF=0.5;MQ=60;MQRankSum=0;QD=0.87;ReadPosRankSum=-0.611;SOR=1.546;ANN=T|synonymous	variant|LOW|ATP2A3|ATP2A3|transcript|NM	174953.2|Coding|8/23|c.999G>A|p.Val333Val|1172/4885|999/3159|333/1052||,T|synonymous	variant|LOW|ATP2A3|ATP2A3|transcript|NM	005173.3|Coding|8/21|c.999G>A|p.Val333Val|1172/4726|999/3000|333/999||,T|synonymous	variant|LOW|ATP2A3|ATP2A3|transcript|NM	174954.2|Coding|8/23|c.999G>A|p.Val333Val|1172/4872|999/3135|333/1044||,T|synonymous	variant|LOW|ATP2A3|ATP2A3|transcript|NM	174955.2|Coding|8/22|c.999G>A|p.Val333Val|1172/4814|999/3132|333/1043||,T|synonymous	variant|LOW|ATP2A3|ATP2A3|transcript|NM	174956.2|Coding|8/22|c.999G>A|p.Val333Val|1172/4827|999/3090|333/1029||,T|synonymous	variant|LOW|ATP2A3|ATP2A3|transcript|NM	174957.2|Coding|8/21|c.999G>A|p.Val333Val|1172/4723|999/2997|333/998||,T|synonymous	variant|LOW|ATP2A3|ATP2A3|transcript|NM	174958.2|Coding|8/23|c.999G>A|p.Val333Val|1172/4233|999/3090|333/1029||;VPR=4;TPR=23;TCR=26;PctExtPos=0.846;TDM=9;VAF=0.174;TMMR=3;VMMR=1;MMF=0.130;VMMF=0.250	GT:AD:DP:GQ:PL	0/1:20,4:24:49:49,0,643
SRR8158669	JURKAT	SMART-seq	chr3	47846658	47846658	G	A	chr3	47846658	.	G	A	112.77	.	GENE=DHX30;AC=1;AF=0.5;AN=2;BaseQRankSum=-3.464;ClippingRankSum=0;DP=19;ExcessHet=3.0103;FS=0;MLEAC=1;MLEAF=0.5;MQ=60;MQRankSum=0;QD=5.94;ReadPosRankSum=0.352;SOR=0.495;ANN=A|missense	variant|MODERATE|DHX30|DHX30|transcript|NM	138615.2|Coding|11/22|c.1586G>A|p.Gly529Asp|2012/4087|1586/3585|529/1194||,A|missense	variant|MODERATE|DHX30|DHX30|transcript|NM	014966.3|Coding|12/23|c.1469G>A|p.Gly490Asp|2041/4116|1469/3468|490/1155||;VPR=6;TPR=19;TCR=19;PctExtPos=0.684;TDM=8;VAF=0.316;TMMR=0;VMMR=0;MMF=0.000;VMMF=0.000	GT:AD:DP:GQ:PL	0/1:12,7:19:99:141,0,373
SRR8158669	JURKAT	SMART-seq	chr19	1979233	1979233	C	T	chr19	1979233	.	C	T	191.77	.	GENE=CSNK1G2;AC=1;AF=0.5;AN=2;BaseQRankSum=-2.78;ClippingRankSum=0;DP=13;ExcessHet=3.0103;FS=0;MLEAC=1;MLEAF=0.5;MQ=60;MQRankSum=0;QD=14.75;ReadPosRankSum=0.616;SOR=1.402;ANN=T|synonymous	variant|LOW|CSNK1G2|CSNK1G2|transcript|NM	001319.6|Coding|7/12|c.753C>T|p.Pro251Pro|1275/2904|753/1248|251/415||;VPR=6;TPR=9;TCR=12;PctExtPos=0.500;TDM=3;VAF=0.667;TMMR=0;VMMR=0;MMF=0.000;VMMF=0.000	GT:AD:DP:GQ:PL	0/1:5,8:13:99:220,0,137
SRR8158669	JURKAT	SMART-seq	chr11	65967284	65967284	G	T	chr11	65967284	.	G	T	58.77	.	GENE=SART1;AC=1;AF=0.5;AN=2;BaseQRankSum=-2.919;ClippingRankSum=0;DP=14;ExcessHet=3.0103;FS=0;MLEAC=1;MLEAF=0.5;MQ=60;MQRankSum=0;QD=4.2;ReadPosRankSum=0.098;SOR=1.112;ANN=T|missense	variant|MODERATE|SART1|SART1|transcript|NM	005146.4|Coding|10/20|c.1214G>T|p.Arg405Met|1306/3601|1214/2403|405/800||;VPR=4;TPR=14;TCR=14;PctExtPos=0.714;TDM=5;VAF=0.286;TMMR=0;VMMR=0;MMF=0.000;VMMF=0.000	GT:AD:DP:GQ:PL	0/1:10,4:14:87:87,0,318
SRR8158669	JURKAT	SMART-seq	chr11	61121684	61121684	G	A	chr11	61121684	.	G	A	73.28	.	GENE=CD5;AC=2;AF=1;AN=2;DP=3;ExcessHet=3.0103;FS=0;MLEAC=2;MLEAF=1;MQ=60;QD=24.43;SOR=2.833;ANN=A|synonymous	variant|LOW|CD5|CD5|transcript|NM	014207.3|Coding|6/11|c.879G>A|p.Gln293Gln|982/3157|879/1488|293/495||;VPR=3;TPR=3;TCR=3;PctExtPos=0.000;TDM=0;VAF=1.000;TMMR=0;VMMR=0;MMF=0.000;VMMF=0.000	GT:AD:DP:GQ:PL	1/1:0,3:3:9:101,9,0
SRR8158669	JURKAT	SMART-seq	chr20	63738458	63738458	G	T	chr20	63738458	.	G	T	139.77	.	GENE=LIME1;AC=1;AF=0.5;AN=2;BaseQRankSum=-3.782;ClippingRankSum=0;DP=15;ExcessHet=3.0103;FS=9.249;MLEAC=1;MLEAF=0.5;MQ=60;MQRankSum=0;QD=9.32;ReadPosRankSum=0.855;SOR=0.486;ANN=T|stop	gained|HIGH|LIME1|LIME1|transcript|NM	017806.2|Coding|5/6|c.544G>T|p.Glu182*|648/1199|544/888|182/295||;VPR=6;TPR=13;TCR=15;PctExtPos=0.600;TDM=10;VAF=0.462;TMMR=0;VMMR=0;MMF=0.000;VMMF=0.000	GT:AD:DP:GQ:PL	0/1:8,7:15:99:168,0,246
SRR8158669	JURKAT	SMART-seq	chr2	37138576	37138576	A	G	chr2	37138576	.	A	G	151.9	.	GENE=EIF2AK2;AC=2;AF=1;AN=2;DP=5;ExcessHet=3.0103;FS=0;MLEAC=2;MLEAF=1;MQ=60;QD=30.38;SOR=1.022;ANN=G|missense	variant|MODERATE|EIF2AK2|EIF2AK2|transcript|NM	001135651.2|Coding|7/17|c.526T>C|p.Tyr176His|849/4111|526/1656|176/551||,G|missense	variant|MODERATE|EIF2AK2|EIF2AK2|transcript|NM	001135652.2|Coding|5/14|c.526T>C|p.Tyr176His|542/3681|526/1533|176/510||,G|missense	variant|MODERATE|EIF2AK2|EIF2AK2|transcript|NM	002759.3|Coding|7/17|c.526T>C|p.Tyr176His|1083/4345|526/1656|176/551||;VPR=5;TPR=5;TCR=5;PctExtPos=0.000;TDM=0;VAF=1.000;TMMR=0;VMMR=0;MMF=0.000;VMMF=0.000	GT:AD:DP:GQ:PL	1/1:0,5:5:15:180,15,0
SRR8158669	JURKAT	SMART-seq	chr4	73121044	73121044	C	A	chr4	73121044	.	C	A	102.77	.	GENE=ANKRD17;AC=1;AF=0.5;AN=2;BaseQRankSum=-1.981;ClippingRankSum=0;DP=7;ExcessHet=3.0103;FS=0;MLEAC=1;MLEAF=0.5;MQ=60;MQRankSum=0;QD=14.68;ReadPosRankSum=-1.068;SOR=0.527;ANN=A|missense	variant|MODERATE|ANKRD17|ANKRD17|transcript|NM	032217.3|Coding|20/34|c.3686G>T|p.Gly1229Val|3803/9375|3686/7812|1229/2603||,A|missense	variant|MODERATE|ANKRD17|ANKRD17|transcript|NM	001286771.1|Coding|20/34|c.3347G>T|p.Gly1116Val|3434/9006|3347/7473|1116/2490||,A|missense	variant|MODERATE|ANKRD17|ANKRD17|transcript|NM	198889.1|Coding|19/33|c.2933G>T|p.Gly978Val|3050/8622|2933/7059|978/2352||;VPR=3;TPR=5;TCR=7;PctExtPos=0.571;TDM=0;VAF=0.600;TMMR=0;VMMR=0;MMF=0.000;VMMF=0.000	GT:AD:DP:GQ:PL	0/1:2,5:7:44:131,0,44
SRR8158669	JURKAT	SMART-seq	chr8	143321291	143321291	C	T	chr8	143321291	.	C	T	118.77	.	GENE=TOP1MT;AC=1;AF=0.5;AN=2;BaseQRankSum=-1.981;ClippingRankSum=0;DP=7;ExcessHet=3.0103;FS=0;MLEAC=1;MLEAF=0.5;MQ=60;MQRankSum=0;QD=16.97;ReadPosRankSum=-0.792;SOR=0.18;ANN=T|synonymous	variant|LOW|TOP1MT|TOP1MT|transcript|NM	052963.2|Coding|8/14|c.1056G>A|p.Pro352Pro|1086/1951|1056/1806|352/601||,T|synonymous	variant|LOW|TOP1MT|TOP1MT|transcript|NM	001258446.1|Coding|9/15|c.762G>A|p.Pro254Pro|1178/2043|762/1512|254/503||,T|synonymous	variant|LOW|TOP1MT|TOP1MT|transcript|NM	001258447.1|Coding|8/14|c.762G>A|p.Pro254Pro|1037/1902|762/1512|254/503||;VPR=3;TPR=5;TCR=7;PctExtPos=0.571;TDM=2;VAF=0.600;TMMR=0;VMMR=0;MMF=0.000;VMMF=0.000	GT:AD:DP:GQ:PL	0/1:2,5:7:48:147,0,48
SRR8158669	JURKAT	SMART-seq	chr15	66314098	66314098	A	G	chr15	66314098	.	A	G	42.74	.	GENE=DIS3L;AC=2;AF=1;AN=2;DP=2;ExcessHet=3.0103;FS=0;MLEAC=2;MLEAF=1;MQ=60;QD=21.37;SOR=2.303;ANN=G|synonymous	variant|LOW|DIS3L|DIS3L|transcript|NM	001143688.1|Coding|6/17|c.795A>G|p.Gly265Gly|810/3766|795/3165|265/1054||,G|synonymous	variant|LOW|DIS3L|DIS3L|transcript|NM	133375.3|Coding|6/17|c.546A>G|p.Gly182Gly|729/3685|546/2916|182/971||;VPR=2;TPR=2;TCR=2;PctExtPos=0.000;TDM=1;VAF=1.000;TMMR=0;VMMR=0;MMF=0.000;VMMF=0.000	GT:AD:DP:GQ:PL	1/1:0,2:2:6:70,6,0
SRR8158669	JURKAT	SMART-seq	chr7	73738716	73738716	C	A	chr7	73738716	.	C	A	80.77	.	GENE=ABHD11;AC=1;AF=0.5;AN=2;BaseQRankSum=1.133;ClippingRankSum=0;DP=8;ExcessHet=3.0103;FS=0;MLEAC=1;MLEAF=0.5;MQ=60;MQRankSum=0;QD=10.1;ReadPosRankSum=0.842;SOR=1.981;ANN=A|missense	variant|MODERATE|ABHD11|ABHD11|transcript|NM	148912.2|Coding|1/6|c.82G>T|p.Gly28Cys|139/1467|82/948|28/315||,A|missense	variant|MODERATE|ABHD11|ABHD11|transcript|NM	001145364.1|Coding|1/5|c.82G>T|p.Gly28Cys|139/1298|82/777|28/258||,A|missense	variant|MODERATE|ABHD11|ABHD11|transcript|NM	001301058.1|Coding|1/4|c.82G>T|p.Gly28Cys|152/1129|82/480|28/159||,A|missense	variant|MODERATE|ABHD11|ABHD11|transcript|NM	148913.2|Coding|1/6|c.82G>T|p.Gly28Cys|139/1446|82/927|28/308||,A|non	coding	exon	variant|MODIFIER|ABHD11|ABHD11|transcript|NR	026910.1|Noncoding|1/6|n.139G>T||||||,A|non	coding	exon	variant|MODIFIER|ABHD11|ABHD11|transcript|NR	026912.1|Noncoding|1/5|n.145G>T||||||;VPR=4;TPR=7;TCR=8;PctExtPos=0.500;TDM=2;VAF=0.571;TMMR=0;VMMR=0;MMF=0.000;VMMF=0.000	GT:AD:DP:GQ:PL	0/1:4,4:8:99:109,0,103
SRR8158669	JURKAT	SMART-seq	chr19	39473467	39473467	G	A	chr19	39473467	.	G	A	42.77	.	GENE=SUPT5H;AC=1;AF=0.5;AN=2;BaseQRankSum=-2.369;ClippingRankSum=0;DP=8;ExcessHet=3.0103;FS=4.26;MLEAC=1;MLEAF=0.5;MQ=60;MQRankSum=0;QD=5.35;ReadPosRankSum=-1.292;SOR=0.061;ANN=A|missense	variant|MODERATE|SUPT5H|SUPT5H|transcript|NM	001111020.2|Coding|25/30|c.2438G>A|p.Arg813His|2617/3712|2438/3264|813/1087||,A|missense	variant|MODERATE|SUPT5H|SUPT5H|transcript|NM	001130824.1|Coding|25/30|c.2438G>A|p.Arg813His|2542/3637|2438/3264|813/1087||,A|missense	variant|MODERATE|SUPT5H|SUPT5H|transcript|NM	001130825.1|Coding|24/29|c.2426G>A|p.Arg809His|2605/3700|2426/3252|809/1083||,A|missense	variant|MODERATE|SUPT5H|SUPT5H|transcript|NM	003169.3|Coding|24/29|c.2438G>A|p.Arg813His|2681/3776|2438/3264|813/1087||;VPR=2;TPR=9;TCR=10;PctExtPos=0.800;TDM=4;VAF=0.222;TMMR=0;VMMR=0;MMF=0.000;VMMF=0.000	GT:AD:DP:GQ:PL	0/1:5,3:8:71:71,0,159
SRR8158669	JURKAT	SMART-seq	chr11	62835488	62835488	C	G	chr11	62835488	.	C	G	117.77	.	GENE=WDR74;AC=1;AF=0.5;AN=2;BaseQRankSum=-2.757;ClippingRankSum=0;DP=39;ExcessHet=3.0103;FS=1.494;MLEAC=1;MLEAF=0.5;MQ=60;MQRankSum=0;QD=3.02;ReadPosRankSum=1.35;SOR=0.434;ANN=G|missense	variant|MODERATE|WDR74|WDR74|transcript|NM	018093.2|Coding|7/12|c.561G>C|p.Gln187His|729/1367|561/1158|187/385||;VPR=8;TPR=33;TCR=40;PctExtPos=0.800;TDM=38;VAF=0.242;TMMR=0;VMMR=0;MMF=0.000;VMMF=0.000	GT:AD:DP:GQ:PL	0/1:31,8:39:99:146,0,981
SRR8158669	JURKAT	SMART-seq	chr11	65530775	65530775	G	A	chr11	65530775	.	G	A	91.77	.	GENE=SCYL1;AC=1;AF=0.5;AN=2;BaseQRankSum=-1.077;ClippingRankSum=0;DP=11;ExcessHet=3.0103;FS=3.424;MLEAC=1;MLEAF=0.5;MQ=60;MQRankSum=0;QD=8.34;ReadPosRankSum=-1.303;SOR=2.636;ANN=A|synonymous	variant|LOW|SCYL1|SCYL1|transcript|NM	020680.3|Coding|7/18|c.996G>A|p.Thr332Thr|1073/2649|996/2427|332/808||,A|synonymous	variant|LOW|SCYL1|SCYL1|transcript|NM	001048218.1|Coding|7/18|c.996G>A|p.Thr332Thr|1073/2598|996/2376|332/791||;VPR=5;TPR=10;TCR=11;PctExtPos=0.545;TDM=7;VAF=0.500;TMMR=0;VMMR=0;MMF=0.000;VMMF=0.000	GT:AD:DP:GQ:PL	0/1:6,5:11:99:120,0,149
SRR8158669	JURKAT	SMART-seq	chr16	57250451	57250451	C	T	chr16	57250451	.	C	T	275.77	.	GENE=ARL2BP;AC=1;AF=0.5;AN=2;BaseQRankSum=-2.687;ClippingRankSum=0;DP=14;ExcessHet=3.0103;FS=0;MLEAC=1;MLEAF=0.5;MQ=60;MQRankSum=0;QD=19.7;ReadPosRankSum=-0.181;SOR=0.275;ANN=T|synonymous	variant|LOW|ARL2BP|ARL2BP|transcript|NM	012106.3|Coding|5/6|c.334C>T|p.Leu112Leu|576/2100|334/492|112/163||;VPR=9;TPR=12;TCR=14;PctExtPos=0.357;TDM=7;VAF=0.750;TMMR=0;VMMR=0;MMF=0.000;VMMF=0.000	GT:AD:DP:GQ:PL	0/1:3,11:14:68:304,0,68
SRR8158669	JURKAT	SMART-seq	chr16	67662427	67662427	C	T	chr16	67662427	.	C	T	175.77	.	GENE=PARD6A;AC=1;AF=0.5;AN=2;BaseQRankSum=-2.744;ClippingRankSum=0;DP=11;ExcessHet=3.0103;FS=0;MLEAC=1;MLEAF=0.5;MQ=60;MQRankSum=0;QD=15.98;ReadPosRankSum=1.264;SOR=0.368;ANN=T|missense	variant|MODERATE|PARD6A|PARD6A|transcript|NM	016948.2|Coding|3/3|c.821C>T|p.Ala274Val|912/1263|821/1041|274/346||,T|missense	variant|MODERATE|PARD6A|PARD6A|transcript|NM	001037281.1|Coding|3/3|c.818C>T|p.Ala273Val|909/1260|818/1038|273/345||;VPR=7;TPR=9;TCR=10;PctExtPos=0.300;TDM=3;VAF=0.778;TMMR=0;VMMR=0;MMF=0.000;VMMF=0.000	GT:AD:DP:GQ:PL	0/1:3,8:11:76:204,0,76
SRR8158669	JURKAT	SMART-seq	chr17	75758320	75758320	G	A	chr17	75758320	.	G	A	49.77	.	GENE=GALK1;AC=1;AF=0.5;AN=2;BaseQRankSum=-2.481;ClippingRankSum=0;DP=16;ExcessHet=3.0103;FS=5.825;MLEAC=1;MLEAF=0.5;MQ=60;MQRankSum=0;QD=3.11;ReadPosRankSum=0.194;SOR=1.461;ANN=A|missense	variant|MODERATE|GALK1|GALK1|transcript|NM	000154.1|Coding|7/8|c.997C>T|p.Leu333Phe|1060/1361|997/1179|333/392||;VPR=3;TPR=13;TCR=15;PctExtPos=0.800;TDM=9;VAF=0.231;TMMR=0;VMMR=0;MMF=0.000;VMMF=0.000	GT:AD:DP:GQ:PL	0/1:12,4:16:78:78,0,361
SRR8158669	JURKAT	SMART-seq	chr19	2808398	2808398	C	T	chr19	2808398	.	C	T	153.77	.	GENE=THOP1;AC=1;AF=0.5;AN=2;BaseQRankSum=-2.716;ClippingRankSum=0;DP=16;ExcessHet=3.0103;FS=0;MLEAC=1;MLEAF=0.5;MQ=60;MQRankSum=0;QD=9.61;ReadPosRankSum=0.157;SOR=0.693;ANN=T|missense	variant|MODERATE|THOP1|THOP1|transcript|NM	003249.3|Coding|9/13|c.1409C>T|p.Thr470Ile|1564/2550|1409/2070|470/689||;VPR=6;TPR=13;TCR=14;PctExtPos=0.571;TDM=6;VAF=0.462;TMMR=0;VMMR=0;MMF=0.000;VMMF=0.000	GT:AD:DP:GQ:PL	0/1:8,8:16:99:182,0,225
SRR8158669	JURKAT	SMART-seq	chr19	1037672	1037672	G	A	chr19	1037672	.	G	A	21.8	.	GENE=CNN2;AC=1;AF=0.5;AN=2;BaseQRankSum=-3.257;ClippingRankSum=0;DP=37;ExcessHet=3.0103;FS=0;MLEAC=1;MLEAF=0.5;MQ=60;MQRankSum=0;QD=0.59;ReadPosRankSum=1.307;SOR=0.52;ANN=A|synonymous	variant|LOW|CNN2|CNN2|transcript|NM	004368.2|Coding|7/7|c.702G>A|p.Lys234Lys|1065/2458|702/930|234/309||,A|synonymous	variant|LOW|CNN2|CNN2|transcript|NM	201277.1|Coding|6/6|c.585G>A|p.Lys195Lys|948/2341|585/813|195/270||;VPR=7;TPR=34;TCR=40;PctExtPos=0.825;TDM=20;VAF=0.206;TMMR=6;VMMR=2;MMF=0.176;VMMF=0.286	GT:AD:DP:GQ:PL	0/1:32,5:37:50:50,0,990
SRR8158669	JURKAT	SMART-seq	chr22	19507485	19507485	G	A	chr22	19507485	.	G	A	407.77	.	GENE=CDC45;AC=1;AF=0.5;AN=2;BaseQRankSum=-3.779;ClippingRankSum=0;DP=25;ExcessHet=3.0103;FS=6.186;MLEAC=1;MLEAF=0.5;MQ=60;MQRankSum=0;QD=16.31;ReadPosRankSum=-1.466;SOR=1.354;ANN=A|synonymous	variant|LOW|CDC45|CDC45|transcript|NM	001178010.2|Coding|12/20|c.1020G>A|p.Gln340Gln|1163/2073|1020/1797|340/598||,A|synonymous	variant|LOW|CDC45|CDC45|transcript|NM	001178011.2|Coding|10/18|c.786G>A|p.Gln262Gln|929/1839|786/1563|262/520||,A|synonymous	variant|LOW|CDC45|CDC45|transcript|NM	003504.4|Coding|11/19|c.924G>A|p.Gln308Gln|1067/1977|924/1701|308/566||;VPR=16;TPR=25;TCR=26;PctExtPos=0.385;TDM=14;VAF=0.640;TMMR=0;VMMR=0;MMF=0.000;VMMF=0.000	GT:AD:DP:GQ:PL	0/1:10,15:25:99:436,0,284
SRR8158669	JURKAT	SMART-seq	chr9	78240324	78240324	G	C	chr9	78240324	.	G	C	134.77	.	GENE=CEP78;AC=1;AF=0.5;AN=2;BaseQRankSum=0;ClippingRankSum=0;DP=7;ExcessHet=3.0103;FS=5.441;MLEAC=1;MLEAF=0.5;MQ=60;MQRankSum=0;QD=19.25;ReadPosRankSum=0.18;SOR=3.611;ANN=C|synonymous	variant|LOW|CEP78|CEP78|transcript|NM	001098802.1|Coding|3/16|c.459G>C|p.Leu153Leu|735/2750|459/2169|153/722||,C|synonymous	variant|LOW|CEP78|CEP78|transcript|NM	032171.1|Coding|3/15|c.459G>C|p.Leu153Leu|735/2702|459/2121|153/706||;VPR=6;TPR=8;TCR=8;PctExtPos=0.250;TDM=1;VAF=0.750;TMMR=0;VMMR=0;MMF=0.000;VMMF=0.000	GT:AD:DP:GQ:PL	0/1:2,5:7:49:163,0,49
SRR8158669	JURKAT	SMART-seq	chr6	43145293	43145293	G	A	chr6	43145293	.	G	A	49.28	.	GENE=PTK7;AC=2;AF=1;AN=2;DP=3;ExcessHet=3.0103;FS=0;MLEAC=2;MLEAF=1;MQ=60;QD=16.43;SOR=2.833;ANN=A|missense	variant|MODERATE|PTK7|PTK7|transcript|NM	001270398.1|Coding|16/20|c.2525G>A|p.Ser842Asn|2595/4146|2525/3237|842/1078||,A|missense	variant|MODERATE|PTK7|PTK7|transcript|NM	002821.4|Coding|16/20|c.2501G>A|p.Ser834Asn|2722/4273|2501/3213|834/1070||,A|missense	variant|MODERATE|PTK7|PTK7|transcript|NM	152880.3|Coding|15/19|c.2381G>A|p.Ser794Asn|2602/4153|2381/3093|794/1030||,A|missense	variant|MODERATE|PTK7|PTK7|transcript|NM	152881.3|Coding|13/17|c.2111G>A|p.Ser704Asn|2332/3883|2111/2823|704/940||,A|missense	variant|MODERATE|PTK7|PTK7|transcript|NM	152882.3|Coding|15/19|c.2333G>A|p.Ser778Asn|2554/4105|2333/3045|778/1014||,A|intron	variant|MODIFIER|PTK7|PTK7|transcript|NR	072998.1|Noncoding|15/18|n.2628+687G>A||||||,A|non	coding	exon	variant|MODIFIER|PTK7|PTK7|transcript|NR	072997.1|Noncoding|15/19|n.2526G>A||||||;VPR=1;TPR=1;TCR=2;PctExtPos=0.500;TDM=2;VAF=1.000;TMMR=0;VMMR=0;MMF=0.000;VMMF=0.000	GT:AD:DP:GQ:PL	1/1:0,3:3:9:77,9,0
SRR8158669	JURKAT	SMART-seq	chr17	82080521	82080521	T	C	chr17	82080521	.	T	C	73.28	.	GENE=FASN;AC=2;AF=1;AN=2;DP=3;ExcessHet=3.0103;FS=0;MLEAC=2;MLEAF=1;MQ=60;QD=24.43;SOR=1.179;ANN=C|missense	variant|MODERATE|FASN|FASN|transcript|NM	004104.4|Coding|40/43|c.6896A>G|p.Glu2299Gly|7013/8458|6896/7536|2299/2511||;VPR=3;TPR=3;TCR=3;PctExtPos=0.000;TDM=1;VAF=1.000;TMMR=0;VMMR=0;MMF=0.000;VMMF=0.000	GT:AD:DP:GQ:PL	1/1:0,3:3:9:101,9,0
SRR8158669	JURKAT	SMART-seq	chr2	27385857	27385857	G	A	chr2	27385857	.	G	A	455.77	.	GENE=PPM1G;AC=1;AF=0.5;AN=2;BaseQRankSum=-4.565;ClippingRankSum=0;DP=31;ExcessHet=3.0103;FS=1.446;MLEAC=1;MLEAF=0.5;MQ=60;MQRankSum=0;QD=14.7;ReadPosRankSum=0.086;SOR=0.368;ANN=A|missense	variant|MODERATE|PPM1G|PPM1G|transcript|NM	177983.2|Coding|4/10|c.299C>T|p.Ala100Val|560/2302|299/1641|100/546||;VPR=15;TPR=28;TCR=33;PctExtPos=0.545;TDM=23;VAF=0.536;TMMR=0;VMMR=0;MMF=0.000;VMMF=0.000	GT:AD:DP:GQ:PL	0/1:13,18:31:99:484,0,389
SRR8158669	JURKAT	SMART-seq	chr10	119527339	119527339	C	T	chr10	119527339	.	C	T	33.74	.	GENE=RGS10;AC=2;AF=1;AN=2;DP=2;ExcessHet=3.0103;FS=0;MLEAC=2;MLEAF=1;MQ=60;QD=16.87;SOR=0.693;ANN=T|synonymous	variant|LOW|RGS10|RGS10|transcript|NM	001005339.1|Coding|2/5|c.135G>A|p.Leu45Leu|207/904|135/546|45/181||,T|synonymous	variant|LOW|RGS10|RGS10|transcript|NM	002925.3|Coding|2/5|c.93G>A|p.Leu31Leu|156/853|93/504|31/167||;VPR=2;TPR=3;TCR=3;PctExtPos=0.333;TDM=0;VAF=0.667;TMMR=0;VMMR=0;MMF=0.000;VMMF=0.000	GT:AD:DP:GQ:PL	1/1:0,2:2:6:61,6,0
SRR8158669	JURKAT	SMART-seq	chr16	29664839	29664839	G	A	chr16	29664839	.	G	A	57.77	.	GENE=SPN;AC=1;AF=0.5;AN=2;BaseQRankSum=-1.645;ClippingRankSum=0;DP=5;ExcessHet=3.0103;FS=0;MLEAC=1;MLEAF=0.5;MQ=60;MQRankSum=0;QD=11.55;ReadPosRankSum=0.253;SOR=1.179;ANN=A|missense	variant|MODERATE|SPN|SPN|transcript|NM	001030288.2|Coding|2/2|c.1111G>A|p.Gly371Arg|1276/6939|1111/1203|371/400||,A|missense	variant|MODERATE|SPN|SPN|transcript|NM	003123.4|Coding|2/2|c.1111G>A|p.Gly371Arg|1243/6906|1111/1203|371/400||;VPR=3;TPR=4;TCR=5;PctExtPos=0.400;TDM=0;VAF=0.750;TMMR=0;VMMR=0;MMF=0.000;VMMF=0.000	GT:AD:DP:GQ:PL	0/1:2,3:5:55:86,0,55
SRR8158669	JURKAT	SMART-seq	chrX	154442123	154442123	G	A	chrX	154442123	.	G	A	288.77	.	GENE=GDI1;AC=1;AF=0.5;AN=2;BaseQRankSum=-4.379;ClippingRankSum=0;DP=25;ExcessHet=3.0103;FS=4.222;MLEAC=1;MLEAF=0.5;MQ=60;MQRankSum=0;QD=11.55;ReadPosRankSum=0.15;SOR=0.155;ANN=A|missense	variant|MODERATE|GDI1|GDI1|transcript|NM	001493.2|Coding|9/11|c.1004G>A|p.Cys335Tyr|1346/2481|1004/1344|335/447||;VPR=12;TPR=23;TCR=26;PctExtPos=0.538;TDM=13;VAF=0.522;TMMR=0;VMMR=0;MMF=0.000;VMMF=0.000	GT:AD:DP:GQ:PL	0/1:12,13:25:99:317,0,366
SRR8158669	JURKAT	SMART-seq	chr10	103449810	103449810	G	A	chr10	103449810	.	G	A	278.78	.	GENE=CALHM2;AC=2;AF=1;AN=2;DP=9;ExcessHet=3.0103;FS=0;MLEAC=2;MLEAF=1;MQ=60;QD=30.98;SOR=1.402;ANN=A|synonymous	variant|LOW|CALHM2|CALHM2|transcript|NM	015916.4|Coding|3/4|c.132C>T|p.Phe44Phe|743/1949|132/972|44/323||,A|non	coding	exon	variant|MODIFIER|CALHM2|CALHM2|transcript|NR	024552.1|Noncoding|3/4|n.640C>T||||||,A|non	coding	exon	variant|MODIFIER|CALHM2|CALHM2|transcript|NR	046344.1|Noncoding|3/4|n.640C>T||||||;VPR=7;TPR=7;TCR=9;PctExtPos=0.222;TDM=1;VAF=1.000;TMMR=0;VMMR=0;MMF=0.000;VMMF=0.000	GT:AD:DP:GQ:PL	1/1:0,9:9:27:307,27,0
SRR8158669	JURKAT	SMART-seq	chr6	138920243	138920243	C	T	chr6	138920243	.	C	T	55.77	.	GENE=REPS1;AC=1;AF=0.5;AN=2;BaseQRankSum=-0.189;ClippingRankSum=0;DP=6;ExcessHet=3.0103;FS=0;MLEAC=1;MLEAF=0.5;MQ=60;MQRankSum=0;QD=9.29;ReadPosRankSum=-1.282;SOR=0.991;ANN=T|synonymous	variant|LOW|REPS1|REPS1|transcript|NM	001286611.1|Coding|12/20|c.1500G>A|p.Ser500Ser|2079/4019|1500/2391|500/796||,T|synonymous	variant|LOW|REPS1|REPS1|transcript|NM	001128617.2|Coding|11/19|c.1419G>A|p.Ser473Ser|1998/3938|1419/2310|473/769||,T|synonymous	variant|LOW|REPS1|REPS1|transcript|NM	001286612.1|Coding|11/17|c.1419G>A|p.Ser473Ser|1998/3746|1419/2118|473/705||,T|synonymous	variant|LOW|REPS1|REPS1|transcript|NM	031922.4|Coding|12/20|c.1500G>A|p.Ser500Ser|2079/4016|1500/2388|500/795||;VPR=2;TPR=5;TCR=6;PctExtPos=0.667;TDM=0;VAF=0.400;TMMR=0;VMMR=0;MMF=0.000;VMMF=0.000	GT:AD:DP:GQ:PL	0/1:3,3:6:82:84,0,82
SRR8158669	JURKAT	SMART-seq	chr2	96551929	96551929	G	A	chr2	96551929	.	G	A	110.77	.	GENE=ARID5A;AC=1;AF=0.5;AN=2;BaseQRankSum=-2.881;ClippingRankSum=0;DP=10;ExcessHet=3.0103;FS=0;MLEAC=1;MLEAF=0.5;MQ=60;MQRankSum=0;QD=11.08;ReadPosRankSum=0;SOR=0.25;ANN=A|synonymous	variant|LOW|ARID5A|ARID5A|transcript|NM	212481.1|Coding|7/7|c.1401G>A|p.Lys467Lys|1501/2206|1401/1785|467/594||;VPR=5;TPR=10;TCR=10;PctExtPos=0.500;TDM=2;VAF=0.500;TMMR=0;VMMR=0;MMF=0.000;VMMF=0.000	GT:AD:DP:GQ:PL	0/1:5,5:10:99:139,0,151
SRR8158669	JURKAT	SMART-seq	chr2	85637420	85637420	T	G	chr2	85637420	.	T	G	27.77	.	GENE=USP39;AC=1;AF=0.5;AN=2;BaseQRankSum=-2.838;ClippingRankSum=0;DP=12;ExcessHet=3.0103;FS=2.932;MLEAC=1;MLEAF=0.5;MQ=60;MQRankSum=0;QD=2.31;ReadPosRankSum=-1.161;SOR=1.828;ANN=G|missense	variant|MODERATE|USP39|USP39|transcript|NM	001256725.1|Coding|8/14|c.1079T>G|p.Leu360Arg|1183/2115|1079/1698|360/565||,G|missense	variant|MODERATE|USP39|USP39|transcript|NM	001256727.1|Coding|8/13|c.845T>G|p.Leu282Arg|1068/2163|845/1464|282/487||,G|missense	variant|MODERATE|USP39|USP39|transcript|NM	001256728.1|Coding|7/12|c.770T>G|p.Leu257Arg|993/2088|770/1389|257/462||,G|missense	variant|MODERATE|USP39|USP39|transcript|NM	001256726.1|Coding|8/12|c.1079T>G|p.Leu360Arg|1183/2142|1079/1467|360/488||,G|missense	variant|MODERATE|USP39|USP39|transcript|NM	006590.3|Coding|8/13|c.1079T>G|p.Leu360Arg|1183/2278|1079/1698|360/565||,G|non	coding	exon	variant|MODIFIER|USP39|USP39|transcript|NR	046347.1|Noncoding|8/13|n.1071T>G||||||;VPR=2;TPR=10;TCR=13;PctExtPos=0.846;TDM=4;VAF=0.200;TMMR=0;VMMR=0;MMF=0.000;VMMF=0.000	GT:AD:DP:GQ:PL	0/1:9,3:12:56:56,0,267
SRR8158669	JURKAT	SMART-seq	chr11	45915711	45915711	C	T	chr11	45915711	.	C	T	331.78	.	GENE=PEX16;AC=2;AF=1;AN=2;DP=8;ExcessHet=3.0103;FS=0;MLEAC=2;MLEAF=1;MQ=60;QD=30.55;SOR=0.693;ANN=T|synonymous	variant|LOW|PEX16|PEX16|transcript|NM	057174.2|Coding|4/11|c.351G>A|p.Gln117Gln|663/1773|351/1041|117/346||,T|synonymous	variant|LOW|PEX16|PEX16|transcript|NM	004813.2|Coding|4/11|c.351G>A|p.Gln117Gln|663/1908|351/1011|117/336||;VPR=8;TPR=8;TCR=8;PctExtPos=0.000;TDM=1;VAF=1.000;TMMR=0;VMMR=0;MMF=0.000;VMMF=0.000	GT:AD:DP:GQ:PL	1/1:0,8:8:24:360,24,0
SRR8158669	JURKAT	SMART-seq	chr20	62943568	62943568	C	T	chr20	62943568	.	C	T	54.77	.	GENE=GID8;AC=1;AF=0.5;AN=2;BaseQRankSum=-1.645;ClippingRankSum=0;DP=5;ExcessHet=3.0103;FS=0;MLEAC=1;MLEAF=0.5;MQ=60;MQRankSum=0;QD=10.95;ReadPosRankSum=0.253;SOR=1.179;ANN=T|missense	variant|MODERATE|GID8|GID8|transcript|NM	017896.2|Coding|4/5|c.389C>T|p.Ala130Val|566/4427|389/687|130/228||;VPR=3;TPR=4;TCR=5;PctExtPos=0.400;TDM=0;VAF=0.750;TMMR=0;VMMR=0;MMF=0.000;VMMF=0.000	GT:AD:DP:GQ:PL	0/1:2,3:5:63:83,0,63
SRR8158669	JURKAT	SMART-seq	chr11	1759531	1759531	G	A	chr11	1759531	.	G	A	411.77	.	GENE=CTSD;AC=1;AF=0.5;AN=2;BaseQRankSum=-4.191;ClippingRankSum=0;DP=25;ExcessHet=3.0103;FS=1.697;MLEAC=1;MLEAF=0.5;MQ=60;MQRankSum=0;QD=16.47;ReadPosRankSum=-1.185;SOR=0.283;ANN=A|synonymous	variant|LOW|CTSD|CTSD|transcript|NM	001909.4|Coding|3/9|c.337C>T|p.Leu113Leu|470/2123|337/1239|113/412||;VPR=11;TPR=19;TCR=25;PctExtPos=0.560;TDM=13;VAF=0.579;TMMR=0;VMMR=0;MMF=0.000;VMMF=0.000	GT:AD:DP:GQ:PL	0/1:9,16:25:99:440,0,262
SRR8158669	JURKAT	SMART-seq	chr8	21913560	21913560	C	T	chr8	21913560	.	C	T	104.03	.	GENE=DOK2;AC=2;AF=1;AN=2;DP=4;ExcessHet=3.0103;FS=0;MLEAC=2;MLEAF=1;MQ=60;QD=26.01;SOR=1.609;ANN=T|synonymous	variant|LOW|DOK2|DOK2|transcript|NM	003974.2|Coding|1/5|c.42G>A|p.Gln14Gln|135/1770|42/1239|14/412||;VPR=4;TPR=4;TCR=4;PctExtPos=0.000;TDM=2;VAF=1.000;TMMR=0;VMMR=0;MMF=0.000;VMMF=0.000	GT:AD:DP:GQ:PL	1/1:0,4:4:12:132,12,0
SRR8158669	JURKAT	SMART-seq	chr1	1313072	1313072	C	T	chr1	1313072	.	C	T	306.77	.	GENE=CPSF3L;AC=1;AF=0.5;AN=2;BaseQRankSum=-2.94;ClippingRankSum=0;DP=16;ExcessHet=3.0103;FS=0;MLEAC=1;MLEAF=0.5;MQ=60;MQRankSum=0;QD=19.17;ReadPosRankSum=-1.232;SOR=1.022;ANN=T|missense	variant|MODERATE|CPSF3L|CPSF3L|transcript|NM	001256456.1|Coding|13/19|c.1112G>A|p.Ser371Asn|1646/2629|1112/1821|371/606||,T|missense	variant|MODERATE|CPSF3L|CPSF3L|transcript|NM	001256460.1|Coding|12/18|c.1007G>A|p.Ser336Asn|1280/2263|1007/1716|336/571||,T|missense	variant|MODERATE|CPSF3L|CPSF3L|transcript|NM	001256462.1|Coding|9/15|c.800G>A|p.Ser267Asn|879/1862|800/1509|267/502||,T|missense	variant|MODERATE|CPSF3L|CPSF3L|transcript|NM	001256463.1|Coding|9/15|c.791G>A|p.Ser264Asn|870/1853|791/1500|264/499||,T|missense	variant|MODERATE|CPSF3L|CPSF3L|transcript|NM	017871.5|Coding|11/17|c.1094G>A|p.Ser365Asn|1173/2156|1094/1803|365/600||;VPR=9;TPR=13;TCR=16;PctExtPos=0.438;TDM=2;VAF=0.692;TMMR=0;VMMR=0;MMF=0.000;VMMF=0.000	GT:AD:DP:GQ:PL	0/1:4,12:16:99:335,0,99
SRR8158669	JURKAT	SMART-seq	chr20	62907250	62907250	G	C	chr20	62907250	.	G	C	118.77	.	GENE=DIDO1;AC=1;AF=0.5;AN=2;BaseQRankSum=0.241;ClippingRankSum=0;DP=7;ExcessHet=3.0103;FS=0;MLEAC=1;MLEAF=0.5;MQ=60;MQRankSum=0;QD=16.97;ReadPosRankSum=0;SOR=0.18;ANN=C|missense	variant|MODERATE|DIDO1|DIDO1|transcript|NM	001193369.1|Coding|5/16|c.1271C>G|p.Ala424Gly|1583/8530|1271/6723|424/2240||,C|missense	variant|MODERATE|DIDO1|DIDO1|transcript|NM	033081.2|Coding|5/16|c.1271C>G|p.Ala424Gly|1627/8574|1271/6723|424/2240||,C|missense	variant|MODERATE|DIDO1|DIDO1|transcript|NM	001193370.1|Coding|5/15|c.1271C>G|p.Ala424Gly|1583/7598|1271/3570|424/1189||,C|missense	variant|MODERATE|DIDO1|DIDO1|transcript|NM	080797.3|Coding|5/15|c.1271C>G|p.Ala424Gly|1627/7642|1271/3570|424/1189||,C|missense	variant|MODERATE|DIDO1|DIDO1|transcript|NM	080796.3|Coding|5/6|c.1271C>G|p.Ala424Gly|1590/2796|1271/1689|424/562||,C|missense	variant|MODERATE|DIDO1|DIDO1|transcript|NM	022105.4|Coding|5/6|c.1271C>G|p.Ala424Gly|1627/2833|1271/1689|424/562||;VPR=4;TPR=5;TCR=7;PctExtPos=0.429;TDM=3;VAF=0.800;TMMR=0;VMMR=0;MMF=0.000;VMMF=0.000	GT:AD:DP:GQ:PL	0/1:2,5:7:48:147,0,48
SRR8158669	JURKAT	SMART-seq	chr9	101390569	101390569	T	A	chr9	101390569	.	T	A	29.77	.	GENE=MRPL50;AC=1;AF=0.5;AN=2;BaseQRankSum=-0.076;ClippingRankSum=0;DP=11;ExcessHet=3.0103;FS=6.264;MLEAC=1;MLEAF=0.5;MQ=60;MQRankSum=0;QD=2.71;ReadPosRankSum=0.595;SOR=2.833;ANN=A|missense	variant|MODERATE|MRPL50|MRPL50|transcript|NM	019051.2|Coding|2/2|c.374A>T|p.Asp125Val|419/1021|374/477|125/158||;VPR=2;TPR=10;TCR=10;PctExtPos=0.800;TDM=7;VAF=0.200;TMMR=0;VMMR=0;MMF=0.000;VMMF=0.000	GT:AD:DP:GQ:PL	0/1:8,3:11:58:58,0,229
SRR8158669	JURKAT	SMART-seq	chr22	36301559	36301559	G	A	chr22	36301559	.	G	A	112.77	.	GENE=MYH9;AC=1;AF=0.5;AN=2;BaseQRankSum=1.465;ClippingRankSum=0;DP=7;ExcessHet=3.0103;FS=0;MLEAC=1;MLEAF=0.5;MQ=60;MQRankSum=0;QD=16.11;ReadPosRankSum=1.068;SOR=0.18;ANN=A|missense	variant|MODERATE|MYH9|MYH9|transcript|NM	002473.4|Coding|21/41|c.2606C>T|p.Thr869Met|2837/7505|2606/5883|869/1960||;VPR=5;TPR=7;TCR=7;PctExtPos=0.286;TDM=1;VAF=0.714;TMMR=0;VMMR=0;MMF=0.000;VMMF=0.000	GT:AD:DP:GQ:PL	0/1:2,5:7:40:141,0,40
SRR8158669	JURKAT	SMART-seq	chr1	53866820	53866820	A	G	chr1	53866820	.	A	G	58.77	.	GENE=YIPF1;AC=1;AF=0.5;AN=2;BaseQRankSum=2.369;ClippingRankSum=0;DP=8;ExcessHet=3.0103;FS=0;MLEAC=1;MLEAF=0.5;MQ=60;MQRankSum=0;QD=7.35;ReadPosRankSum=-0.272;SOR=0.818;ANN=G|missense	variant|MODERATE|YIPF1|YIPF1|transcript|NM	018982.4|Coding|8/11|c.586T>C|p.Tyr196His|957/1852|586/921|196/306||,G|non	coding	exon	variant|MODIFIER|YIPF1|YIPF1|transcript|NR	036639.1|Noncoding|8/12|n.957T>C||||||,G|non	coding	exon	variant|MODIFIER|YIPF1|YIPF1|transcript|NR	036640.1|Noncoding|7/11|n.737T>C||||||;VPR=2;TPR=6;TCR=8;PctExtPos=0.750;TDM=2;VAF=0.333;TMMR=0;VMMR=0;MMF=0.000;VMMF=0.000	GT:AD:DP:GQ:PL	0/1:5,3:8:87:87,0,130
SRR8158669	JURKAT	SMART-seq	chr22	20999972	20999972	C	T	chr22	20999972	.	C	T	157.77	.	GENE=THAP7;AC=1;AF=0.5;AN=2;BaseQRankSum=-2.609;ClippingRankSum=0;DP=11;ExcessHet=3.0103;FS=3.09;MLEAC=1;MLEAF=0.5;MQ=60;MQRankSum=0;QD=14.34;ReadPosRankSum=-0.56;SOR=0.148;ANN=T|missense	variant|MODERATE|THAP7|THAP7|transcript|NM	001008695.1|Coding|5/5|c.838G>A|p.Ala280Thr|868/1068|838/930|280/309||,T|missense	variant|MODERATE|THAP7|THAP7|transcript|NM	030573.2|Coding|4/4|c.838G>A|p.Ala280Thr|1042/1242|838/930|280/309||;VPR=7;TPR=11;TCR=11;PctExtPos=0.364;TDM=4;VAF=0.636;TMMR=0;VMMR=0;MMF=0.000;VMMF=0.000	GT:AD:DP:GQ:PL	0/1:4,7:11:99:186,0,110
SRR8158669	JURKAT	SMART-seq	chr5	55262797	55262797	C	T	chr5	55262797	.	C	T	26.79	.	GENE=DHX29;AC=1;AF=0.5;AN=2;BaseQRankSum=-0.967;ClippingRankSum=0;DP=3;ExcessHet=3.0103;FS=0;MLEAC=1;MLEAF=0.5;MQ=60;MQRankSum=0;QD=8.93;ReadPosRankSum=-0.967;SOR=1.179;ANN=T|missense	variant|MODERATE|DHX29|DHX29|transcript|NM	019030.2|Coding|24/27|c.3661G>A|p.Val1221Met|3781/4473|3661/4110|1221/1369||;VPR=2;TPR=3;TCR=3;PctExtPos=0.333;TDM=1;VAF=0.667;TMMR=0;VMMR=0;MMF=0.000;VMMF=0.000	GT:AD:DP:GQ:PL	0/1:1,2:3:26:55,0,26
SRR8158669	JURKAT	SMART-seq	chr3	52907680	52907680	G	A	chr3	52907680	.	G	A	182.8	.	GENE=SFMBT1;AC=2;AF=1;AN=2;DP=7;ExcessHet=3.0103;FS=0;MLEAC=2;MLEAF=1;MQ=60;QD=26.11;SOR=0.941;ANN=A|missense	variant|MODERATE|SFMBT1|SFMBT1|transcript|NM	016329.3|Coding|18/21|c.1960C>T|p.His654Tyr|2348/4558|1960/2601|654/866||;VPR=7;TPR=7;TCR=7;PctExtPos=0.000;TDM=1;VAF=1.000;TMMR=0;VMMR=0;MMF=0.000;VMMF=0.000	GT:AD:DP:GQ:PL	1/1:0,7:7:21:211,21,0
SRR8158669	JURKAT	SMART-seq	chr3	48631892	48631892	C	T	chr3	48631892	.	C	T	184.8	.	GENE=SLC26A6;AC=2;AF=1;AN=2;DP=7;ExcessHet=3.0103;FS=0;MLEAC=2;MLEAF=1;MQ=60;QD=26.4;SOR=0.941;ANN=T|missense	variant|MODERATE|SLC26A6|SLC26A6|transcript|NM	001281732.1|Coding|5/20|c.634G>A|p.Val212Ile|734/2535|634/2172|212/723||,T|synonymous	variant|LOW|SLC26A6|SLC26A6|transcript|NM	022911.2|Coding|6/21|c.738G>A|p.Leu246Leu|838/2643|738/2280|246/759||,T|synonymous	variant|LOW|SLC26A6|SLC26A6|transcript|NM	001040454.1|Coding|5/20|c.675G>A|p.Leu225Leu|926/2731|675/2217|225/738||,T|synonymous	variant|LOW|SLC26A6|SLC26A6|transcript|NM	134263.2|Coding|6/21|c.738G>A|p.Leu246Leu|838/2640|738/2277|246/758||,T|synonymous	variant|LOW|SLC26A6|SLC26A6|transcript|NM	134426.2|Coding|6/20|c.738G>A|p.Leu246Leu|838/2586|738/2223|246/740||,T|intron	variant|MODIFIER|SLC26A6|SLC26A6|transcript|NM	001281733.1|Coding|4/18|c.434-95G>A||||||;VPR=7;TPR=7;TCR=7;PctExtPos=0.000;TDM=3;VAF=1.000;TMMR=0;VMMR=0;MMF=0.000;VMMF=0.000	GT:AD:DP:GQ:PL	1/1:0,7:7:21:213,21,0
SRR8158669	JURKAT	SMART-seq	chr6	43549497	43549497	G	A	chr6	43549497	.	G	A	189.77	.	GENE=XPO5;AC=1;AF=0.5;AN=2;BaseQRankSum=-3.087;ClippingRankSum=0;DP=12;ExcessHet=3.0103;FS=2.632;MLEAC=1;MLEAF=0.5;MQ=60;MQRankSum=0;QD=15.81;ReadPosRankSum=-1.139;SOR=0.916;ANN=A|missense	variant|MODERATE|XPO5|XPO5|transcript|NM	020750.2|Coding|17/32|c.1852C>T|p.Leu618Phe|2063/5364|1852/3615|618/1204||;VPR=5;TPR=9;TCR=12;PctExtPos=0.583;TDM=3;VAF=0.556;TMMR=0;VMMR=0;MMF=0.000;VMMF=0.000	GT:AD:DP:GQ:PL	0/1:4,8:12:99:218,0,111
SRR8158669	JURKAT	SMART-seq	chr10	119059256	119059256	C	T	chr10	119059256	.	C	T	125.77	.	GENE=EIF3A;AC=1;AF=0.5;AN=2;BaseQRankSum=-3.44;ClippingRankSum=0;DP=13;ExcessHet=3.0103;FS=2.276;MLEAC=1;MLEAF=0.5;MQ=60;MQRankSum=0;QD=9.67;ReadPosRankSum=0.922;SOR=1.229;ANN=T|missense	variant|MODERATE|EIF3A|EIF3A|transcript|NM	003750.2|Coding|11/22|c.1585G>A|p.Val529Ile|1731/5305|1585/4149|529/1382||;VPR=5;TPR=12;TCR=14;PctExtPos=0.643;TDM=1;VAF=0.417;TMMR=0;VMMR=0;MMF=0.000;VMMF=0.000	GT:AD:DP:GQ:PL	0/1:7,6:13:99:154,0,215
SRR8158669	JURKAT	SMART-seq	chr21	33528866	33528866	C	A	chr21	33528866	.	C	A	126.77	.	GENE=GART;AC=1;AF=0.5;AN=2;BaseQRankSum=-3.44;ClippingRankSum=0;DP=13;ExcessHet=3.0103;FS=5.434;MLEAC=1;MLEAF=0.5;MQ=60;MQRankSum=0;QD=9.75;ReadPosRankSum=1.105;SOR=1.108;ANN=A|missense	variant|MODERATE|GART|GART|transcript|NM	000819.4|Coding|8/22|c.795G>T|p.Glu265Asp|930/3361|795/3033|265/1010||,A|missense	variant|MODERATE|GART|GART|transcript|NM	001136005.1.2|Coding|8/22|c.795G>T|p.Glu265Asp|1106/3537|795/3033|265/1010||,A|missense	variant|MODERATE|GART|GART|transcript|NM	001136006.1|Coding|8/22|c.795G>T|p.Glu265Asp|1069/3500|795/3033|265/1010||,A|missense	variant|MODERATE|GART|GART|transcript|NM	175085.2|Coding|8/11|c.795G>T|p.Glu265Asp|930/2192|795/1302|265/433||;VPR=6;TPR=13;TCR=14;PctExtPos=0.571;TDM=5;VAF=0.462;TMMR=0;VMMR=0;MMF=0.000;VMMF=0.000	GT:AD:DP:GQ:PL	0/1:7,6:13:99:155,0,207
SRR8158669	JURKAT	SMART-seq	chr7	151010935	151010935	C	T	chr7	151010935	.	C	T	126.77	.	GENE=NOS3;AC=1;AF=0.5;AN=2;BaseQRankSum=0.723;ClippingRankSum=0;DP=12;ExcessHet=3.0103;FS=2.463;MLEAC=1;MLEAF=0.5;MQ=60;MQRankSum=0;QD=10.56;ReadPosRankSum=-0.541;SOR=1.144;ANN=T|missense	variant|MODERATE|NOS3|NOS3|transcript|NM	000603.4|Coding|23/27|c.2933C>T|p.Thr978Met|3229/4338|2933/3612|978/1203||;VPR=4;TPR=11;TCR=13;PctExtPos=0.692;TDM=4;VAF=0.364;TMMR=0;VMMR=0;MMF=0.000;VMMF=0.000	GT:AD:DP:GQ:PL	0/1:6,6:12:99:155,0,153
SRR8158669	JURKAT	SMART-seq	chr17	42950686	42950686	G	A	chr17	42950686	.	G	A	52.77	.	GENE=PTGES3L-AARSD1,AARSD1;AC=1;AF=0.5;AN=2;BaseQRankSum=0.645;ClippingRankSum=0;DP=10;ExcessHet=3.0103;FS=0;MLEAC=1;MLEAF=0.5;MQ=60;MQRankSum=0;QD=5.28;ReadPosRankSum=0.204;SOR=1.329;ANN=A|synonymous	variant|LOW|AARSD1|AARSD1|transcript|NM	001261434.1|Coding|12/12|c.1146C>T|p.Gly382Gly|1204/1364|1146/1239|382/412||,A|synonymous	variant|LOW|PTGES3L-AARSD1|PTGES3L-AARSD1|transcript|NM	001136042.2|Coding|17/17|c.1668C>T|p.Gly556Gly|2014/2174|1668/1761|556/586||,A|synonymous	variant|LOW|PTGES3L-AARSD1|PTGES3L-AARSD1|transcript|NM	025267.3|Coding|17/17|c.1485C>T|p.Gly495Gly|1630/1790|1485/1578|495/525||;VPR=3;TPR=8;TCR=9;PctExtPos=0.667;TDM=0;VAF=0.375;TMMR=0;VMMR=0;MMF=0.000;VMMF=0.000	GT:AD:DP:GQ:PL	0/1:6,4:10:81:81,0,171
SRR8158669	JURKAT	SMART-seq	chr17	1534143	1534143	C	T	chr17	1534143	.	C	T	164.77	.	GENE=PITPNA;AC=1;AF=0.5;AN=2;BaseQRankSum=-0.333;ClippingRankSum=0;DP=16;ExcessHet=3.0103;FS=1.987;MLEAC=1;MLEAF=0.5;MQ=60;MQRankSum=0;QD=10.3;ReadPosRankSum=-1.893;SOR=1.329;ANN=T|missense	variant|MODERATE|PITPNA|PITPNA|transcript|NM	006224.3|Coding|10/12|c.724G>A|p.Asp242Asn|980/3641|724/813|242/270||;VPR=6;TPR=15;TCR=16;PctExtPos=0.625;TDM=3;VAF=0.400;TMMR=0;VMMR=0;MMF=0.000;VMMF=0.000	GT:AD:DP:GQ:PL	0/1:9,7:16:99:193,0,252
SRR8158669	JURKAT	SMART-seq	chr9	91410637	91410637	G	A	chr9	91410637	.	G	A	112.77	.	GENE=NFIL3;AC=1;AF=0.5;AN=2;BaseQRankSum=-2.369;ClippingRankSum=0;DP=8;ExcessHet=3.0103;FS=7.068;MLEAC=1;MLEAF=0.5;MQ=60;MQRankSum=0;QD=14.1;ReadPosRankSum=-0.489;SOR=0.61;ANN=A|missense	variant|MODERATE|NFIL3|NFIL3|transcript|NM	001289999.1|Coding|2/2|c.98C>T|p.Thr33Met|636/2228|98/1389|33/462||,A|missense	variant|MODERATE|NFIL3|NFIL3|transcript|NM	005384.2|Coding|2/2|c.98C>T|p.Thr33Met|493/2085|98/1389|33/462||,A|missense	variant|MODERATE|NFIL3|NFIL3|transcript|NM	001290000.1|Coding|2/2|c.98C>T|p.Thr33Met|488/2080|98/1389|33/462||;VPR=6;TPR=9;TCR=9;PctExtPos=0.333;TDM=4;VAF=0.667;TMMR=0;VMMR=0;MMF=0.000;VMMF=0.000	GT:AD:DP:GQ:PL	0/1:3,5:8:80:141,0,80
SRR8158669	JURKAT	SMART-seq	chr19	49862268	49862268	C	T	chr19	49862268	.	C	T	40.74	.	GENE=PNKP;AC=2;AF=1;AN=2;DP=2;ExcessHet=3.0103;FS=0;MLEAC=2;MLEAF=1;MQ=60;QD=20.37;SOR=2.303;ANN=T|missense	variant|MODERATE|PNKP|PNKP|transcript|NM	007254.3|Coding|12/17|c.1043G>A|p.Arg348His|1153/1721|1043/1566|348/521||;VPR=2;TPR=2;TCR=2;PctExtPos=0.000;TDM=1;VAF=1.000;TMMR=0;VMMR=0;MMF=0.000;VMMF=0.000	GT:AD:DP:GQ:PL	1/1:0,2:2:6:68,6,0
SRR8158669	JURKAT	SMART-seq	chr5	138444475	138444475	C	T	chr5	138444475	.	C	T	30.74	.	GENE=REEP2;AC=2;AF=1;AN=2;DP=2;ExcessHet=3.0103;FS=0;MLEAC=2;MLEAF=1;MQ=60;QD=15.37;SOR=2.303;ANN=T|synonymous	variant|LOW|REEP2|REEP2|transcript|NM	001271803.1|Coding|4/8|c.243C>T|p.Thr81Thr|451/2191|243/765|81/254||,T|synonymous	variant|LOW|REEP2|REEP2|transcript|NM	016606.3|Coding|4/8|c.243C>T|p.Thr81Thr|451/2185|243/759|81/252||,T|non	coding	exon	variant|MODIFIER|REEP2|REEP2|transcript|NR	073448.1|Noncoding|4/8|n.526C>T||||||,T|non	coding	exon	variant|MODIFIER|REEP2|REEP2|transcript|NR	073449.1|Noncoding|4/8|n.526C>T||||||;VPR=1;TPR=1;TCR=2;PctExtPos=0.500;TDM=0;VAF=1.000;TMMR=0;VMMR=0;MMF=0.000;VMMF=0.000	GT:AD:DP:GQ:PL	1/1:0,2:2:6:58,6,0
SRR8158669	JURKAT	SMART-seq	chr21	46277612	46277612	G	T	chr21	46277612	.	G	T	20.8	.	GENE=MCM3AP;AC=1;AF=0.5;AN=2;BaseQRankSum=0.967;ClippingRankSum=0;DP=6;ExcessHet=3.0103;FS=3.979;MLEAC=1;MLEAF=0.5;MQ=60;MQRankSum=0;QD=3.47;ReadPosRankSum=-0.842;SOR=2.225;ANN=T|synonymous	variant|LOW|MCM3AP|MCM3AP|transcript|NM	003906.4|Coding|5/28|c.1773C>A|p.Ser591Ser|1881/6194|1773/5943|591/1980||;VPR=2;TPR=6;TCR=6;PctExtPos=0.667;TDM=1;VAF=0.333;TMMR=0;VMMR=0;MMF=0.000;VMMF=0.000	GT:AD:DP:GQ:PL	0/1:4,2:6:49:49,0,115
SRR8158669	JURKAT	SMART-seq	chr3	184167627	184167627	G	A	chr3	184167627	.	G	A	322.79	.	GENE=DVL3;AC=1;AF=0.5;AN=2;BaseQRankSum=0.099;ClippingRankSum=0;DP=14;ExcessHet=3.0103;FS=0;MLEAC=1;MLEAF=0.5;MQ=60;MQRankSum=0;QD=23.06;ReadPosRankSum=-1.269;SOR=0.693;ANN=A|missense	variant|MODERATE|DVL3|DVL3|transcript|NM	004423.3|Coding|12/15|c.1246G>A|p.Val416Ile|1386/5062|1246/2151|416/716||;VPR=11;TPR=13;TCR=14;PctExtPos=0.214;TDM=5;VAF=0.846;TMMR=0;VMMR=0;MMF=0.000;VMMF=0.000	GT:AD:DP:GQ:PL	0/1:2,12:14:23:351,0,23
SRR8158669	JURKAT	SMART-seq	chr10	101813121	101813121	C	T	chr10	101813121	.	C	T	22.79	.	GENE=MGEA5;AC=1;AF=0.5;AN=2;BaseQRankSum=-1.834;ClippingRankSum=0;DP=6;ExcessHet=3.0103;FS=3.979;MLEAC=1;MLEAF=0.5;MQ=60;MQRankSum=0;QD=3.8;ReadPosRankSum=0.842;SOR=2.225;ANN=T|synonymous	variant|LOW|MGEA5|MGEA5|transcript|NM	012215.3|Coding|3/16|c.258G>A|p.Gln86Gln|701/5202|258/2751|86/916||,T|synonymous	variant|LOW|MGEA5|MGEA5|transcript|NM	001142434.1|Coding|3/15|c.258G>A|p.Gln86Gln|701/5043|258/2592|86/863||;VPR=3;TPR=7;TCR=7;PctExtPos=0.571;TDM=0;VAF=0.429;TMMR=0;VMMR=0;MMF=0.000;VMMF=0.000	GT:AD:DP:GQ:PL	0/1:4,2:6:51:51,0,128
SRR8158669	JURKAT	SMART-seq	chr2	110672714	110672714	C	T	chr2	110672714	.	C	T	232.77	.	GENE=BUB1;AC=1;AF=0.5;AN=2;BaseQRankSum=-2.962;ClippingRankSum=0;DP=16;ExcessHet=3.0103;FS=1.987;MLEAC=1;MLEAF=0.5;MQ=60;MQRankSum=0;QD=14.55;ReadPosRankSum=2.039;SOR=0.307;ANN=T|synonymous	variant|LOW|BUB1|BUB1|transcript|NM	004336.4|Coding|4/25|c.369G>A|p.Gln123Gln|481/3636|369/3258|123/1085||,T|synonymous	variant|LOW|BUB1|BUB1|transcript|NM	001278616.1|Coding|3/24|c.309G>A|p.Gln103Gln|421/3576|309/3198|103/1065||,T|synonymous	variant|LOW|BUB1|BUB1|transcript|NM	001278617.1|Coding|4/24|c.369G>A|p.Gln123Gln|481/3465|369/3087|123/1028||;VPR=8;TPR=12;TCR=16;PctExtPos=0.500;TDM=4;VAF=0.667;TMMR=0;VMMR=0;MMF=0.000;VMMF=0.000	GT:AD:DP:GQ:PL	0/1:7,9:16:99:261,0,205
SRR8158669	JURKAT	SMART-seq	chr20	49223012	49223012	C	T	chr20	49223012	.	C	T	98.77	.	GENE=DDX27;AC=1;AF=0.5;AN=2;BaseQRankSum=-3.588;ClippingRankSum=0;DP=15;ExcessHet=3.0103;FS=15.091;MLEAC=1;MLEAF=0.5;MQ=60;MQRankSum=0;QD=7.05;ReadPosRankSum=0.208;SOR=3.901;ANN=T|missense	variant|MODERATE|DDX27|DDX27|transcript|NM	017895.7|Coding|3/21|c.389C>T|p.Thr130Ile|450/2695|389/2391|130/796||;VPR=1;TPR=1;TCR=15;PctExtPos=0.933;TDM=3;VAF=1.000;TMMR=0;VMMR=0;MMF=0.000;VMMF=0.000	GT:AD:DP:GQ:PL	0/1:8,6:14:99:127,0,247
SRR8158669	JURKAT	SMART-seq	chr6	42938133	42938133	G	C	chr6	42938133	.	G	C	83.77	.	GENE=CNPY3;AC=1;AF=0.5;AN=2;BaseQRankSum=-0.68;ClippingRankSum=0;DP=20;ExcessHet=3.0103;FS=4.964;MLEAC=1;MLEAF=0.5;MQ=60;MQRankSum=0;QD=4.19;ReadPosRankSum=-0.345;SOR=1.952;ANN=C|missense	variant|MODERATE|CNPY3|CNPY3|transcript|NM	006586.3|Coding|5/6|c.539G>C|p.Trp180Ser|988/1765|539/837|180/278||;VPR=3;TPR=17;TCR=19;PctExtPos=0.842;TDM=10;VAF=0.176;TMMR=0;VMMR=0;MMF=0.000;VMMF=0.000	GT:AD:DP:GQ:PL	0/1:15,5:20:99:112,0,469
SRR8158669	JURKAT	SMART-seq	chr11	62824541	62824541	G	A	chr11	62824541	.	G	A	102.77	.	GENE=STX5;AC=1;AF=0.5;AN=2;BaseQRankSum=-1.981;ClippingRankSum=0;DP=7;ExcessHet=3.0103;FS=3.68;MLEAC=1;MLEAF=0.5;MQ=60;MQRankSum=0;QD=14.68;ReadPosRankSum=-1.068;SOR=0.636;ANN=A|missense	variant|MODERATE|STX5|STX5|transcript|NM	003164.4|Coding|9/11|c.704C>T|p.Ala235Val|861/1834|704/1068|235/355||,A|missense	variant|MODERATE|STX5|STX5|transcript|NM	001244666.1|Coding|9/11|c.704C>T|p.Ala235Val|861/1872|704/966|235/321||;VPR=5;TPR=7;TCR=7;PctExtPos=0.286;TDM=2;VAF=0.714;TMMR=0;VMMR=0;MMF=0.000;VMMF=0.000	GT:AD:DP:GQ:PL	0/1:2,5:7:54:131,0,54
SRR8158669	JURKAT	SMART-seq	chr5	37298927	37298927	C	T	chr5	37298927	.	C	T	28.78	.	GENE=NUP155;AC=1;AF=0.5;AN=2;BaseQRankSum=-0.967;ClippingRankSum=0;DP=3;ExcessHet=3.0103;FS=0;MLEAC=1;MLEAF=0.5;MQ=60;MQRankSum=0;QD=9.59;ReadPosRankSum=0.967;SOR=0.223;ANN=T|missense	variant|MODERATE|NUP155|NUP155|transcript|NM	153485.2|Coding|32/35|c.3734G>A|p.Ser1245Asn|3883/4592|3734/4176|1245/1391||,T|missense	variant|MODERATE|NUP155|NUP155|transcript|NM	001278312.1|Coding|31/34|c.3542G>A|p.Ser1181Asn|3691/4400|3542/3984|1181/1327||,T|missense	variant|MODERATE|NUP155|NUP155|transcript|NM	004298.3|Coding|32/35|c.3557G>A|p.Ser1186Asn|4038/4747|3557/3999|1186/1332||;VPR=2;TPR=3;TCR=3;PctExtPos=0.333;TDM=0;VAF=0.667;TMMR=0;VMMR=0;MMF=0.000;VMMF=0.000	GT:AD:DP:GQ:PL	0/1:1,2:3:27:57,0,27
SRR8158669	JURKAT	SMART-seq	chr17	78403881	78403881	G	A	chr17	78403881	.	G	A	32.77	.	GENE=PGS1;AC=1;AF=0.5;AN=2;BaseQRankSum=-2.838;ClippingRankSum=0;DP=12;ExcessHet=3.0103;FS=0;MLEAC=1;MLEAF=0.5;MQ=60;MQRankSum=0;QD=2.73;ReadPosRankSum=-0.349;SOR=1.08;ANN=A|synonymous	variant|LOW|PGS1|PGS1|transcript|NM	024419.4|Coding|7/10|c.1194G>A|p.Leu398Leu|1242/2328|1194/1671|398/556||,A|non	coding	exon	variant|MODIFIER|PGS1|PGS1|transcript|NR	110601.1|Noncoding|6/9|n.1164G>A||||||,A|non	coding	exon	variant|MODIFIER|PGS1|PGS1|transcript|NR	110602.1|Noncoding|6/9|n.1126G>A||||||,A|non	coding	exon	variant|MODIFIER|PGS1|PGS1|transcript|NR	111989.1|Noncoding|6/9|n.994G>A||||||;VPR=3;TPR=11;TCR=12;PctExtPos=0.750;TDM=3;VAF=0.273;TMMR=0;VMMR=0;MMF=0.000;VMMF=0.000	GT:AD:DP:GQ:PL	0/1:9,3:12:61:61,0,291
SRR8158669	JURKAT	SMART-seq	chr19	10561075	10561075	C	T	chr19	10561075	.	C	T	286.77	.	GENE=KRI1;AC=1;AF=0.5;AN=2;BaseQRankSum=-2.363;ClippingRankSum=0;DP=13;ExcessHet=3.0103;FS=0;MLEAC=1;MLEAF=0.5;MQ=60;MQRankSum=0;QD=22.06;ReadPosRankSum=-0.365;SOR=0.859;ANN=T|synonymous	variant|LOW|KRI1|KRI1|transcript|NM	023008.3|Coding|8/19|c.609G>A|p.Gln203Gln|618/3005|609/2130|203/709||;VPR=7;TPR=9;TCR=12;PctExtPos=0.417;TDM=2;VAF=0.778;TMMR=0;VMMR=0;MMF=0.000;VMMF=0.000	GT:AD:DP:GQ:PL	0/1:2,11:13:32:315,0,32
SRR8158669	JURKAT	SMART-seq	chr21	33263007	33263007	C	T	chr21	33263007	.	C	T	128.9	.	GENE=IFNAR2;AC=2;AF=1;AN=2;DP=5;ExcessHet=3.0103;FS=0;MLEAC=2;MLEAF=1;MQ=60;QD=25.78;SOR=1.981;ANN=T|missense	variant|MODERATE|IFNAR2|IFNAR2|transcript|NM	001289125.1|Coding|9/9|c.1055C>T|p.Ala352Val|1460/2966|1055/1548|352/515||,T|missense	variant|MODERATE|IFNAR2|IFNAR2|transcript|NM	207585.2|Coding|9/9|c.1055C>T|p.Ala352Val|1414/2920|1055/1548|352/515||,T|3	prime	UTR	variant|MODIFIER|IFNAR2|IFNAR2|transcript|NM	001289126.1|Coding|8/8|c.*204C>T|||||204|,T|3	prime	UTR	variant|MODIFIER|IFNAR2|IFNAR2|transcript|NM	001289128.1|Coding|8/8|c.*204C>T|||||204|;VPR=5;TPR=5;TCR=5;PctExtPos=0.000;TDM=2;VAF=1.000;TMMR=0;VMMR=0;MMF=0.000;VMMF=0.000	GT:AD:DP:GQ:PL	1/1:0,5:5:15:157,15,0
SRR8158669	JURKAT	SMART-seq	chr10	102067761	102067761	G	A	chr10	102067761	.	G	A	78.77	.	GENE=HPS6;AC=1;AF=0.5;AN=2;BaseQRankSum=0.508;ClippingRankSum=0;DP=9;ExcessHet=3.0103;FS=0;MLEAC=1;MLEAF=0.5;MQ=60;MQRankSum=0;QD=8.75;ReadPosRankSum=1;SOR=0.495;ANN=A|missense	variant|MODERATE|HPS6|HPS6|transcript|NM	024747.5|Coding|1/1|c.2287G>A|p.Asp763Asn|2395/2672|2287/2328|763/775||;VPR=4;TPR=8;TCR=9;PctExtPos=0.556;TDM=1;VAF=0.500;TMMR=0;VMMR=0;MMF=0.000;VMMF=0.000	GT:AD:DP:GQ:PL	0/1:5,4:9:99:107,0,140
SRR8158669	JURKAT	SMART-seq	chr1	156282670	156282670	C	G	chr1	156282670	.	C	G	52.77	.	GENE=SMG5;AC=1;AF=0.5;AN=2;BaseQRankSum=0.18;ClippingRankSum=0;DP=7;ExcessHet=3.0103;FS=3.136;MLEAC=1;MLEAF=0.5;MQ=60;MQRankSum=0;QD=7.54;ReadPosRankSum=-0.328;SOR=0.916;ANN=G|missense	variant|MODERATE|SMG5|SMG5|transcript|NM	015327.2|Coding|1/22|c.11G>C|p.Gly4Ala|160/4563|11/3051|4/1016||;VPR=3;TPR=7;TCR=7;PctExtPos=0.571;TDM=0;VAF=0.429;TMMR=0;VMMR=0;MMF=0.000;VMMF=0.000	GT:AD:DP:GQ:PL	0/1:4,3:7:81:81,0,114
SRR8158669	JURKAT	SMART-seq	chr7	151013265	151013265	C	T	chr7	151013265	.	C	T	137.84	.	GENE=NOS3,ATG9B;AC=2;AF=1;AN=2;DP=6;ExcessHet=3.0103;FS=0;MLEAC=2;MLEAF=1;MQ=60;QD=22.97;SOR=1.329;ANN=T|synonymous	variant|LOW|NOS3|NOS3|transcript|NM	000603.4|Coding|25/27|c.3141C>T|p.Gly1047Gly|3437/4338|3141/3612|1047/1203||,T|3	prime	UTR	variant|MODIFIER|ATG9B|ATG9B|transcript|NM	173681.5|Coding|17/17|c.*670G>A|||||2631|,T|non	coding	exon	variant|MODIFIER|ATG9B|ATG9B|transcript|NR	073169.1|Noncoding|18/18|n.2784G>A||||||;VPR=5;TPR=5;TCR=5;PctExtPos=0.000;TDM=2;VAF=1.000;TMMR=0;VMMR=0;MMF=0.000;VMMF=0.000	GT:AD:DP:GQ:PL	1/1:0,6:6:18:166,18,0
SRR8158669	JURKAT	SMART-seq	chr1	1789241	1789241	G	A	chr1	1789241	.	G	A	158.77	.	GENE=GNB1;AC=1;AF=0.5;AN=2;BaseQRankSum=-4.145;ClippingRankSum=0;DP=26;ExcessHet=3.0103;FS=3.769;MLEAC=1;MLEAF=0.5;MQ=60;MQRankSum=0;QD=6.11;ReadPosRankSum=-0.498;SOR=1.536;ANN=A|missense	variant|MODERATE|GNB1|GNB1|transcript|NM	001282539.1|Coding|9/11|c.728C>T|p.Thr243Ile|1072/3145|728/1023|243/340||,A|missense	variant|MODERATE|GNB1|GNB1|transcript|NM	001282538.1|Coding|8/10|c.428C>T|p.Thr143Ile|975/3048|428/723|143/240||,A|missense	variant|MODERATE|GNB1|GNB1|transcript|NM	002074.4|Coding|10/12|c.728C>T|p.Thr243Ile|1121/3194|728/1023|243/340||;VPR=7;TPR=26;TCR=28;PctExtPos=0.750;TDM=24;VAF=0.269;TMMR=0;VMMR=0;MMF=0.000;VMMF=0.000	GT:AD:DP:GQ:PL	0/1:18,8:26:99:187,0,567
SRR8158669	JURKAT	SMART-seq	chr8	25480036	25480036	G	A	chr8	25480036	.	G	A	43.77	.	GENE=CDCA2;AC=1;AF=0.5;AN=2;BaseQRankSum=-1.96;ClippingRankSum=0;DP=6;ExcessHet=3.0103;FS=3.979;MLEAC=1;MLEAF=0.5;MQ=60;MQRankSum=0;QD=7.29;ReadPosRankSum=-0.189;SOR=2.8;ANN=A|missense	variant|MODERATE|CDCA2|CDCA2|transcript|NM	152562.2|Coding|8/15|c.944G>A|p.Cys315Tyr|1421/3720|944/3072|315/1023||;VPR=1;TPR=3;TCR=6;PctExtPos=0.833;TDM=2;VAF=0.333;TMMR=0;VMMR=0;MMF=0.000;VMMF=0.000	GT:AD:DP:GQ:PL	0/1:3,3:6:72:72,0,101
SRR8158669	JURKAT	SMART-seq	chr17	7222033	7222033	G	C	chr17	7222033	.	G	C	181.77	.	GENE=ACADVL;AC=1;AF=0.5;AN=2;BaseQRankSum=-2.682;ClippingRankSum=0;DP=19;ExcessHet=3.0103;FS=7.425;MLEAC=1;MLEAF=0.5;MQ=60;MQRankSum=0;QD=9.57;ReadPosRankSum=-2.037;SOR=0.895;ANN=C|missense	variant|MODERATE|ACADVL|ACADVL|transcript|NM	001270447.1|Coding|9/21|c.773G>C|p.Ser258Thr|794/2228|773/2037|258/678||,C|missense	variant|MODERATE|ACADVL|ACADVL|transcript|NM	000018.3|Coding|8/20|c.704G>C|p.Ser235Thr|858/2292|704/1968|235/655||,C|missense	variant|MODERATE|ACADVL|ACADVL|transcript|NM	001033859.2|Coding|7/19|c.638G>C|p.Ser213Thr|792/2226|638/1902|213/633||,C|missense	variant|MODERATE|ACADVL|ACADVL|transcript|NM	001270448.1|Coding|7/19|c.476G>C|p.Ser159Thr|933/2367|476/1740|159/579||;VPR=6;TPR=16;TCR=20;PctExtPos=0.700;TDM=12;VAF=0.375;TMMR=0;VMMR=0;MMF=0.000;VMMF=0.000	GT:AD:DP:GQ:PL	0/1:11,8:19:99:210,0,338
SRR8158669	JURKAT	SMART-seq	chr16	1495479	1495479	C	T	chr16	1495479	.	C	T	33.77	.	GENE=TELO2;AC=1;AF=0.5;AN=2;BaseQRankSum=-2.838;ClippingRankSum=0;DP=12;ExcessHet=3.0103;FS=3.09;MLEAC=1;MLEAF=0.5;MQ=60;MQRankSum=0;QD=2.81;ReadPosRankSum=-1.097;SOR=2.494;ANN=T|synonymous	variant|LOW|TELO2|TELO2|transcript|NM	016111.3|Coding|3/21|c.469C>T|p.Leu157Leu|760/3328|469/2514|157/837||;VPR=3;TPR=12;TCR=12;PctExtPos=0.750;TDM=4;VAF=0.250;TMMR=0;VMMR=0;MMF=0.000;VMMF=0.000	GT:AD:DP:GQ:PL	0/1:9,3:12:62:62,0,295
SRR8158669	JURKAT	SMART-seq	chr6	44306989	44306989	G	A	chr6	44306989	.	G	A	135.85	.	GENE=AARS2;AC=1;AF=0.5;AN=2;BaseQRankSum=-1.465;ClippingRankSum=0;DP=7;ExcessHet=3.0103;FS=0;MLEAC=1;MLEAF=0.5;MQ=60;MQRankSum=0;QD=19.41;ReadPosRankSum=-1.068;SOR=0.527;ANN=A|synonymous	variant|LOW|AARS2|AARS2|transcript|NM	020745.3|Coding|7/22|c.1083C>T|p.Ser361Ser|1086/4782|1083/2958|361/985||;VPR=5;TPR=6;TCR=7;PctExtPos=0.286;TDM=2;VAF=0.833;TMMR=0;VMMR=0;MMF=0.000;VMMF=0.000	GT:AD:DP:GQ:PL	0/1:1,6:7:17:164,0,17
SRR8158669	JURKAT	SMART-seq	chr22	41945273	41945273	C	T	chr22	41945273	.	C	T	774.77	.	GENE=CENPM;AC=1;AF=0.5;AN=2;BaseQRankSum=-5.035;ClippingRankSum=0;DP=42;ExcessHet=3.0103;FS=10.1;MLEAC=1;MLEAF=0.5;MQ=60;MQRankSum=0;QD=18.45;ReadPosRankSum=0.377;SOR=1.127;ANN=T|missense	variant|MODERATE|CENPM|CENPM|transcript|NM	024053.3|Coding|4/6|c.262G>A|p.Val88Met|330/930|262/543|88/180||,T|missense	variant|MODERATE|CENPM|CENPM|transcript|NM	001002876.1|Coding|4/5|c.262G>A|p.Val88Met|330/838|262/324|88/107||;VPR=28;TPR=39;TCR=44;PctExtPos=0.364;TDM=34;VAF=0.718;TMMR=0;VMMR=0;MMF=0.000;VMMF=0.000	GT:AD:DP:GQ:PL	0/1:12,30:42:99:803,0,300
SRR8158669	JURKAT	SMART-seq	chr4	766073	766073	G	A	chr4	766073	.	G	A	112.77	.	GENE=PCGF3;AC=1;AF=0.5;AN=2;BaseQRankSum=-3.44;ClippingRankSum=0;DP=13;ExcessHet=3.0103;FS=0;MLEAC=1;MLEAF=0.5;MQ=60;MQRankSum=0;QD=8.67;ReadPosRankSum=0.191;SOR=0.495;ANN=A|synonymous	variant|LOW|PCGF3|PCGF3|transcript|NM	006315.4|Coding|11/11|c.723G>A|p.Leu241Leu|1099/5665|723/729|241/242||;VPR=5;TPR=12;TCR=13;PctExtPos=0.615;TDM=3;VAF=0.417;TMMR=0;VMMR=0;MMF=0.000;VMMF=0.000	GT:AD:DP:GQ:PL	0/1:7,6:13:99:141,0,217
SRR8158669	JURKAT	SMART-seq	chr11	800576	800576	C	T	chr11	800576	.	C	T	41.77	.	GENE=PIDD1;AC=1;AF=0.5;AN=2;BaseQRankSum=-2.189;ClippingRankSum=0;DP=7;ExcessHet=3.0103;FS=0;MLEAC=1;MLEAF=0.5;MQ=60;MQRankSum=0;QD=5.97;ReadPosRankSum=0.18;SOR=1.179;ANN=T|missense	variant|MODERATE|PIDD1|PIDD1|transcript|NM	145886.3|Coding|12/16|c.2008G>A|p.Ala670Thr|2155/3008|2008/2733|670/910||,T|missense	variant|MODERATE|PIDD1|PIDD1|transcript|NM	145887.3|Coding|12/16|c.2008G>A|p.Ala670Thr|2155/2957|2008/2682|670/893||;VPR=3;TPR=7;TCR=8;PctExtPos=0.625;TDM=1;VAF=0.429;TMMR=0;VMMR=0;MMF=0.000;VMMF=0.000	GT:AD:DP:GQ:PL	0/1:4,3:7:70:70,0,124
SRR8158669	JURKAT	SMART-seq	chr3	49013771	49013771	G	A	chr3	49013771	.	G	A	162.77	.	GENE=WDR6;AC=1;AF=0.5;AN=2;BaseQRankSum=-2.2;ClippingRankSum=0;DP=9;ExcessHet=3.0103;FS=10.792;MLEAC=1;MLEAF=0.5;MQ=60;MQRankSum=0;QD=18.09;ReadPosRankSum=0.862;SOR=2.515;ANN=A|missense	variant|MODERATE|WDR6|WDR6|transcript|NM	018031.3|Coding|2/6|c.2327G>A|p.Cys776Tyr|2465/4259|2327/3456|776/1151||;VPR=6;TPR=8;TCR=9;PctExtPos=0.333;TDM=5;VAF=0.750;TMMR=0;VMMR=0;MMF=0.000;VMMF=0.000	GT:AD:DP:GQ:PL	0/1:2,7:9:48:191,0,48
SRR8158669	JURKAT	SMART-seq	chrX	147943292	147943292	G	A	chrX	147943292	.	G	A	73.28	.	GENE=FMR1;AC=2;AF=1;AN=2;DP=3;ExcessHet=3.0103;FS=0;MLEAC=2;MLEAF=1;MQ=60;QD=24.43;SOR=1.179;ANN=A|synonymous	variant|LOW|FMR1|FMR1|transcript|NM	002024.5|Coding|14/17|c.1437G>A|p.Arg479Arg|1666/4411|1437/1899|479/632||,A|synonymous	variant|LOW|FMR1|FMR1|transcript|NM	001185076.1|Coding|13/16|c.1374G>A|p.Arg458Arg|1603/4348|1374/1836|458/611||,A|synonymous	variant|LOW|FMR1|FMR1|transcript|NM	001185082.1|Coding|13/16|c.1374G>A|p.Arg458Arg|1603/4273|1374/1761|458/586||,A|intron	variant|MODIFIER|FMR1|FMR1|transcript|NM	001185075.1|Coding|13/15|c.1276-1652G>A||||||,A|intron	variant|MODIFIER|FMR1|FMR1|transcript|NM	001185081.1|Coding|12/14|c.1213-1652G>A||||||,A|intron	variant|MODIFIER|FMR1|FMR1|transcript|NR	033699.1|Noncoding|13/15|n.1505-1577G>A||||||,A|intron	variant|MODIFIER|FMR1|FMR1|transcript|NR	033700.1|Noncoding|12/14|n.1442-1577G>A||||||;VPR=3;TPR=3;TCR=3;PctExtPos=0.000;TDM=0;VAF=1.000;TMMR=0;VMMR=0;MMF=0.000;VMMF=0.000	GT:AD:DP:GQ:PL	1/1:0,3:3:9:101,9,0
SRR8158669	JURKAT	SMART-seq	chr1	23694702	23694702	G	A	chr1	23694702	.	G	A	246.77	.	GENE=RPL11;AC=1;AF=0.5;AN=2;BaseQRankSum=-3.628;ClippingRankSum=0;DP=26;ExcessHet=3.0103;FS=3.442;MLEAC=1;MLEAF=0.5;MQ=60;MQRankSum=0;QD=9.49;ReadPosRankSum=-0.082;SOR=1.209;ANN=A|missense	variant|MODERATE|RPL11|RPL11|transcript|NM	000975.3|Coding|4/6|c.307G>A|p.Gly103Arg|352/635|307/537|103/178||,A|missense	variant|MODERATE|RPL11|RPL11|transcript|NM	001199802.1|Coding|4/6|c.304G>A|p.Gly102Arg|349/632|304/534|102/177||;VPR=11;TPR=23;TCR=27;PctExtPos=0.593;TDM=20;VAF=0.478;TMMR=1;VMMR=1;MMF=0.043;VMMF=0.091	GT:AD:DP:GQ:PL	0/1:15,11:26:99:275,0,458
SRR8158669	JURKAT	SMART-seq	chr19	46723146	46723146	G	C	chr19	46723146	.	G	C	321.77	.	GENE=STRN4;AC=1;AF=0.5;AN=2;BaseQRankSum=1.361;ClippingRankSum=0;DP=16;ExcessHet=3.0103;FS=0;MLEAC=1;MLEAF=0.5;MQ=60;MQRankSum=0;QD=20.11;ReadPosRankSum=-1.122;SOR=0.593;ANN=C|missense	variant|MODERATE|STRN4|STRN4|transcript|NM	001039877.1|Coding|13/18|c.1754C>G|p.Pro585Arg|1787/3210|1754/2283|585/760||,C|missense	variant|MODERATE|STRN4|STRN4|transcript|NM	013403.2|Coding|13/18|c.1733C>G|p.Pro578Arg|1766/3189|1733/2262|578/753||;VPR=12;TPR=16;TCR=16;PctExtPos=0.250;TDM=4;VAF=0.750;TMMR=0;VMMR=0;MMF=0.000;VMMF=0.000	GT:AD:DP:GQ:PL	0/1:4,12:16:79:350,0,79
SRR8158669	JURKAT	SMART-seq	chr1	39485717	39485717	A	G	chr1	39485717	.	A	G	45.74	.	GENE=MACF1;AC=2;AF=1;AN=2;DP=2;ExcessHet=3.0103;FS=0;MLEAC=2;MLEAF=1;MQ=60;QD=22.87;SOR=0.693;ANN=G|missense	variant|MODERATE|MACF1|MACF1|transcript|NM	012090.5|Coding|93/93|c.16216A>G|p.Asn5406Asp|16268/17689|16216/16293|5406/5430||;VPR=2;TPR=2;TCR=2;PctExtPos=0.000;TDM=0;VAF=1.000;TMMR=0;VMMR=0;MMF=0.000;VMMF=0.000	GT:AD:DP:GQ:PL	1/1:0,2:2:6:73,6,0
SRR8158669	JURKAT	SMART-seq	chr19	4433523	4433523	G	A	chr19	4433523	.	G	A	214.77	.	GENE=CHAF1A;AC=1;AF=0.5;AN=2;BaseQRankSum=-1.167;ClippingRankSum=0;DP=16;ExcessHet=3.0103;FS=0;MLEAC=1;MLEAF=0.5;MQ=60;MQRankSum=0;QD=13.42;ReadPosRankSum=-0.471;SOR=0.732;ANN=A|missense	variant|MODERATE|CHAF1A|CHAF1A|transcript|NM	005483.2|Coding|13/15|c.2657G>A|p.Arg886His|2757/3343|2657/2871|886/956||;VPR=7;TPR=13;TCR=16;PctExtPos=0.562;TDM=5;VAF=0.538;TMMR=0;VMMR=0;MMF=0.000;VMMF=0.000	GT:AD:DP:GQ:PL	0/1:7,9:16:99:243,0,191
SRR8158669	JURKAT	SMART-seq	chr9	132402789	132402789	G	A	chr9	132402789	.	G	A	81.81	.	GENE=TTF1;AC=1;AF=0.5;AN=2;BaseQRankSum=-1.282;ClippingRankSum=0;DP=5;ExcessHet=3.0103;FS=0;MLEAC=1;MLEAF=0.5;MQ=60;MQRankSum=0;QD=16.36;ReadPosRankSum=-0.253;SOR=0.693;ANN=A|synonymous	variant|LOW|TTF1|TTF1|transcript|NM	007344.3|Coding|2/11|c.33C>T|p.His11His|102/3153|33/2718|11/905||,A|intron	variant|MODIFIER|TTF1|TTF1|transcript|NM	001205296.1|Coding|1/9|c.-178-2531C>T||||||;VPR=4;TPR=5;TCR=5;PctExtPos=0.200;TDM=1;VAF=0.800;TMMR=0;VMMR=0;MMF=0.000;VMMF=0.000	GT:AD:DP:GQ:PL	0/1:1,4:5:20:110,0,20
SRR8158669	JURKAT	SMART-seq	chr12	122940195	122940195	C	T	chr12	122940195	.	C	T	71.28	.	GENE=ABCB9;AC=2;AF=1;AN=2;DP=3;ExcessHet=3.0103;FS=0;MLEAC=2;MLEAF=1;MQ=60;QD=23.76;SOR=1.179;ANN=T|synonymous	variant|LOW|ABCB9|ABCB9|transcript|NM	019625.3|Coding|9/12|c.1659G>A|p.Glu553Glu|1969/3530|1659/2301|553/766||,T|synonymous	variant|LOW|ABCB9|ABCB9|transcript|NM	001243014.1|Coding|9/12|c.1659G>A|p.Glu553Glu|1969/2443|1659/2046|553/681||,T|synonymous	variant|LOW|ABCB9|ABCB9|transcript|NM	203444.3|Coding|9/12|c.1659G>A|p.Glu553Glu|1969/2636|1659/2052|553/683||,T|synonymous	variant|LOW|ABCB9|ABCB9|transcript|NM	001243013.1|Coding|8/11|c.1470G>A|p.Glu490Glu|1780/3341|1470/2112|490/703||,T|synonymous	variant|LOW|ABCB9|ABCB9|transcript|NM	019624.3|Coding|8/11|c.1530G>A|p.Glu510Glu|1840/3401|1530/2172|510/723||;VPR=2;TPR=2;TCR=3;PctExtPos=0.333;TDM=0;VAF=1.000;TMMR=0;VMMR=0;MMF=0.000;VMMF=0.000	GT:AD:DP:GQ:PL	1/1:0,3:3:9:99,9,0
SRR8158669	JURKAT	SMART-seq	chr22	39521539	39521539	G	A	chr22	39521539	.	G	A	216.77	.	GENE=ATF4;AC=1;AF=0.5;AN=2;BaseQRankSum=-4.534;ClippingRankSum=0;DP=30;ExcessHet=3.0103;FS=1.537;MLEAC=1;MLEAF=0.5;MQ=60;MQRankSum=0;QD=7.23;ReadPosRankSum=0.156;SOR=1.071;ANN=A|missense	variant|MODERATE|ATF4|ATF4|transcript|NM	001675.4|Coding|1/2|c.94G>A|p.Gly32Ser|981/2027|94/1056|32/351||,A|missense	variant|MODERATE|ATF4|ATF4|transcript|NM	182810.2|Coding|2/3|c.94G>A|p.Gly32Ser|374/1420|94/1056|32/351||;VPR=8;TPR=25;TCR=30;PctExtPos=0.733;TDM=27;VAF=0.320;TMMR=0;VMMR=0;MMF=0.000;VMMF=0.000	GT:AD:DP:GQ:PL	0/1:20,10:30:99:245,0,633
SRR8158669	JURKAT	SMART-seq	chr7	2538621	2538621	C	T	chr7	2538621	.	C	T	39.77	.	GENE=BRAT1;AC=1;AF=0.5;AN=2;BaseQRankSum=-2.823;ClippingRankSum=0;DP=10;ExcessHet=3.0103;FS=2.43;MLEAC=1;MLEAF=0.5;MQ=60;MQRankSum=0;QD=3.98;ReadPosRankSum=0.06;SOR=1.609;ANN=T|synonymous	variant|LOW|BRAT1|BRAT1|transcript|NM	152743.3|Coding|14/14|c.1914G>A|p.Val638Val|2202/3013|1914/2466|638/821||;VPR=3;TPR=6;TCR=10;PctExtPos=0.700;TDM=3;VAF=0.500;TMMR=0;VMMR=0;MMF=0.000;VMMF=0.000	GT:AD:DP:GQ:PL	0/1:6,4:10:68:68,0,185
SRR8158669	JURKAT	SMART-seq	chr7	151055085	151055085	C	T	chr7	151055085	.	C	T	39.77	.	GENE=CDK5;AC=1;AF=0.5;AN=2;BaseQRankSum=-2.189;ClippingRankSum=0;DP=7;ExcessHet=3.0103;FS=0;MLEAC=1;MLEAF=0.5;MQ=60;MQRankSum=0;QD=5.68;ReadPosRankSum=-0.484;SOR=1.179;ANN=T|missense	variant|MODERATE|CDK5|CDK5|transcript|NM	004935.3|Coding|9/12|c.592G>A|p.Ala198Thr|709/1193|592/879|198/292||,T|missense	variant|MODERATE|CDK5|CDK5|transcript|NM	001164410.1|Coding|8/11|c.496G>A|p.Ala166Thr|613/1094|496/783|166/260||;VPR=2;TPR=6;TCR=8;PctExtPos=0.750;TDM=2;VAF=0.333;TMMR=0;VMMR=0;MMF=0.000;VMMF=0.000	GT:AD:DP:GQ:PL	0/1:4,3:7:68:68,0,131
SRR8158669	JURKAT	SMART-seq	chr16	8895045	8895045	G	A	chr16	8895045	.	G	A	26.78	.	GENE=USP7;AC=1;AF=0.5;AN=2;BaseQRankSum=-1.383;ClippingRankSum=0;DP=4;ExcessHet=3.0103;FS=0;MLEAC=1;MLEAF=0.5;MQ=60;MQRankSum=0;QD=6.69;ReadPosRankSum=0.431;SOR=2.303;ANN=A|synonymous	variant|LOW|USP7|USP7|transcript|NM	003470.2|Coding|28/31|c.3025C>T|p.Leu1009Leu|3224/5412|3025/3309|1009/1102||,A|synonymous	variant|LOW|USP7|USP7|transcript|NM	001286457.1|Coding|28/31|c.2977C>T|p.Leu993Leu|3093/5281|2977/3261|993/1086||,A|synonymous	variant|LOW|USP7|USP7|transcript|NM	001286458.1|Coding|29/32|c.2728C>T|p.Leu910Leu|3268/5456|2728/3012|910/1003||;VPR=2;TPR=3;TCR=4;PctExtPos=0.500;TDM=1;VAF=0.667;TMMR=0;VMMR=0;MMF=0.000;VMMF=0.000	GT:AD:DP:GQ:PL	0/1:2,2:4:55:55,0,61
SRR8158669	JURKAT	SMART-seq	chr4	40243867	40243867	C	T	chr4	40243867	.	C	T	393.77	.	GENE=RHOH;AC=1;AF=0.5;AN=2;BaseQRankSum=-3.431;ClippingRankSum=0;DP=22;ExcessHet=3.0103;FS=2.126;MLEAC=1;MLEAF=0.5;MQ=60;MQRankSum=0;QD=17.9;ReadPosRankSum=1.545;SOR=0.264;ANN=T|stop	gained|HIGH|RHOH|RHOH|transcript|NM	001278359.1|Coding|4/4|c.481C>T|p.Gln161*|1371/2268|481/576|161/191||,T|stop	gained|HIGH|RHOH|RHOH|transcript|NM	001278368.1|Coding|3/3|c.481C>T|p.Gln161*|1139/2036|481/576|161/191||,T|stop	gained|HIGH|RHOH|RHOH|transcript|NM	001278364.1|Coding|5/5|c.481C>T|p.Gln161*|1330/2227|481/576|161/191||,T|stop	gained|HIGH|RHOH|RHOH|transcript|NM	001278365.1|Coding|4/4|c.481C>T|p.Gln161*|1168/2065|481/576|161/191||,T|stop	gained|HIGH|RHOH|RHOH|transcript|NM	001278366.1|Coding|4/4|c.481C>T|p.Gln161*|1148/2045|481/576|161/191||,T|stop	gained|HIGH|RHOH|RHOH|transcript|NM	001278367.1|Coding|3/3|c.481C>T|p.Gln161*|968/1865|481/576|161/191||,T|stop	gained|HIGH|RHOH|RHOH|transcript|NM	001278369.1|Coding|3/3|c.481C>T|p.Gln161*|975/1872|481/576|161/191||,T|stop	gained|HIGH|RHOH|RHOH|transcript|NM	001278360.1|Coding|4/4|c.481C>T|p.Gln161*|1357/2254|481/576|161/191||,T|stop	gained|HIGH|RHOH|RHOH|transcript|NM	001278361.1|Coding|4/4|c.481C>T|p.Gln161*|1333/2230|481/576|161/191||,T|stop	gained|HIGH|RHOH|RHOH|transcript|NM	001278362.1|Coding|4/4|c.481C>T|p.Gln161*|1259/2156|481/576|161/191||,T|stop	gained|HIGH|RHOH|RHOH|transcript|NM	001278363.1|Coding|3/3|c.481C>T|p.Gln161*|1217/2114|481/576|161/191||,T|stop	gained|HIGH|RHOH|RHOH|transcript|NM	004310.4|Coding|3/3|c.481C>T|p.Gln161*|1205/2102|481/576|161/191||;VPR=13;TPR=16;TCR=21;PctExtPos=0.381;TDM=9;VAF=0.812;TMMR=0;VMMR=0;MMF=0.000;VMMF=0.000	GT:AD:DP:GQ:PL	0/1:5,17:22:99:422,0,115
SRR8158669	JURKAT	SMART-seq	chr7	66953249	66953249	G	A	chr7	66953249	.	G	A	219.77	.	GENE=TMEM248;AC=1;AF=0.5;AN=2;BaseQRankSum=-3.821;ClippingRankSum=0;DP=19;ExcessHet=3.0103;FS=4.561;MLEAC=1;MLEAF=0.5;MQ=60;MQRankSum=0;QD=11.57;ReadPosRankSum=0.566;SOR=1.981;ANN=A|synonymous	variant|LOW|TMEM248|TMEM248|transcript|NM	017994.4|Coding|6/7|c.804G>A|p.Leu268Leu|1068/4238|804/945|268/314||;VPR=9;TPR=17;TCR=19;PctExtPos=0.526;TDM=6;VAF=0.529;TMMR=0;VMMR=0;MMF=0.000;VMMF=0.000	GT:AD:DP:GQ:PL	0/1:9,10:19:99:248,0,282
SRR8158669	JURKAT	SMART-seq	chr10	248551	248551	G	A	chr10	248551	.	G	A	38.74	.	GENE=ZMYND11;AC=2;AF=1;AN=2;DP=2;ExcessHet=3.0103;FS=0;MLEAC=2;MLEAF=1;MQ=60;QD=19.37;SOR=0.693;ANN=A|synonymous	variant|LOW|ZMYND11|ZMYND11|transcript|NM	006624.5|Coding|13/15|c.1443G>A|p.Arg481Arg|1784/4317|1443/1809|481/602||,A|synonymous	variant|LOW|ZMYND11|ZMYND11|transcript|NM	212479.3|Coding|13/14|c.1440G>A|p.Arg480Arg|1868/2812|1440/1704|480/567||,A|synonymous	variant|LOW|ZMYND11|ZMYND11|transcript|NM	001202465.1|Coding|11/13|c.1188G>A|p.Arg396Arg|1616/4149|1188/1554|396/517||,A|synonymous	variant|LOW|ZMYND11|ZMYND11|transcript|NM	001202466.1|Coding|12/14|c.1278G>A|p.Arg426Arg|1706/4239|1278/1644|426/547||,A|synonymous	variant|LOW|ZMYND11|ZMYND11|transcript|NM	001202464.1|Coding|12/14|c.1281G>A|p.Arg427Arg|1376/3909|1281/1647|427/548||,A|synonymous	variant|LOW|ZMYND11|ZMYND11|transcript|NM	001202467.1|Coding|11/12|c.1281G>A|p.Arg427Arg|1300/2244|1281/1545|427/514||,A|synonymous	variant|LOW|ZMYND11|ZMYND11|transcript|NM	001202468.1|Coding|12/13|c.1443G>A|p.Arg481Arg|1462/2406|1443/1707|481/568||;VPR=1;TPR=1;TCR=2;PctExtPos=0.500;TDM=1;VAF=1.000;TMMR=0;VMMR=0;MMF=0.000;VMMF=0.000	GT:AD:DP:GQ:PL	1/1:0,2:2:6:66,6,0
SRR8158669	JURKAT	SMART-seq	chr19	885791	885791	C	T	chr19	885791	.	C	T	128.77	.	GENE=MED16;AC=1;AF=0.5;AN=2;BaseQRankSum=-2.977;ClippingRankSum=0;DP=14;ExcessHet=3.0103;FS=0;MLEAC=1;MLEAF=0.5;MQ=60;MQRankSum=0;QD=9.2;ReadPosRankSum=0.312;SOR=0.79;ANN=T|synonymous	variant|LOW|MED16|MED16|transcript|NM	005481.2|Coding|5/16|c.858G>A|p.Leu286Leu|1009/2924|858/2634|286/877||;VPR=5;TPR=11;TCR=13;PctExtPos=0.615;TDM=3;VAF=0.455;TMMR=0;VMMR=0;MMF=0.000;VMMF=0.000	GT:AD:DP:GQ:PL	0/1:7,7:14:99:157,0,207
SRR8158669	JURKAT	SMART-seq	chr11	65083636	65083636	C	T	chr11	65083636	.	C	T	194.77	.	GENE=CDCA5;AC=1;AF=0.5;AN=2;BaseQRankSum=-3.694;ClippingRankSum=0;DP=20;ExcessHet=3.0103;FS=4.738;MLEAC=1;MLEAF=0.5;MQ=60;MQRankSum=0;QD=9.74;ReadPosRankSum=0.978;SOR=0.122;ANN=T|stop	gained|HIGH|CDCA5|CDCA5|transcript|NM	080668.3|Coding|2/6|c.134G>A|p.Trp45*|299/2576|134/759|45/252||;VPR=8;TPR=18;TCR=21;PctExtPos=0.619;TDM=22;VAF=0.444;TMMR=0;VMMR=0;MMF=0.000;VMMF=0.000	GT:AD:DP:GQ:PL	0/1:11,9:20:99:223,0,346
SRR8158669	JURKAT	SMART-seq	chr19	10921743	10921743	C	T	chr19	10921743	.	C	T	121.9	.	GENE=CARM1;AC=2;AF=1;AN=2;DP=5;ExcessHet=3.0103;FS=0;MLEAC=2;MLEAF=1;MQ=60;QD=24.38;SOR=1.981;ANN=T|missense	variant|MODERATE|CARM1|CARM1|transcript|NM	199141.1|Coding|16/16|c.1813C>T|p.His605Tyr|1939/2968|1813/1827|605/608||;VPR=4;TPR=4;TCR=5;PctExtPos=0.200;TDM=0;VAF=1.000;TMMR=0;VMMR=0;MMF=0.000;VMMF=0.000	GT:AD:DP:GQ:PL	1/1:0,5:5:15:150,15,0
SRR8158669	JURKAT	SMART-seq	chr11	112039349	112039349	G	A	chr11	112039349	.	G	A	93.77	.	GENE=DLAT;AC=1;AF=0.5;AN=2;BaseQRankSum=-2.881;ClippingRankSum=0;DP=10;ExcessHet=3.0103;FS=2.808;MLEAC=1;MLEAF=0.5;MQ=60;MQRankSum=0;QD=9.38;ReadPosRankSum=1.264;SOR=0.662;ANN=A|missense	variant|MODERATE|DLAT|DLAT|transcript|NM	001931.4|Coding|7/14|c.1081G>A|p.Ala361Thr|1740/4346|1081/1944|361/647||;VPR=6;TPR=11;TCR=11;PctExtPos=0.455;TDM=1;VAF=0.545;TMMR=0;VMMR=0;MMF=0.000;VMMF=0.000	GT:AD:DP:GQ:PL	0/1:5,5:10:99:122,0,158
SRR8158669	JURKAT	SMART-seq	chr4	158671727	158671727	G	T	chr4	158671727	.	G	T	43.77	.	GENE=C4orf46;AC=1;AF=0.5;AN=2;BaseQRankSum=-2.369;ClippingRankSum=0;DP=8;ExcessHet=3.0103;FS=0;MLEAC=1;MLEAF=0.5;MQ=60;MQRankSum=0;QD=5.47;ReadPosRankSum=1.15;SOR=1.034;ANN=T|synonymous	variant|LOW|C4orf46|C4orf46|transcript|NM	001008393.3|Coding|1/2|c.75C>A|p.Ala25Ala|324/3529|75/342|25/113||,T|intron	variant|MODIFIER|C4orf46|C4orf46|transcript|NR	077234.1|Noncoding|1/1|n.259+270C>A||||||,T|intron	variant|MODIFIER|C4orf46|C4orf46|transcript|NR	077235.1|Noncoding|1/1|n.259+270C>A||||||;VPR=3;TPR=6;TCR=8;PctExtPos=0.625;TDM=2;VAF=0.500;TMMR=0;VMMR=0;MMF=0.000;VMMF=0.000	GT:AD:DP:GQ:PL	0/1:5,3:8:72:72,0,156
SRR8158669	JURKAT	SMART-seq	chr12	57516290	57516290	G	A	chr12	57516290	.	G	A	79.77	.	GENE=MARS;AC=1;AF=0.5;AN=2;BaseQRankSum=-3.866;ClippingRankSum=0;DP=17;ExcessHet=3.0103;FS=2.271;MLEAC=1;MLEAF=0.5;MQ=60;MQRankSum=0;QD=4.69;ReadPosRankSum=-0.334;SOR=0.735;ANN=A|missense	variant|MODERATE|MARS|MARS|transcript|NM	004990.3|Coding|20/21|c.2509G>A|p.Ala837Thr|2647/2915|2509/2703|837/900||;VPR=4;TPR=16;TCR=17;PctExtPos=0.765;TDM=8;VAF=0.250;TMMR=0;VMMR=0;MMF=0.000;VMMF=0.000	GT:AD:DP:GQ:PL	0/1:12,5:17:99:108,0,390
SRR8158669	JURKAT	SMART-seq	chr14	102341992	102341992	T	C	chr14	102341992	.	T	C	70.28	.	GENE=ZNF839;AC=2;AF=1;AN=2;DP=3;ExcessHet=3.0103;FS=0;MLEAC=2;MLEAF=1;MQ=60;QD=23.43;SOR=2.833;ANN=C|missense	variant|MODERATE|ZNF839|ZNF839|transcript|NM	018335.4|Coding|8/8|c.2597T>C|p.Val866Ala|2612/3794|2597/2784|866/927||,C|missense	variant|MODERATE|ZNF839|ZNF839|transcript|NM	001267827.1|Coding|8/8|c.2249T>C|p.Val750Ala|2599/3781|2249/2436|750/811||,C|missense	variant|MODERATE|ZNF839|ZNF839|transcript|NM	001267828.1|Coding|8/8|c.2249T>C|p.Val750Ala|2530/3712|2249/2436|750/811||;VPR=3;TPR=3;TCR=3;PctExtPos=0.000;TDM=0;VAF=1.000;TMMR=0;VMMR=0;MMF=0.000;VMMF=0.000	GT:AD:DP:GQ:PL	1/1:0,3:3:9:98,9,0
SRR8158669	JURKAT	SMART-seq	chr20	34105501	34105501	C	T	chr20	34105501	.	C	T	59.77	.	GENE=EIF2S2;AC=1;AF=0.5;AN=2;BaseQRankSum=-1.645;ClippingRankSum=0;DP=5;ExcessHet=3.0103;FS=3.979;MLEAC=1;MLEAF=0.5;MQ=60;MQRankSum=0;QD=11.95;ReadPosRankSum=-0.524;SOR=0.859;ANN=T|synonymous	variant|LOW|EIF2S2|EIF2S2|transcript|NM	003908.3|Coding|2/9|c.60G>A|p.Lys20Lys|229/2592|60/1002|20/333||;VPR=14;TPR=21;TCR=23;PctExtPos=0.391;TDM=12;VAF=0.667;TMMR=16;VMMR=11;MMF=0.762;VMMF=0.786	GT:AD:DP:GQ:PL	0/1:2,3:5:58:88,0,58
SRR8158669	JURKAT	SMART-seq	chr3	48688730	48688730	T	C	chr3	48688730	.	T	C	94.77	.	GENE=IP6K2;AC=1;AF=0.5;AN=2;BaseQRankSum=3.532;ClippingRankSum=0;DP=22;ExcessHet=3.0103;FS=8.704;MLEAC=1;MLEAF=0.5;MQ=60;MQRankSum=0;QD=4.31;ReadPosRankSum=-1.182;SOR=2.998;ANN=C|missense	variant|MODERATE|IP6K2|IP6K2|transcript|NM	001005909.2|Coding|6/6|c.824A>G|p.Tyr275Cys|1073/1800|824/1281|275/426||,C|missense	variant|MODERATE|IP6K2|IP6K2|transcript|NM	016291.3|Coding|6/6|c.824A>G|p.Tyr275Cys|1076/1803|824/1281|275/426||;VPR=5;TPR=22;TCR=22;PctExtPos=0.773;TDM=3;VAF=0.227;TMMR=0;VMMR=0;MMF=0.000;VMMF=0.000	GT:AD:DP:GQ:PL	0/1:17,5:22:99:123,0,426
SRR8158669	JURKAT	SMART-seq	chr4	37840163	37840163	A	G	chr4	37840163	.	A	G	31.78	.	GENE=PGM2;AC=1;AF=0.5;AN=2;BaseQRankSum=0;ClippingRankSum=0;DP=3;ExcessHet=3.0103;FS=0;MLEAC=1;MLEAF=0.5;MQ=60;MQRankSum=0;QD=10.59;ReadPosRankSum=-0.431;SOR=0.223;ANN=G|missense	variant|MODERATE|PGM2|PGM2|transcript|NM	018290.3|Coding|6/14|c.623A>G|p.Asp208Gly|696/3238|623/1839|208/612||;VPR=2;TPR=3;TCR=3;PctExtPos=0.333;TDM=0;VAF=0.667;TMMR=0;VMMR=0;MMF=0.000;VMMF=0.000	GT:AD:DP:GQ:PL	0/1:1,2:3:25:60,0,25
SRR8158669	JURKAT	SMART-seq	chr1	16988442	16988442	T	A	chr1	16988442	.	T	A	26.78	.	GENE=ATP13A2;AC=1;AF=0.5;AN=2;BaseQRankSum=-1.036;ClippingRankSum=0;DP=6;ExcessHet=3.0103;FS=3.979;MLEAC=1;MLEAF=0.5;MQ=60;MQRankSum=0;QD=4.46;ReadPosRankSum=1.282;SOR=2.8;ANN=A|missense	variant|MODERATE|ATP13A2|ATP13A2|transcript|NM	022089.3|Coding|24/29|c.2642A>T|p.Asn881Ile|2876/4040|2642/3543|881/1180||,A|missense	variant|MODERATE|ATP13A2|ATP13A2|transcript|NM	001141973.2|Coding|24/29|c.2627A>T|p.Asn876Ile|2861/4025|2627/3528|876/1175||,A|missense	variant|MODERATE|ATP13A2|ATP13A2|transcript|NM	001141974.2|Coding|23/27|c.2510A>T|p.Asn837Ile|2744/3738|2510/3477|837/1158||;VPR=2;TPR=5;TCR=5;PctExtPos=0.600;TDM=0;VAF=0.400;TMMR=0;VMMR=0;MMF=0.000;VMMF=0.000	GT:AD:DP:GQ:PL	0/1:3,3:6:55:55,0,80
SRR8158669	JURKAT	SMART-seq	chr19	891027	891027	C	T	chr19	891027	.	C	T	67.77	.	GENE=MED16;AC=1;AF=0.5;AN=2;BaseQRankSum=-2.823;ClippingRankSum=0;DP=10;ExcessHet=3.0103;FS=0;MLEAC=1;MLEAF=0.5;MQ=60;MQRankSum=0;QD=6.78;ReadPosRankSum=-0.728;SOR=0.307;ANN=T|synonymous	variant|LOW|MED16|MED16|transcript|NM	005481.2|Coding|2/16|c.105G>A|p.Leu35Leu|256/2924|105/2634|35/877||;VPR=3;TPR=9;TCR=11;PctExtPos=0.727;TDM=5;VAF=0.333;TMMR=0;VMMR=0;MMF=0.000;VMMF=0.000	GT:AD:DP:GQ:PL	0/1:6,4:10:96:96,0,200
SRR8158669	JURKAT	SMART-seq	chr6	42929624	42929624	G	A	chr6	42929624	.	G	A	30.77	.	GENE=CNPY3;AC=1;AF=0.5;AN=2;BaseQRankSum=-2.638;ClippingRankSum=0;DP=10;ExcessHet=3.0103;FS=0;MLEAC=1;MLEAF=0.5;MQ=60;MQRankSum=0;QD=3.08;ReadPosRankSum=0.674;SOR=0.223;ANN=A|synonymous	variant|LOW|CNPY3|CNPY3|transcript|NM	006586.3|Coding|1/6|c.54G>A|p.Leu18Leu|503/1765|54/837|18/278||;VPR=3;TPR=11;TCR=12;PctExtPos=0.750;TDM=3;VAF=0.273;TMMR=2;VMMR=0;MMF=0.182;VMMF=0.000	GT:AD:DP:GQ:PL	0/1:7,3:10:59:59,0,238
SRR8158669	JURKAT	SMART-seq	chr1	32207641	32207641	G	A	chr1	32207641	.	G	A	130.9	.	GENE=IQCC;AC=2;AF=1;AN=2;DP=5;ExcessHet=3.0103;FS=0;MLEAC=2;MLEAF=1;MQ=60;QD=26.18;SOR=1.022;ANN=A|synonymous	variant|LOW|IQCC|IQCC|transcript|NM	001160042.1|Coding|5/5|c.1200G>A|p.Leu400Leu|1247/2293|1200/1641|400/546||,A|synonymous	variant|LOW|IQCC|IQCC|transcript|NM	018134.2|Coding|5/5|c.960G>A|p.Leu320Leu|1007/2053|960/1401|320/466||;VPR=4;TPR=4;TCR=5;PctExtPos=0.200;TDM=2;VAF=1.000;TMMR=0;VMMR=0;MMF=0.000;VMMF=0.000	GT:AD:DP:GQ:PL	1/1:0,5:5:15:159,15,0
SRR8158669	JURKAT	SMART-seq	chr17	44886711	44886711	C	T	chr17	44886711	.	C	T	76.77	.	GENE=EFTUD2;AC=1;AF=0.5;AN=2;BaseQRankSum=-2.974;ClippingRankSum=0;DP=17;ExcessHet=3.0103;FS=0;MLEAC=1;MLEAF=0.5;MQ=60;MQRankSum=0;QD=4.52;ReadPosRankSum=-1.69;SOR=1.022;ANN=T|missense	variant|MODERATE|EFTUD2|EFTUD2|transcript|NM	001258353.1|Coding|3/28|c.145G>A|p.Asp49Asn|543/4304|145/2919|49/972||,T|missense	variant|MODERATE|EFTUD2|EFTUD2|transcript|NM	001142605.1|Coding|2/27|c.40G>A|p.Asp14Asn|297/4058|40/2814|14/937||,T|missense	variant|MODERATE|EFTUD2|EFTUD2|transcript|NM	001258354.1|Coding|3/28|c.145G>A|p.Asp49Asn|406/4137|145/2889|49/962||,T|missense	variant|MODERATE|EFTUD2|EFTUD2|transcript|NM	004247.3|Coding|3/28|c.145G>A|p.Asp49Asn|406/4167|145/2919|49/972||;VPR=5;TPR=16;TCR=18;PctExtPos=0.722;TDM=8;VAF=0.312;TMMR=0;VMMR=0;MMF=0.000;VMMF=0.000	GT:AD:DP:GQ:PL	0/1:12,5:17:99:105,0,391
SRR8158669	JURKAT	SMART-seq	chr19	39329064	39329064	G	T	chr19	39329064	.	G	T	485.77	.	GENE=GMFG;AC=1;AF=0.5;AN=2;BaseQRankSum=0.72;ClippingRankSum=0;DP=47;ExcessHet=3.0103;FS=1.241;MLEAC=1;MLEAF=0.5;MQ=60;MQRankSum=0;QD=10.56;ReadPosRankSum=1.774;SOR=0.428;ANN=T|missense	variant|MODERATE|GMFG|GMFG|transcript|NM	004877.3|Coding|6/7|c.293C>A|p.Pro98Gln|403/659|293/429|98/142||,T|missense	variant|MODERATE|GMFG|GMFG|transcript|NM	001301008.1|Coding|5/6|c.170C>A|p.Pro57Gln|306/562|170/306|57/101||;VPR=14;TPR=42;TCR=47;PctExtPos=0.702;TDM=119;VAF=0.333;TMMR=0;VMMR=0;MMF=0.000;VMMF=0.000	GT:AD:DP:GQ:PL	0/1:31,15:46:99:514,0,1722
SRR8158669	JURKAT	SMART-seq	chr1	171783991	171783991	C	T	chr1	171783991	.	C	T	73.77	.	GENE=METTL13;AC=1;AF=0.5;AN=2;BaseQRankSum=-2.965;ClippingRankSum=0;DP=11;ExcessHet=3.0103;FS=2.632;MLEAC=1;MLEAF=0.5;MQ=60;MQRankSum=0;QD=6.71;ReadPosRankSum=-0.903;SOR=1.535;ANN=T|synonymous	variant|LOW|METTL13|METTL13|transcript|NM	015935.4|Coding|2/8|c.405C>T|p.Thr135Thr|752/3407|405/2100|135/699||,T|synonymous	variant|LOW|METTL13|METTL13|transcript|NM	001007239.1|Coding|2/8|c.405C>T|p.Thr135Thr|752/2939|405/1632|135/543||,T|synonymous	variant|LOW|METTL13|METTL13|transcript|NM	014955.2|Coding|2/8|c.147C>T|p.Thr49Thr|427/3082|147/1842|49/613||;VPR=3;TPR=10;TCR=11;PctExtPos=0.727;TDM=6;VAF=0.300;TMMR=0;VMMR=0;MMF=0.000;VMMF=0.000	GT:AD:DP:GQ:PL	0/1:7,4:11:99:102,0,215
SRR8158669	JURKAT	SMART-seq	chr1	155659784	155659784	C	A	chr1	155659784	.	C	A	46.77	.	GENE=YY1AP1;AC=1;AF=0.5;AN=2;BaseQRankSum=-2.369;ClippingRankSum=0;DP=8;ExcessHet=3.0103;FS=0;MLEAC=1;MLEAF=0.5;MQ=60;MQRankSum=0;QD=5.85;ReadPosRankSum=-0.921;SOR=0.307;ANN=A|missense	variant|MODERATE|YY1AP1|YY1AP1|transcript|NM	001198903.1|Coding|10/10|c.2540G>T|p.Arg847Met|2732/3074|2540/2667|847/888||,A|missense	variant|MODERATE|YY1AP1|YY1AP1|transcript|NM	001198899.1|Coding|8/8|c.2093G>T|p.Arg698Met|2422/2764|2093/2220|698/739||,A|missense	variant|MODERATE|YY1AP1|YY1AP1|transcript|NM	001198904.1|Coding|10/10|c.2480G>T|p.Arg827Met|2672/3014|2480/2607|827/868||,A|missense	variant|MODERATE|YY1AP1|YY1AP1|transcript|NM	001198902.1|Coding|10/10|c.2126G>T|p.Arg709Met|2212/2554|2126/2253|709/750||,A|missense	variant|MODERATE|YY1AP1|YY1AP1|transcript|NM	139119.2|Coding|11/11|c.2126G>T|p.Arg709Met|2393/2735|2126/2253|709/750||,A|missense	variant|MODERATE|YY1AP1|YY1AP1|transcript|NM	001198900.1|Coding|10/10|c.2093G>T|p.Arg698Met|2355/2697|2093/2220|698/739||,A|missense	variant|MODERATE|YY1AP1|YY1AP1|transcript|NM	001198905.1|Coding|11/11|c.2066G>T|p.Arg689Met|2336/2678|2066/2193|689/730||,A|missense	variant|MODERATE|YY1AP1|YY1AP1|transcript|NM	018253.3|Coding|12/12|c.2093G>T|p.Arg698Met|2477/2819|2093/2220|698/739||,A|missense	variant|MODERATE|YY1AP1|YY1AP1|transcript|NM	139121.2|Coding|11/11|c.1928G>T|p.Arg643Met|2346/2688|1928/2055|643/684||,A|missense	variant|MODERATE|YY1AP1|YY1AP1|transcript|NM	001198901.1|Coding|10/10|c.2126G>T|p.Arg709Met|2245/2587|2126/2253|709/750||,A|missense	variant|MODERATE|YY1AP1|YY1AP1|transcript|NM	139118.2|Coding|11/11|c.2264G>T|p.Arg755Met|2320/2662|2264/2391|755/796||,A|3	prime	UTR	variant|MODIFIER|YY1AP1|YY1AP1|transcript|NM	001198906.1|Coding|11/11|c.*1069G>T|||||1069|;VPR=3;TPR=8;TCR=8;PctExtPos=0.625;TDM=1;VAF=0.375;TMMR=0;VMMR=0;MMF=0.000;VMMF=0.000	GT:AD:DP:GQ:PL	0/1:5,3:8:75:75,0,152
SRR8158669	JURKAT	SMART-seq	chr1	9598556	9598556	C	A	chr1	9598556	.	C	A	100.03	.	GENE=TMEM201;AC=2;AF=1;AN=2;DP=4;ExcessHet=3.0103;FS=0;MLEAC=2;MLEAF=1;MQ=60;QD=25.01;SOR=1.609;ANN=A|missense	variant|MODERATE|TMEM201|TMEM201|transcript|NM	001130924.2|Coding|4/11|c.537C>A|p.Asn179Lys|594/3852|537/2001|179/666||,A|missense	variant|MODERATE|TMEM201|TMEM201|transcript|NM	001010866.3|Coding|4/6|c.537C>A|p.Asn179Lys|594/3907|537/1179|179/392||;VPR=4;TPR=4;TCR=4;PctExtPos=0.000;TDM=0;VAF=1.000;TMMR=0;VMMR=0;MMF=0.000;VMMF=0.000	GT:AD:DP:GQ:PL	1/1:0,4:4:12:128,12,0
SRR8158669	JURKAT	SMART-seq	chr19	17943278	17943278	C	T	chr19	17943278	.	C	T	539.77	.	GENE=CCDC124;AC=1;AF=0.5;AN=2;BaseQRankSum=-4.893;ClippingRankSum=0;DP=37;ExcessHet=3.0103;FS=7.068;MLEAC=1;MLEAF=0.5;MQ=60;MQRankSum=0;QD=14.59;ReadPosRankSum=0.251;SOR=1.424;ANN=T|missense	variant|MODERATE|CCDC124|CCDC124|transcript|NM	001136203.1|Coding|4/5|c.367C>T|p.His123Tyr|412/987|367/672|123/223||,T|missense	variant|MODERATE|CCDC124|CCDC124|transcript|NM	138442.3|Coding|4/5|c.367C>T|p.His123Tyr|474/1049|367/672|123/223||;VPR=19;TPR=31;TCR=37;PctExtPos=0.486;TDM=27;VAF=0.613;TMMR=0;VMMR=0;MMF=0.000;VMMF=0.000	GT:AD:DP:GQ:PL	0/1:16,21:37:99:568,0,468
SRR8158669	JURKAT	SMART-seq	chr19	1010789	1010789	G	A	chr19	1010789	.	G	A	38.77	.	GENE=TMEM259;AC=1;AF=0.5;AN=2;BaseQRankSum=1.139;ClippingRankSum=0;DP=11;ExcessHet=3.0103;FS=0;MLEAC=1;MLEAF=0.5;MQ=60;MQRankSum=0;QD=3.52;ReadPosRankSum=-0.718;SOR=0.693;ANN=A|missense	variant|MODERATE|TMEM259|TMEM259|transcript|NM	001033026.1|Coding|11/11|c.1424C>T|p.Pro475Leu|1570/2708|1424/1863|475/620||,A|3	prime	UTR	variant|MODIFIER|TMEM259|TMEM259|transcript|NM	033420.3|Coding|10/10|c.*97C>T|||||97|;VPR=2;TPR=9;TCR=11;PctExtPos=0.818;TDM=9;VAF=0.222;TMMR=0;VMMR=0;MMF=0.000;VMMF=0.000	GT:AD:DP:GQ:PL	0/1:8,3:11:67:67,0,255
SRR8158669	JURKAT	SMART-seq	chr3	49029328	49029328	C	A	chr3	49029328	.	C	A	21.8	.	GENE=IMPDH2;AC=1;AF=0.5;AN=2;BaseQRankSum=-2.921;ClippingRankSum=0;DP=14;ExcessHet=3.0103;FS=0;MLEAC=1;MLEAF=0.5;MQ=60;MQRankSum=0;QD=1.56;ReadPosRankSum=-0.166;SOR=0.425;ANN=A|missense	variant|MODERATE|IMPDH2|IMPDH2|transcript|NM	000884.2|Coding|1/14|c.23G>T|p.Gly8Val|115/1691|23/1545|8/514||;VPR=3;TPR=13;TCR=15;PctExtPos=0.800;TDM=25;VAF=0.231;TMMR=0;VMMR=0;MMF=0.000;VMMF=0.000	GT:AD:DP:GQ:PL	0/1:11,3:14:50:50,0,320
SRR8158669	JURKAT	SMART-seq	chr16	67287119	67287119	G	A	chr16	67287119	.	G	A	48.77	.	GENE=PLEKHG4;AC=1;AF=0.5;AN=2;BaseQRankSum=-1.645;ClippingRankSum=0;DP=5;ExcessHet=3.0103;FS=3.979;MLEAC=1;MLEAF=0.5;MQ=60;MQRankSum=0;QD=9.75;ReadPosRankSum=0.524;SOR=2.833;ANN=A|synonymous	variant|LOW|PLEKHG4|PLEKHG4|transcript|NM	001129727.1|Coding|19/23|c.3045G>A|p.Lys1015Lys|3368/4591|3045/3576|1015/1191||,A|synonymous	variant|LOW|PLEKHG4|PLEKHG4|transcript|NM	015432.3|Coding|17/21|c.3045G>A|p.Lys1015Lys|5580/6803|3045/3576|1015/1191||,A|synonymous	variant|LOW|PLEKHG4|PLEKHG4|transcript|NM	001129728.1|Coding|18/22|c.3045G>A|p.Lys1015Lys|3344/4567|3045/3576|1015/1191||,A|synonymous	variant|LOW|PLEKHG4|PLEKHG4|transcript|NM	001129729.1|Coding|18/22|c.3045G>A|p.Lys1015Lys|3255/4478|3045/3576|1015/1191||,A|synonymous	variant|LOW|PLEKHG4|PLEKHG4|transcript|NM	001129731.1|Coding|16/20|c.2802G>A|p.Lys934Lys|3258/4481|2802/3333|934/1110||;VPR=3;TPR=4;TCR=5;PctExtPos=0.400;TDM=0;VAF=0.750;TMMR=0;VMMR=0;MMF=0.000;VMMF=0.000	GT:AD:DP:GQ:PL	0/1:2,3:5:55:77,0,55
SRR8158669	JURKAT	SMART-seq	chr15	69440380	69440380	C	T	chr15	69440380	.	C	T	69.28	.	GENE=KIF23;AC=2;AF=1;AN=2;DP=3;ExcessHet=3.0103;FS=0;MLEAC=2;MLEAF=1;MQ=60;QD=23.09;SOR=1.179;ANN=T|synonymous	variant|LOW|KIF23|KIF23|transcript|NM	138555.3|Coding|17/23|c.1960C>T|p.Leu654Leu|2180/3723|1960/2883|654/960||,T|synonymous	variant|LOW|KIF23|KIF23|transcript|NM	001281301.1|Coding|16/21|c.1630C>T|p.Leu544Leu|2043/3334|1630/2301|544/766||,T|synonymous	variant|LOW|KIF23|KIF23|transcript|NM	004856.6|Coding|17/22|c.1960C>T|p.Leu654Leu|2180/3411|1960/2571|654/856||;VPR=3;TPR=3;TCR=3;PctExtPos=0.000;TDM=0;VAF=1.000;TMMR=0;VMMR=0;MMF=0.000;VMMF=0.000	GT:AD:DP:GQ:PL	1/1:0,3:3:9:97,9,0
SRR8158669	JURKAT	SMART-seq	chr19	56621977	56621977	C	A	chr19	56621977	.	C	A	227.78	.	GENE=ZNF71;AC=1;AF=0.5;AN=2;BaseQRankSum=-1.402;ClippingRankSum=0;DP=14;ExcessHet=3.0103;FS=0;MLEAC=1;MLEAF=0.5;MQ=60;MQRankSum=0;QD=16.27;ReadPosRankSum=0;SOR=1.022;ANN=A|synonymous	variant|LOW|ZNF71|ZNF71|transcript|NM	021216.4|Coding|3/3|c.690C>A|p.Thr230Thr|928/3127|690/1470|230/489||;VPR=6;TPR=8;TCR=10;PctExtPos=0.400;TDM=1;VAF=0.750;TMMR=0;VMMR=0;MMF=0.000;VMMF=0.000	GT:AD:DP:GQ:PL	0/1:2,12:14:27:256,0,27
SRR8158669	JURKAT	SMART-seq	chr12	57475898	57475898	G	C	chr12	57475898	.	G	C	54.77	.	GENE=ARHGAP9;AC=1;AF=0.5;AN=2;BaseQRankSum=-1.96;ClippingRankSum=0;DP=6;ExcessHet=3.0103;FS=0;MLEAC=1;MLEAF=0.5;MQ=60;MQRankSum=0;QD=9.13;ReadPosRankSum=0.189;SOR=0.991;ANN=C|missense	variant|MODERATE|ARHGAP9|ARHGAP9|transcript|NM	032496.2|Coding|10/18|c.1246C>G|p.Gln416Glu|1385/2597|1246/2196|416/731||,C|missense	variant|MODERATE|ARHGAP9|ARHGAP9|transcript|NM	001080156.1|Coding|8/16|c.694C>G|p.Gln232Glu|873/2085|694/1644|232/547||,C|missense	variant|MODERATE|ARHGAP9|ARHGAP9|transcript|NM	001080157.1|Coding|9/16|c.1246C>G|p.Gln416Glu|1481/2587|1246/1923|416/640||;VPR=4;TPR=7;TCR=7;PctExtPos=0.429;TDM=2;VAF=0.571;TMMR=0;VMMR=0;MMF=0.000;VMMF=0.000	GT:AD:DP:GQ:PL	0/1:3,3:6:83:83,0,94
SRR8158669	JURKAT	SMART-seq	chr16	28981936	28981936	C	T	chr16	28981936	.	C	T	196.77	.	GENE=SPNS1;AC=1;AF=0.5;AN=2;BaseQRankSum=-2.509;ClippingRankSum=0;DP=11;ExcessHet=3.0103;FS=0;MLEAC=1;MLEAF=0.5;MQ=60;MQRankSum=0;QD=17.89;ReadPosRankSum=-0.084;SOR=0.368;ANN=T|missense	variant|MODERATE|SPNS1|SPNS1|transcript|NM	001142448.1|Coding|8/13|c.845C>T|p.Ala282Val|985/1976|845/1587|282/528||,T|missense	variant|MODERATE|SPNS1|SPNS1|transcript|NM	001142450.1|Coding|8/13|c.626C>T|p.Ala209Val|1135/2126|626/1368|209/455||,T|missense	variant|MODERATE|SPNS1|SPNS1|transcript|NM	032038.2|Coding|7/12|c.845C>T|p.Ala282Val|1222/2213|845/1587|282/528||,T|intron	variant|MODIFIER|SPNS1|SPNS1|transcript|NM	001142449.1|Coding|5/9|c.743+321C>T||||||,T|intron	variant|MODIFIER|SPNS1|SPNS1|transcript|NM	001142451.1|Coding|6/10|c.809+321C>T||||||;VPR=7;TPR=9;TCR=11;PctExtPos=0.364;TDM=7;VAF=0.778;TMMR=0;VMMR=0;MMF=0.000;VMMF=0.000	GT:AD:DP:GQ:PL	0/1:3,8:11:75:225,0,75
SRR8158669	JURKAT	SMART-seq	chr17	78392544	78392544	G	A	chr17	78392544	.	G	A	40.77	.	GENE=PGS1;AC=1;AF=0.5;AN=2;BaseQRankSum=-2.189;ClippingRankSum=0;DP=7;ExcessHet=3.0103;FS=3.136;MLEAC=1;MLEAF=0.5;MQ=60;MQRankSum=0;QD=5.82;ReadPosRankSum=0.697;SOR=0.916;ANN=A|missense	variant|MODERATE|PGS1|PGS1|transcript|NM	024419.4|Coding|2/10|c.212G>A|p.Cys71Tyr|260/2328|212/1671|71/556||,A|intron	variant|MODIFIER|PGS1|PGS1|transcript|NR	111989.1|Noncoding|1/8|n.192-3764G>A||||||,A|non	coding	exon	variant|MODIFIER|PGS1|PGS1|transcript|NR	110601.1|Noncoding|2/9|n.260G>A||||||,A|non	coding	exon	variant|MODIFIER|PGS1|PGS1|transcript|NR	110602.1|Noncoding|2/9|n.222G>A||||||;VPR=3;TPR=6;TCR=7;PctExtPos=0.571;TDM=0;VAF=0.500;TMMR=0;VMMR=0;MMF=0.000;VMMF=0.000	GT:AD:DP:GQ:PL	0/1:4,3:7:69:69,0,129
SRR8158669	JURKAT	SMART-seq	chr6	44302160	44302160	G	A	chr6	44302160	.	G	A	48.77	.	GENE=AARS2;AC=1;AF=0.5;AN=2;BaseQRankSum=-1.96;ClippingRankSum=0;DP=6;ExcessHet=3.0103;FS=3.979;MLEAC=1;MLEAF=0.5;MQ=60;MQRankSum=0;QD=8.13;ReadPosRankSum=0;SOR=2.8;ANN=A|missense	variant|MODERATE|AARS2|AARS2|transcript|NM	020745.3|Coding|19/22|c.2498C>T|p.Thr833Ile|2501/4782|2498/2958|833/985||;VPR=3;TPR=6;TCR=6;PctExtPos=0.500;TDM=3;VAF=0.500;TMMR=0;VMMR=0;MMF=0.000;VMMF=0.000	GT:AD:DP:GQ:PL	0/1:3,3:6:77:77,0,90
SRR8158669	JURKAT	SMART-seq	chr15	51869359	51869359	C	T	chr15	51869359	.	C	T	278.77	.	GENE=TMOD3;AC=1;AF=0.5;AN=2;BaseQRankSum=-3.289;ClippingRankSum=0;DP=16;ExcessHet=3.0103;FS=9.756;MLEAC=1;MLEAF=0.5;MQ=60;MQRankSum=0;QD=17.42;ReadPosRankSum=-0.484;SOR=1.653;ANN=T|missense	variant|MODERATE|TMOD3|TMOD3|transcript|NM	014547.4|Coding|3/10|c.269C>T|p.Thr90Ile|552/4666|269/1059|90/352||;VPR=9;TPR=14;TCR=16;PctExtPos=0.438;TDM=2;VAF=0.643;TMMR=0;VMMR=0;MMF=0.000;VMMF=0.000	GT:AD:DP:GQ:PL	0/1:5,11:16:99:307,0,133
SRR8158669	JURKAT	SMART-seq	chr8	63186314	63186314	A	G	chr8	63186314	.	A	G	86.77	.	GENE=YTHDF3;AC=1;AF=0.5;AN=2;BaseQRankSum=2.823;ClippingRankSum=0;DP=10;ExcessHet=3.0103;FS=0;MLEAC=1;MLEAF=0.5;MQ=60;MQRankSum=0;QD=8.68;ReadPosRankSum=-1.047;SOR=0.368;ANN=G|missense	variant|MODERATE|YTHDF3|YTHDF3|transcript|NM	001277813.1|Coding|5/6|c.312A>G|p.Ile104Met|774/5311|312/1767|104/588||,G|missense	variant|MODERATE|YTHDF3|YTHDF3|transcript|NM	001277815.1|Coding|5/6|c.150A>G|p.Ile50Met|659/5196|150/1605|50/534||,G|missense	variant|MODERATE|YTHDF3|YTHDF3|transcript|NM	001277816.1|Coding|3/4|c.150A>G|p.Ile50Met|542/5079|150/1605|50/534||,G|missense	variant|MODERATE|YTHDF3|YTHDF3|transcript|NM	152758.5|Coding|4/5|c.303A>G|p.Ile101Met|628/5165|303/1758|101/585||,G|missense	variant|MODERATE|YTHDF3|YTHDF3|transcript|NM	001277817.1|Coding|4/5|c.150A>G|p.Ile50Met|467/5004|150/1605|50/534||,G|missense	variant|MODERATE|YTHDF3|YTHDF3|transcript|NM	001277814.1|Coding|5/6|c.312A>G|p.Ile104Met|528/5065|312/1767|104/588||,G|missense	variant|MODERATE|YTHDF3|YTHDF3|transcript|NM	001277818.1|Coding|4/5|c.150A>G|p.Ile50Met|388/4925|150/1605|50/534||,G|intron	variant|MODIFIER|YTHDF3|YTHDF3|transcript|NR	102434.1|Noncoding|3/3|n.460+10898A>G||||||;VPR=4;TPR=10;TCR=11;PctExtPos=0.636;TDM=6;VAF=0.400;TMMR=0;VMMR=0;MMF=0.000;VMMF=0.000	GT:AD:DP:GQ:PL	0/1:6,4:10:99:115,0,149
SRR8158669	JURKAT	SMART-seq	chrX	48904703	48904703	G	A	chrX	48904703	.	G	A	59.28	.	GENE=SLC35A2;AC=2;AF=1;AN=2;DP=3;ExcessHet=3.0103;FS=0;MLEAC=2;MLEAF=1;MQ=60;QD=19.76;SOR=2.833;ANN=A|stop	gained|HIGH|SLC35A2|SLC35A2|transcript|NM	001032289.2|Coding|4/4|c.616C>T|p.Gln206*|938/2029|616/729|206/242||,A|stop	gained|HIGH|SLC35A2|SLC35A2|transcript|NM	001282648.1|Coding|4/4|c.544C>T|p.Gln182*|625/1716|544/657|182/218||,A|3	prime	UTR	variant|MODIFIER|SLC35A2|SLC35A2|transcript|NM	001282651.1|Coding|5/5|c.*24C>T|||||24|,A|3	prime	UTR	variant|MODIFIER|SLC35A2|SLC35A2|transcript|NM	001042498.2|Coding|4/4|c.*24C>T|||||24|,A|3	prime	UTR	variant|MODIFIER|SLC35A2|SLC35A2|transcript|NM	001282649.1|Coding|3/3|c.*24C>T|||||24|,A|3	prime	UTR	variant|MODIFIER|SLC35A2|SLC35A2|transcript|NM	001282650.1|Coding|4/4|c.*24C>T|||||24|,A|intron	variant|MODIFIER|SLC35A2|SLC35A2|transcript|NM	001282647.1|Coding|4/4|c.573+43C>T||||||,A|intron	variant|MODIFIER|SLC35A2|SLC35A2|transcript|NM	005660.2|Coding|4/4|c.1163+43C>T||||||;VPR=2;TPR=2;TCR=3;PctExtPos=0.333;TDM=0;VAF=1.000;TMMR=0;VMMR=0;MMF=0.000;VMMF=0.000	GT:AD:DP:GQ:PL	1/1:0,3:3:9:87,9,0
SRR8158669	JURKAT	SMART-seq	chr10	996128	996128	C	T	chr10	996128	.	C	T	77.77	.	GENE=GTPBP4;AC=1;AF=0.5;AN=2;BaseQRankSum=-2.854;ClippingRankSum=0;DP=19;ExcessHet=3.0103;FS=2.017;MLEAC=1;MLEAF=0.5;MQ=60;MQRankSum=0;QD=4.09;ReadPosRankSum=0.53;SOR=0.868;ANN=T|synonymous	variant|LOW|GTPBP4|GTPBP4|transcript|NM	012341.2|Coding|4/17|c.346C>T|p.Leu116Leu|417/2517|346/1905|116/634||;VPR=6;TPR=18;TCR=19;PctExtPos=0.684;TDM=18;VAF=0.333;TMMR=0;VMMR=0;MMF=0.000;VMMF=0.000	GT:AD:DP:GQ:PL	0/1:14,5:19:99:106,0,419
SRR8158669	JURKAT	SMART-seq	chr18	56624440	56624440	T	C	chr18	56624440	.	T	C	118.77	.	GENE=TXNL1;AC=1;AF=0.5;AN=2;BaseQRankSum=0.763;ClippingRankSum=0;DP=14;ExcessHet=3.0103;FS=0;MLEAC=1;MLEAF=0.5;MQ=60;MQRankSum=0;QD=8.48;ReadPosRankSum=1.356;SOR=0.368;ANN=C|missense	variant|MODERATE|TXNL1|TXNL1|transcript|NM	004786.2|Coding|3/8|c.217A>G|p.Ile73Val|466/1324|217/870|73/289||,C|non	coding	exon	variant|MODIFIER|TXNL1|TXNL1|transcript|NR	024546.1|Noncoding|4/9|n.571A>G||||||;VPR=5;TPR=10;TCR=13;PctExtPos=0.615;TDM=4;VAF=0.500;TMMR=0;VMMR=0;MMF=0.000;VMMF=0.000	GT:AD:DP:GQ:PL	0/1:8,6:14:99:147,0,220
SRR8158669	JURKAT	SMART-seq	chr17	82080816	82080816	G	A	chr17	82080816	.	G	A	33.74	.	GENE=FASN;AC=2;AF=1;AN=2;DP=2;ExcessHet=3.0103;FS=0;MLEAC=2;MLEAF=1;MQ=60;QD=16.87;SOR=0.693;ANN=A|synonymous	variant|LOW|FASN|FASN|transcript|NM	004104.4|Coding|39/43|c.6702C>T|p.Leu2234Leu|6819/8458|6702/7536|2234/2511||;VPR=1;TPR=1;TCR=2;PctExtPos=0.500;TDM=1;VAF=1.000;TMMR=0;VMMR=0;MMF=0.000;VMMF=0.000	GT:AD:DP:GQ:PL	1/1:0,2:2:6:61,6,0
SRR8158669	JURKAT	SMART-seq	chr1	32091899	32091899	G	A	chr1	32091899	.	G	A	92.98	.	GENE=TMEM39B;AC=1;AF=0.5;AN=2;BaseQRankSum=0.21;ClippingRankSum=0;DP=6;ExcessHet=3.0103;FS=0;MLEAC=1;MLEAF=0.5;MQ=60;MQRankSum=0;QD=15.5;ReadPosRankSum=1.383;SOR=0.368;ANN=A|missense	variant|MODERATE|TMEM39B|TMEM39B|transcript|NM	018056.2|Coding|6/9|c.815G>A|p.Arg272His|961/1818|815/1479|272/492||;VPR=5;TPR=5;TCR=6;PctExtPos=0.167;TDM=3;VAF=1.000;TMMR=0;VMMR=0;MMF=0.000;VMMF=0.000	GT:AD:DP:GQ:PL	0/1:1,5:6:13:121,0,13
SRR8158669	JURKAT	SMART-seq	chr12	122867182	122867182	C	T	chr12	122867182	.	C	T	72.28	.	GENE=VPS37B;AC=2;AF=1;AN=2;DP=3;ExcessHet=3.0103;FS=0;MLEAC=2;MLEAF=1;MQ=60;QD=24.09;SOR=2.833;ANN=T|synonymous	variant|LOW|VPS37B|VPS37B|transcript|NM	024667.2|Coding|4/4|c.792G>A|p.Pro264Pro|895/2749|792/858|264/285||;VPR=3;TPR=3;TCR=3;PctExtPos=0.000;TDM=1;VAF=1.000;TMMR=0;VMMR=0;MMF=0.000;VMMF=0.000	GT:AD:DP:GQ:PL	1/1:0,3:3:9:100,9,0
SRR8158669	JURKAT	SMART-seq	chr3	127616997	127616997	C	T	chr3	127616997	.	C	T	228.77	.	GENE=MCM2;AC=1;AF=0.5;AN=2;BaseQRankSum=-0.615;ClippingRankSum=0;DP=43;ExcessHet=3.0103;FS=0;MLEAC=1;MLEAF=0.5;MQ=60;MQRankSum=0;QD=5.32;ReadPosRankSum=1.483;SOR=0.804;ANN=T|missense	variant|MODERATE|MCM2|MCM2|transcript|NM	004526.3|Coding|10/16|c.1652C>T|p.Ala551Val|1762/3487|1652/2715|551/904||,T|non	coding	exon	variant|MODIFIER|MCM2|MCM2|transcript|NR	073375.1|Noncoding|10/16|n.1781C>T||||||;VPR=12;TPR=44;TCR=46;PctExtPos=0.739;TDM=55;VAF=0.273;TMMR=0;VMMR=0;MMF=0.000;VMMF=0.000	GT:AD:DP:GQ:PL	0/1:31,12:43:99:257,0,900
SRR8158669	JURKAT	SMART-seq	chr19	56622014	56622014	G	A	chr19	56622014	.	G	A	138.77	.	GENE=ZNF71;AC=1;AF=0.5;AN=2;BaseQRankSum=-0.854;ClippingRankSum=0;DP=9;ExcessHet=3.0103;FS=0;MLEAC=1;MLEAF=0.5;MQ=60;MQRankSum=0;QD=17.35;ReadPosRankSum=-0.619;SOR=0.693;ANN=A|missense	variant|MODERATE|ZNF71|ZNF71|transcript|NM	021216.4|Coding|3/3|c.727G>A|p.Ala243Thr|965/3127|727/1470|243/489||;VPR=6;TPR=8;TCR=8;PctExtPos=0.250;TDM=0;VAF=0.750;TMMR=0;VMMR=0;MMF=0.000;VMMF=0.000	GT:AD:DP:GQ:PL	0/1:2,6:8:43:167,0,43
SRR8158669	JURKAT	SMART-seq	chr19	18928240	18928240	C	T	chr19	18928240	.	C	T	22.79	.	GENE=DDX49;AC=1;AF=0.5;AN=2;BaseQRankSum=-3.699;ClippingRankSum=0;DP=18;ExcessHet=3.0103;FS=0;MLEAC=1;MLEAF=0.5;MQ=60;MQRankSum=0;QD=1.27;ReadPosRankSum=0.725;SOR=0.368;ANN=T|missense	variant|MODERATE|DDX49|DDX49|transcript|NM	019070.4|Coding|13/13|c.1376C>T|p.Ala459Val|1443/1836|1376/1452|459/483||,T|non	coding	exon	variant|MODIFIER|DDX49|DDX49|transcript|NR	033677.1|Noncoding|13/13|n.1372C>T||||||;VPR=3;TPR=15;TCR=17;PctExtPos=0.824;TDM=7;VAF=0.200;TMMR=0;VMMR=0;MMF=0.000;VMMF=0.000	GT:AD:DP:GQ:PL	0/1:14,4:18:51:51,0,462
SRR8158669	JURKAT	SMART-seq	chr1	89934759	89934759	A	T	chr1	89934759	.	A	T	55.77	.	GENE=LRRC8D;AC=1;AF=0.5;AN=2;BaseQRankSum=-1.465;ClippingRankSum=0;DP=8;ExcessHet=3.0103;FS=0;MLEAC=1;MLEAF=0.5;MQ=60;MQRankSum=0;QD=6.97;ReadPosRankSum=-0.18;SOR=0.693;ANN=T|missense	variant|MODERATE|LRRC8D|LRRC8D|transcript|NM	001134479.1|Coding|3/3|c.1691A>T|p.Glu564Val|2116/3787|1691/2577|564/858||,T|missense	variant|MODERATE|LRRC8D|LRRC8D|transcript|NM	018103.4|Coding|3/3|c.1691A>T|p.Glu564Val|2103/3774|1691/2577|564/858||;VPR=3;TPR=6;TCR=7;PctExtPos=0.571;TDM=1;VAF=0.500;TMMR=0;VMMR=0;MMF=0.000;VMMF=0.000	GT:AD:DP:GQ:PL	0/1:4,4:8:84:84,0,112
SRR8158669	JURKAT	SMART-seq	chr19	41904077	41904077	C	T	chr19	41904077	.	C	T	110.77	.	GENE=ARHGEF1;AC=1;AF=0.5;AN=2;BaseQRankSum=-3.556;ClippingRankSum=0;DP=19;ExcessHet=3.0103;FS=0;MLEAC=1;MLEAF=0.5;MQ=60;MQRankSum=0;QD=5.83;ReadPosRankSum=0.665;SOR=0.569;ANN=T|synonymous	variant|LOW|ARHGEF1|ARHGEF1|transcript|NM	199002.1|Coding|21/29|c.2005C>T|p.Leu669Leu|2094/3238|2005/2784|669/927||,T|synonymous	variant|LOW|ARHGEF1|ARHGEF1|transcript|NM	004706.3|Coding|21/29|c.1960C>T|p.Leu654Leu|2069/3213|1960/2739|654/912||,T|synonymous	variant|LOW|ARHGEF1|ARHGEF1|transcript|NM	198977.1|Coding|20/28|c.1861C>T|p.Leu621Leu|1970/3114|1861/2640|621/879||;VPR=6;TPR=18;TCR=19;PctExtPos=0.684;TDM=24;VAF=0.333;TMMR=0;VMMR=0;MMF=0.000;VMMF=0.000	GT:AD:DP:GQ:PL	0/1:13,6:19:99:139,0,405
SRR8158669	JURKAT	SMART-seq	chr18	31538904	31538904	C	T	chr18	31538904	.	C	T	42.77	.	GENE=DSG2;AC=1;AF=0.5;AN=2;BaseQRankSum=-2.189;ClippingRankSum=0;DP=7;ExcessHet=3.0103;FS=0;MLEAC=1;MLEAF=0.5;MQ=60;MQRankSum=0;QD=6.11;ReadPosRankSum=0.566;SOR=1.609;ANN=T|missense	variant|MODERATE|DSG2|DSG2|transcript|NM	001943.3|Coding|12/15|c.1805C>T|p.Ala602Val|1993/5653|1805/3357|602/1118||;VPR=3;TPR=7;TCR=7;PctExtPos=0.571;TDM=0;VAF=0.429;TMMR=0;VMMR=0;MMF=0.000;VMMF=0.000	GT:AD:DP:GQ:PL	0/1:4,3:7:71:71,0,127
SRR8158669	JURKAT	SMART-seq	chr11	27501837	27501837	C	T	chr11	27501837	.	C	T	68.77	.	GENE=LIN7C;AC=1;AF=0.5;AN=2;BaseQRankSum=-1.803;ClippingRankSum=0;DP=10;ExcessHet=3.0103;FS=3.01;MLEAC=1;MLEAF=0.5;MQ=60;MQRankSum=0;QD=6.88;ReadPosRankSum=0;SOR=0.105;ANN=T|missense	variant|MODERATE|LIN7C|LIN7C|transcript|NM	018362.3|Coding|2/5|c.121G>A|p.Val41Ile|148/4852|121/594|41/197||;VPR=4;TPR=9;TCR=9;PctExtPos=0.556;TDM=0;VAF=0.444;TMMR=0;VMMR=0;MMF=0.000;VMMF=0.000	GT:AD:DP:GQ:PL	0/1:6,4:10:97:97,0,162
SRR8158669	JURKAT	SMART-seq	chr17	8236284	8236284	G	A	chr17	8236284	.	G	A	108.85	.	GENE=CTC1;AC=1;AF=0.5;AN=2;BaseQRankSum=-1.383;ClippingRankSum=0;DP=6;ExcessHet=3.0103;FS=0;MLEAC=1;MLEAF=0.5;MQ=60;MQRankSum=0;QD=18.14;ReadPosRankSum=-0.21;SOR=0.368;ANN=A|missense	variant|MODERATE|CTC1|CTC1|transcript|NM	025099.5|Coding|6/23|c.851C>T|p.Thr284Ile|910/7072|851/3654|284/1217||,A|non	coding	exon	variant|MODIFIER|CTC1|CTC1|transcript|NR	046431.1|Noncoding|6/22|n.805C>T||||||;VPR=4;TPR=5;TCR=6;PctExtPos=0.333;TDM=2;VAF=0.800;TMMR=0;VMMR=0;MMF=0.000;VMMF=0.000	GT:AD:DP:GQ:PL	0/1:1,5:6:17:137,0,17
SRR8158669	JURKAT	SMART-seq	chr11	66625129	66625129	C	T	chr11	66625129	.	C	T	275.77	.	GENE=RBM14,RBM14-RBM4;AC=1;AF=0.5;AN=2;BaseQRankSum=-4.504;ClippingRankSum=0;DP=26;ExcessHet=3.0103;FS=0;MLEAC=1;MLEAF=0.5;MQ=60;MQRankSum=0;QD=10.61;ReadPosRankSum=0.972;SOR=0.73;ANN=T|missense	variant|MODERATE|RBM14|RBM14|transcript|NM	006328.3|Coding|2/3|c.1253C>T|p.Ala418Val|1392/5407|1253/2010|418/669||,T|intron	variant|MODIFIER|RBM14-RBM4|RBM14-RBM4|transcript|NM	001198845.1|Coding|1/2|c.337+8072C>T||||||,T|intron	variant|MODIFIER|RBM14|RBM14|transcript|NM	001198836.1|Coding|2/2|c.448+805C>T||||||,T|intron	variant|MODIFIER|RBM14|RBM14|transcript|NM	001198837.1|Coding|1/1|c.338-1332C>T||||||,T|intron	variant|MODIFIER|RBM14-RBM4|RBM14-RBM4|transcript|NM	001198846.1|Coding|1/1|c.337+8072C>T||||||;VPR=11;TPR=22;TCR=26;PctExtPos=0.577;TDM=20;VAF=0.500;TMMR=0;VMMR=0;MMF=0.000;VMMF=0.000	GT:AD:DP:GQ:PL	0/1:14,12:26:99:304,0,448
SRR8158669	JURKAT	SMART-seq	chr19	41895449	41895449	G	A	chr19	41895449	.	G	A	83.77	.	GENE=ARHGEF1;AC=1;AF=0.5;AN=2;BaseQRankSum=-3.57;ClippingRankSum=0;DP=21;ExcessHet=3.0103;FS=2.057;MLEAC=1;MLEAF=0.5;MQ=60;MQRankSum=0;QD=3.99;ReadPosRankSum=-1.043;SOR=1.302;ANN=A|synonymous	variant|LOW|ARHGEF1|ARHGEF1|transcript|NM	199002.1|Coding|12/29|c.1023G>A|p.Leu341Leu|1112/3238|1023/2784|341/927||,A|synonymous	variant|LOW|ARHGEF1|ARHGEF1|transcript|NM	004706.3|Coding|12/29|c.978G>A|p.Leu326Leu|1087/3213|978/2739|326/912||,A|synonymous	variant|LOW|ARHGEF1|ARHGEF1|transcript|NM	198977.1|Coding|11/28|c.879G>A|p.Leu293Leu|988/3114|879/2640|293/879||;VPR=3;TPR=17;TCR=23;PctExtPos=0.870;TDM=23;VAF=0.176;TMMR=0;VMMR=0;MMF=0.000;VMMF=0.000	GT:AD:DP:GQ:PL	0/1:15,6:21:99:112,0,495
SRR8158669	JURKAT	SMART-seq	chr3	50292396	50292396	C	G	chr3	50292396	.	C	G	283.77	.	GENE=IFRD2;AC=1;AF=0.5;AN=2;BaseQRankSum=2.79;ClippingRankSum=0;DP=13;ExcessHet=3.0103;FS=2.774;MLEAC=1;MLEAF=0.5;MQ=60;MQRankSum=0;QD=21.83;ReadPosRankSum=0.516;SOR=0.223;ANN=G|missense	variant|MODERATE|IFRD2|IFRD2|transcript|NM	006764.4|Coding|1/12|c.71G>C|p.Arg24Pro|200/2109|71/1521|24/506||;VPR=9;TPR=12;TCR=13;PctExtPos=0.308;TDM=3;VAF=0.750;TMMR=0;VMMR=0;MMF=0.000;VMMF=0.000	GT:AD:DP:GQ:PL	0/1:3,10:13:96:312,0,96
SRR8158669	JURKAT	SMART-seq	chr19	58554143	58554143	G	A	chr19	58554143	.	G	A	122.85	.	GENE=CHMP2A;AC=1;AF=0.5;AN=2;BaseQRankSum=-1.383;ClippingRankSum=0;DP=6;ExcessHet=3.0103;FS=0;MLEAC=1;MLEAF=0.5;MQ=60;MQRankSum=0;QD=20.48;ReadPosRankSum=-0.674;SOR=0.707;ANN=A|missense	variant|MODERATE|CHMP2A|CHMP2A|transcript|NM	014453.3|Coding|2/6|c.70C>T|p.Arg24Cys|231/913|70/669|24/222||,A|missense	variant|MODERATE|CHMP2A|CHMP2A|transcript|NM	198426.2|Coding|2/6|c.70C>T|p.Arg24Cys|233/915|70/669|24/222||;VPR=5;TPR=6;TCR=7;PctExtPos=0.286;TDM=5;VAF=0.833;TMMR=0;VMMR=0;MMF=0.000;VMMF=0.000	GT:AD:DP:GQ:PL	0/1:1,5:6:17:151,0,17
SRR8158669	JURKAT	SMART-seq	chr1	26469121	26469121	C	T	chr1	26469121	.	C	T	66.77	.	GENE=DHDDS;AC=1;AF=0.5;AN=2;BaseQRankSum=-2.45;ClippingRankSum=0;DP=8;ExcessHet=3.0103;FS=3.68;MLEAC=1;MLEAF=0.5;MQ=60;MQRankSum=0;QD=8.35;ReadPosRankSum=-0.816;SOR=3.258;ANN=T|missense	variant|MODERATE|DHDDS|DHDDS|transcript|NM	024887.3|Coding|9/9|c.995C>T|p.Ala332Val|1145/3328|995/1005|332/334||,T|missense	variant|MODERATE|DHDDS|DHDDS|transcript|NM	001243564.1|Coding|8/8|c.890C>T|p.Ala297Val|1040/3223|890/900|297/299||,T|missense	variant|MODERATE|DHDDS|DHDDS|transcript|NM	001243565.1|Coding|8/8|c.875C>T|p.Ala292Val|1025/3208|875/885|292/294||,T|missense	variant|MODERATE|DHDDS|DHDDS|transcript|NM	205861.2|Coding|9/9|c.992C>T|p.Ala331Val|1142/3325|992/1002|331/333||;VPR=2;TPR=5;TCR=8;PctExtPos=0.750;TDM=0;VAF=0.400;TMMR=0;VMMR=0;MMF=0.000;VMMF=0.000	GT:AD:DP:GQ:PL	0/1:4,4:8:95:95,0,122
SRR8158669	JURKAT	SMART-seq	chr1	156309279	156309279	C	T	chr1	156309279	.	C	T	639.77	.	GENE=CCT3;AC=1;AF=0.5;AN=2;BaseQRankSum=-4.441;ClippingRankSum=0;DP=40;ExcessHet=3.0103;FS=4.756;MLEAC=1;MLEAF=0.5;MQ=60;MQRankSum=0;QD=15.99;ReadPosRankSum=0.316;SOR=1.163;ANN=T|missense	variant|MODERATE|CCT3|CCT3|transcript|NM	005998.4|Coding|14/14|c.1558G>A|p.Asp520Asn|1789/2107|1558/1638|520/545||,T|missense	variant|MODERATE|CCT3|CCT3|transcript|NM	001008800.2|Coding|12/12|c.1444G>A|p.Asp482Asn|1675/1993|1444/1524|482/507||,T|non	coding	exon	variant|MODIFIER|CCT3|CCT3|transcript|NR	036564.1|Noncoding|15/15|n.1951G>A||||||,T|non	coding	exon	variant|MODIFIER|CCT3|CCT3|transcript|NR	036565.1|Noncoding|15/15|n.1902G>A||||||;VPR=25;TPR=37;TCR=41;PctExtPos=0.390;TDM=50;VAF=0.676;TMMR=0;VMMR=0;MMF=0.000;VMMF=0.000	GT:AD:DP:GQ:PL	0/1:16,24:40:99:668,0,468
SRR8158669	JURKAT	SMART-seq	chr19	1010647	1010647	G	A	chr19	1010647	.	G	A	20.8	.	GENE=TMEM259;AC=1;AF=0.5;AN=2;BaseQRankSum=-0.967;ClippingRankSum=0;DP=6;ExcessHet=3.0103;FS=4.771;MLEAC=1;MLEAF=0.5;MQ=60;MQRankSum=0;QD=3.47;ReadPosRankSum=0.253;SOR=0.039;ANN=A|synonymous	variant|LOW|TMEM259|TMEM259|transcript|NM	001033026.1|Coding|11/11|c.1566C>T|p.Ser522Ser|1712/2708|1566/1863|522/620||,A|3	prime	UTR	variant|MODIFIER|TMEM259|TMEM259|transcript|NM	033420.3|Coding|10/10|c.*239C>T|||||239|;VPR=2;TPR=5;TCR=6;PctExtPos=0.667;TDM=8;VAF=0.400;TMMR=0;VMMR=0;MMF=0.000;VMMF=0.000	GT:AD:DP:GQ:PL	0/1:4,2:6:49:49,0,118
SRR8158669	JURKAT	SMART-seq	chr15	90913328	90913328	C	T	chr15	90913328	.	C	T	72.28	.	GENE=MAN2A2;AC=2;AF=1;AN=2;DP=3;ExcessHet=3.0103;FS=0;MLEAC=2;MLEAF=1;MQ=60;QD=24.09;SOR=2.833;ANN=T|synonymous	variant|LOW|MAN2A2|MAN2A2|transcript|NM	006122.2|Coding|17/22|c.2640C>T|p.Val880Val|2658/6269|2640/3453|880/1150||;VPR=1;TPR=1;TCR=3;PctExtPos=0.667;TDM=1;VAF=1.000;TMMR=0;VMMR=0;MMF=0.000;VMMF=0.000	GT:AD:DP:GQ:PL	1/1:0,3:3:9:100,9,0
SRR8158669	JURKAT	SMART-seq	chr1	45508933	45508933	T	C	chr1	45508933	.	T	C	84.28	.	GENE=MMACHC;AC=2;AF=1;AN=2;DP=3;ExcessHet=3.0103;FS=0;MLEAC=2;MLEAF=1;MQ=60;QD=28.09;SOR=1.179;ANN=C|synonymous	variant|LOW|MMACHC|MMACHC|transcript|NM	015506.2|Coding|4/4|c.567T>C|p.Arg189Arg|716/2850|567/849|189/282||;VPR=3;TPR=3;TCR=3;PctExtPos=0.000;TDM=0;VAF=1.000;TMMR=0;VMMR=0;MMF=0.000;VMMF=0.000	GT:AD:DP:GQ:PL	1/1:0,3:3:9:112,9,0
SRR8158669	JURKAT	SMART-seq	chr17	7235735	7235735	G	A	chr17	7235735	.	G	A	112.77	.	GENE=PHF23;AC=1;AF=0.5;AN=2;BaseQRankSum=-3.719;ClippingRankSum=0;DP=15;ExcessHet=3.0103;FS=0;MLEAC=1;MLEAF=0.5;MQ=60;MQRankSum=0;QD=7.52;ReadPosRankSum=-0.128;SOR=1.075;ANN=A|missense	variant|MODERATE|PHF23|PHF23|transcript|NM	024297.2|Coding|5/5|c.1103C>T|p.Ala368Val|1330/2037|1103/1212|368/403||,A|missense	variant|MODERATE|PHF23|PHF23|transcript|NM	001284518.1|Coding|5/5|c.1091C>T|p.Ala364Val|1214/1921|1091/1200|364/399||,A|missense	variant|MODERATE|PHF23|PHF23|transcript|NM	001284517.1|Coding|5/5|c.902C>T|p.Ala301Val|1129/1836|902/1011|301/336||;VPR=4;TPR=11;TCR=15;PctExtPos=0.733;TDM=6;VAF=0.364;TMMR=0;VMMR=0;MMF=0.000;VMMF=0.000	GT:AD:DP:GQ:PL	0/1:9,6:15:99:141,0,293
SRR8158669	JURKAT	SMART-seq	chr15	74035598	74035598	G	A	chr15	74035598	.	G	A	32.74	.	GENE=PML;AC=2;AF=1;AN=2;DP=2;ExcessHet=3.0103;FS=0;MLEAC=2;MLEAF=1;MQ=60;QD=16.37;SOR=2.303;ANN=A|missense	variant|MODERATE|PML|PML|transcript|NM	033239.2|Coding|8/8|c.2137G>A|p.Ala713Thr|2277/3073|2137/2490|713/829||,A|missense	variant|MODERATE|PML|PML|transcript|NM	033250.2|Coding|7/7|c.1993G>A|p.Ala665Thr|2133/2929|1993/2346|665/781||,A|3	prime	UTR	variant|MODIFIER|PML|PML|transcript|NM	033240.2|Coding|7/7|c.*942G>A|||||942|,A|3	prime	UTR	variant|MODIFIER|PML|PML|transcript|NM	033244.3|Coding|8/8|c.*462G>A|||||1103|,A|intron	variant|MODIFIER|PML|PML|transcript|NM	033238.2|Coding|7/8|c.1710+1068G>A||||||,A|intron	variant|MODIFIER|PML|PML|transcript|NM	033247.2|Coding|4/4|c.1255-409G>A||||||,A|intron	variant|MODIFIER|PML|PML|transcript|NM	002675.3|Coding|7/7|c.1710+1068G>A||||||,A|intron	variant|MODIFIER|PML|PML|transcript|NM	033246.2|Coding|5/5|c.*35+1068G>A||||||,A|intron	variant|MODIFIER|PML|PML|transcript|NM	033249.2|Coding|6/6|c.1566+1068G>A||||||;VPR=1;TPR=1;TCR=2;PctExtPos=0.500;TDM=0;VAF=1.000;TMMR=0;VMMR=0;MMF=0.000;VMMF=0.000	GT:AD:DP:GQ:PL	1/1:0,2:2:6:60,6,0
SRR8158669	JURKAT	SMART-seq	chr16	67829953	67829953	G	A	chr16	67829953	.	G	A	59.77	.	GENE=CENPT;AC=1;AF=0.5;AN=2;BaseQRankSum=-3.087;ClippingRankSum=0;DP=15;ExcessHet=3.0103;FS=2.363;MLEAC=1;MLEAF=0.5;MQ=60;MQRankSum=0;QD=3.98;ReadPosRankSum=-1.606;SOR=1.981;ANN=A|missense	variant|MODERATE|CENPT|CENPT|transcript|NM	025082.3|Coding|12/16|c.998C>T|p.Ala333Val|1547/2345|998/1686|333/561||;VPR=3;TPR=13;TCR=14;PctExtPos=0.786;TDM=4;VAF=0.231;TMMR=0;VMMR=0;MMF=0.000;VMMF=0.000	GT:AD:DP:GQ:PL	0/1:10,5:15:88:88,0,324
SRR8158669	JURKAT	SMART-seq	chr20	63690139	63690139	G	A	chr20	63690139	.	G	A	52.77	.	GENE=RTEL1,RTEL1-TNFRSF6B;AC=1;AF=0.5;AN=2;BaseQRankSum=1.282;ClippingRankSum=0;DP=5;ExcessHet=3.0103;FS=0;MLEAC=1;MLEAF=0.5;MQ=60;MQRankSum=0;QD=10.55;ReadPosRankSum=1.036;SOR=0.223;ANN=A|missense	variant|MODERATE|RTEL1|RTEL1|transcript|NM	001283009.1|Coding|25/35|c.2194G>A|p.Val732Ile|3021/5125|2194/3903|732/1300||,A|missense	variant|MODERATE|RTEL1|RTEL1|transcript|NM	001283010.1|Coding|24/34|c.1525G>A|p.Val509Ile|2742/4676|1525/2991|509/996||,A|missense	variant|MODERATE|RTEL1|RTEL1|transcript|NM	016434.3|Coding|25/35|c.2194G>A|p.Val732Ile|3021/4955|2194/3660|732/1219||,A|missense	variant|MODERATE|RTEL1|RTEL1|transcript|NM	032957.4|Coding|25/35|c.2266G>A|p.Val756Ile|3093/5027|2266/3732|756/1243||,A|non	coding	exon	variant|MODIFIER|RTEL1-TNFRSF6B|RTEL1-TNFRSF6B|transcript|NR	037882.1|Noncoding|25/38|n.3021G>A||||||;VPR=4;TPR=5;TCR=6;PctExtPos=0.333;TDM=0;VAF=0.800;TMMR=0;VMMR=0;MMF=0.000;VMMF=0.000	GT:AD:DP:GQ:PL	0/1:2,3:5:44:81,0,44
SRR8158669	JURKAT	SMART-seq	chr7	92001285	92001285	C	T	chr7	92001285	.	C	T	94.03	.	GENE=AKAP9;AC=2;AF=1;AN=2;DP=4;ExcessHet=3.0103;FS=0;MLEAC=2;MLEAF=1;MQ=60;QD=23.51;SOR=0.693;ANN=T|synonymous	variant|LOW|AKAP9|AKAP9|transcript|NM	005751.4|Coding|8/50|c.1368C>T|p.His456His|1593/12463|1368/11724|456/3907||,T|synonymous	variant|LOW|AKAP9|AKAP9|transcript|NM	147185.2|Coding|8/50|c.1368C>T|p.His456His|1593/12439|1368/11700|456/3899||;VPR=4;TPR=4;TCR=4;PctExtPos=0.000;TDM=1;VAF=1.000;TMMR=0;VMMR=0;MMF=0.000;VMMF=0.000	GT:AD:DP:GQ:PL	1/1:0,4:4:12:122,12,0
SRR8158669	JURKAT	SMART-seq	chr2	96343295	96343295	C	T	chr2	96343295	.	C	T	135.77	.	GENE=NCAPH;AC=1;AF=0.5;AN=2;BaseQRankSum=-1.803;ClippingRankSum=0;DP=12;ExcessHet=3.0103;FS=0;MLEAC=1;MLEAF=0.5;MQ=60;MQRankSum=0;QD=13.58;ReadPosRankSum=-0.524;SOR=1.329;ANN=T|missense	variant|MODERATE|NCAPH|NCAPH|transcript|NM	015341.4|Coding|5/18|c.586C>T|p.His196Tyr|675/6059|586/2226|196/741||,T|missense	variant|MODERATE|NCAPH|NCAPH|transcript|NM	001281710.1|Coding|5/18|c.553C>T|p.His185Tyr|642/6026|553/2193|185/730||,T|missense	variant|MODERATE|NCAPH|NCAPH|transcript|NM	001281711.1|Coding|5/18|c.514C>T|p.His172Tyr|603/5987|514/2154|172/717||,T|missense	variant|MODERATE|NCAPH|NCAPH|transcript|NM	001281712.1|Coding|4/17|c.178C>T|p.His60Tyr|422/5806|178/1818|60/605||;VPR=5;TPR=9;TCR=10;PctExtPos=0.500;TDM=2;VAF=0.556;TMMR=0;VMMR=0;MMF=0.000;VMMF=0.000	GT:AD:DP:GQ:PL	0/1:4,6:10:99:164,0,113
SRR8158669	JURKAT	SMART-seq	chr1	145842382	145842382	C	T	chr1	145842382	.	C	T	51.77	.	GENE=POLR3C;AC=1;AF=0.5;AN=2;BaseQRankSum=-1.96;ClippingRankSum=0;DP=6;ExcessHet=3.0103;FS=0;MLEAC=1;MLEAF=0.5;MQ=60;MQRankSum=0;QD=8.63;ReadPosRankSum=0.385;SOR=0.991;ANN=T|synonymous	variant|LOW|POLR3C|POLR3C|transcript|NM	006468.6|Coding|15/15|c.1567C>T|p.Leu523Leu|1728/1851|1567/1605|523/534||;VPR=3;TPR=5;TCR=6;PctExtPos=0.500;TDM=1;VAF=0.600;TMMR=0;VMMR=0;MMF=0.000;VMMF=0.000	GT:AD:DP:GQ:PL	0/1:3,3:6:80:80,0,93
SRR8158669	JURKAT	SMART-seq	chr11	775084	775084	C	T	chr11	775084	.	C	T	87.77	.	GENE=PDDC1;AC=1;AF=0.5;AN=2;BaseQRankSum=-3.224;ClippingRankSum=0;DP=12;ExcessHet=3.0103;FS=0;MLEAC=1;MLEAF=0.5;MQ=60;MQRankSum=0;QD=7.31;ReadPosRankSum=-0.073;SOR=0.76;ANN=T|synonymous	variant|LOW|PDDC1|PDDC1|transcript|NM	182612.2|Coding|2/8|c.123G>A|p.Leu41Leu|148/4362|123/663|41/220||;VPR=4;TPR=11;TCR=13;PctExtPos=0.692;TDM=2;VAF=0.364;TMMR=0;VMMR=0;MMF=0.000;VMMF=0.000	GT:AD:DP:GQ:PL	0/1:7,5:12:99:116,0,221
SRR8158669	JURKAT	SMART-seq	chr10	102644644	102644644	C	T	chr10	102644644	.	C	T	57.82	.	GENE=TRIM8;AC=1;AF=0.5;AN=2;BaseQRankSum=0.674;ClippingRankSum=0;DP=4;ExcessHet=3.0103;FS=0;MLEAC=1;MLEAF=0.5;MQ=60;MQRankSum=0;QD=14.46;ReadPosRankSum=-0.319;SOR=0.446;ANN=T|synonymous	variant|LOW|TRIM8|TRIM8|transcript|NM	030912.2|Coding|1/6|c.27C>T|p.Phe9Phe|150/2744|27/1656|9/551||;VPR=2;TPR=3;TCR=4;PctExtPos=0.500;TDM=0;VAF=0.667;TMMR=0;VMMR=0;MMF=0.000;VMMF=0.000	GT:AD:DP:GQ:PL	0/1:1,3:4:19:86,0,19
SRR8158669	JURKAT	SMART-seq	chr7	150337525	150337525	C	T	chr7	150337525	.	C	T	143.77	.	GENE=LRRC61;AC=1;AF=0.5;AN=2;BaseQRankSum=-3.44;ClippingRankSum=0;DP=13;ExcessHet=3.0103;FS=0;MLEAC=1;MLEAF=0.5;MQ=60;MQRankSum=0;QD=11.06;ReadPosRankSum=-0.731;SOR=0.941;ANN=T|stop	gained|HIGH|LRRC61|LRRC61|transcript|NM	001142928.1|Coding|3/3|c.664C>T|p.Gln222*|1332/1963|664/780|222/259||,T|stop	gained|HIGH|LRRC61|LRRC61|transcript|NM	023942.2|Coding|2/2|c.664C>T|p.Gln222*|1162/1793|664/780|222/259||;VPR=6;TPR=11;TCR=13;PctExtPos=0.538;TDM=7;VAF=0.545;TMMR=0;VMMR=0;MMF=0.000;VMMF=0.000	GT:AD:DP:GQ:PL	0/1:6,7:13:99:172,0,184
SRR8158669	JURKAT	SMART-seq	chr17	56913890	56913890	G	A	chr17	56913890	.	G	A	74.77	.	GENE=TRIM25;AC=1;AF=0.5;AN=2;BaseQRankSum=-2.189;ClippingRankSum=0;DP=7;ExcessHet=3.0103;FS=0;MLEAC=1;MLEAF=0.5;MQ=60;MQRankSum=0;QD=10.68;ReadPosRankSum=-0.842;SOR=0.223;ANN=A|synonymous	variant|LOW|TRIM25|TRIM25|transcript|NM	005082.4|Coding|1/9|c.99C>T|p.Cys33Cys|159/5744|99/1893|33/630||;VPR=2;TPR=5;TCR=7;PctExtPos=0.714;TDM=4;VAF=0.400;TMMR=0;VMMR=0;MMF=0.000;VMMF=0.000	GT:AD:DP:GQ:PL	0/1:3,4:7:89:103,0,89
SRR8158669	JURKAT	SMART-seq	chr17	50392873	50392873	G	A	chr17	50392873	.	G	A	81.77	.	GENE=LRRC59;AC=1;AF=0.5;AN=2;BaseQRankSum=-2.441;ClippingRankSum=0;DP=19;ExcessHet=3.0103;FS=0;MLEAC=1;MLEAF=0.5;MQ=60;MQRankSum=0;QD=4.3;ReadPosRankSum=-0.337;SOR=0.495;ANN=A|synonymous	variant|LOW|LRRC59|LRRC59|transcript|NM	018509.3|Coding|3/7|c.190C>T|p.Leu64Leu|426/2915|190/924|64/307||;VPR=3;TPR=15;TCR=18;PctExtPos=0.833;TDM=7;VAF=0.200;TMMR=0;VMMR=0;MMF=0.000;VMMF=0.000	GT:AD:DP:GQ:PL	0/1:14,5:19:99:110,0,412
SRR8158669	JURKAT	SMART-seq	chr13	102634084	102634084	C	T	chr13	102634084	.	C	T	229.78	.	GENE=TPP2;AC=2;AF=1;AN=2;DP=8;ExcessHet=3.0103;FS=0;MLEAC=2;MLEAF=1;MQ=60;QD=28.72;SOR=0.693;ANN=T|missense	variant|MODERATE|TPP2|TPP2|transcript|NM	003291.2|Coding|11/29|c.1379C>T|p.Ala460Val|1482/4710|1379/3750|460/1249||;VPR=8;TPR=8;TCR=8;PctExtPos=0.000;TDM=1;VAF=1.000;TMMR=0;VMMR=0;MMF=0.000;VMMF=0.000	GT:AD:DP:GQ:PL	1/1:0,8:8:24:258,24,0
SRR8158669	JURKAT	SMART-seq	chr10	102159555	102159555	G	A	chr10	102159555	.	G	A	21.8	.	GENE=NOLC1;AC=1;AF=0.5;AN=2;BaseQRankSum=-2.825;ClippingRankSum=0;DP=18;ExcessHet=3.0103;FS=6.107;MLEAC=1;MLEAF=0.5;MQ=60;MQRankSum=0;QD=1.21;ReadPosRankSum=1.789;SOR=2.613;ANN=A|missense	variant|MODERATE|NOLC1|NOLC1|transcript|NM	001284388.1|Coding|7/13|c.876G>A|p.Met292Ile|1111/3967|876/2130|292/709||,A|missense	variant|MODERATE|NOLC1|NOLC1|transcript|NM	001284389.1|Coding|7/13|c.849G>A|p.Met283Ile|1084/3940|849/2103|283/700||,A|missense	variant|MODERATE|NOLC1|NOLC1|transcript|NM	004741.4|Coding|7/13|c.846G>A|p.Met282Ile|1081/3937|846/2100|282/699||;VPR=3;TPR=18;TCR=18;PctExtPos=0.833;TDM=13;VAF=0.167;TMMR=0;VMMR=0;MMF=0.000;VMMF=0.000	GT:AD:DP:GQ:PL	0/1:15,3:18:50:50,0,494
SRR8158669	JURKAT	SMART-seq	chr11	63750027	63750027	C	T	chr11	63750027	.	C	T	210.77	.	GENE=RTN3;AC=1;AF=0.5;AN=2;BaseQRankSum=-3.666;ClippingRankSum=0;DP=17;ExcessHet=3.0103;FS=2.077;MLEAC=1;MLEAF=0.5;MQ=60;MQRankSum=0;QD=12.4;ReadPosRankSum=0.408;SOR=1.426;ANN=T|missense	variant|MODERATE|RTN3|RTN3|transcript|NM	001265589.1|Coding|4/9|c.2567C>T|p.Thr856Ile|2754/4976|2567/3099|856/1032||,T|missense	variant|MODERATE|RTN3|RTN3|transcript|NM	001265590.1|Coding|3/8|c.2231C>T|p.Thr744Ile|2418/4640|2231/2763|744/920||,T|missense	variant|MODERATE|RTN3|RTN3|transcript|NM	001265591.1|Coding|2/4|c.179C>T|p.Thr60Ile|366/2332|179/645|60/214||,T|missense	variant|MODERATE|RTN3|RTN3|transcript|NM	006054.3|Coding|2/7|c.179C>T|p.Thr60Ile|366/2588|179/711|60/236||,T|missense	variant|MODERATE|RTN3|RTN3|transcript|NM	201428.2|Coding|3/8|c.2510C>T|p.Thr837Ile|2697/4919|2510/3042|837/1013||,T|missense	variant|MODERATE|RTN3|RTN3|transcript|NM	201429.2|Coding|3/8|c.236C>T|p.Thr79Ile|423/2645|236/768|79/255||,T|missense	variant|MODERATE|RTN3|RTN3|transcript|NM	201430.2|Coding|2/6|c.179C>T|p.Thr60Ile|366/2529|179/726|60/241||,T|non	coding	exon	variant|MODIFIER|RTN3|RTN3|transcript|NR	049750.1|Noncoding|2/6|n.366C>T||||||,T|non	coding	exon	variant|MODIFIER|RTN3|RTN3|transcript|NR	049751.1|Noncoding|2/5|n.366C>T||||||;VPR=7;TPR=16;TCR=18;PctExtPos=0.611;TDM=5;VAF=0.438;TMMR=0;VMMR=0;MMF=0.000;VMMF=0.000	GT:AD:DP:GQ:PL	0/1:8,9:17:99:239,0,231
SRR8158669	JURKAT	SMART-seq	chr19	41898546	41898546	G	A	chr19	41898546	.	G	A	107.77	.	GENE=ARHGEF1;AC=1;AF=0.5;AN=2;BaseQRankSum=-3.672;ClippingRankSum=0;DP=19;ExcessHet=3.0103;FS=2.017;MLEAC=1;MLEAF=0.5;MQ=60;MQRankSum=0;QD=5.67;ReadPosRankSum=0.264;SOR=1.265;ANN=A|missense	variant|MODERATE|ARHGEF1|ARHGEF1|transcript|NM	199002.1|Coding|14/29|c.1271G>A|p.Ser424Asn|1360/3238|1271/2784|424/927||,A|missense	variant|MODERATE|ARHGEF1|ARHGEF1|transcript|NM	004706.3|Coding|14/29|c.1226G>A|p.Ser409Asn|1335/3213|1226/2739|409/912||,A|missense	variant|MODERATE|ARHGEF1|ARHGEF1|transcript|NM	198977.1|Coding|13/28|c.1127G>A|p.Ser376Asn|1236/3114|1127/2640|376/879||;VPR=6;TPR=17;TCR=22;PctExtPos=0.727;TDM=7;VAF=0.353;TMMR=2;VMMR=0;MMF=0.118;VMMF=0.000	GT:AD:DP:GQ:PL	0/1:13,6:19:99:136,0,431
SRR8158669	JURKAT	SMART-seq	chr19	57420745	57420745	A	G	chr19	57420745	.	A	G	28.78	.	GENE=ZNF17;AC=1;AF=0.5;AN=2;BaseQRankSum=0.674;ClippingRankSum=0;DP=4;ExcessHet=3.0103;FS=0;MLEAC=1;MLEAF=0.5;MQ=60;MQRankSum=0;QD=7.19;ReadPosRankSum=0.431;SOR=0.693;ANN=G|missense	variant|MODERATE|ZNF17|ZNF17|transcript|NM	006959.2|Coding|3/3|c.1253A>G|p.Glu418Gly|1484/2678|1253/1989|418/662||;VPR=2;TPR=3;TCR=3;PctExtPos=0.333;TDM=0;VAF=0.667;TMMR=0;VMMR=0;MMF=0.000;VMMF=0.000	GT:AD:DP:GQ:PL	0/1:2,2:4:32:57,0,32
SRR8158669	JURKAT	SMART-seq	chr12	125025173	125025173	T	C	chr12	125025173	.	T	C	95.28	.	GENE=BRI3BP;AC=2;AF=1;AN=2;DP=3;ExcessHet=3.0103;FS=0;MLEAC=2;MLEAF=1;MQ=60;QD=31.76;SOR=2.833;ANN=C|missense	variant|MODERATE|BRI3BP|BRI3BP|transcript|NM	080626.5|Coding|3/3|c.499T>C|p.Ser167Pro|642/1272|499/756|167/251||;VPR=3;TPR=3;TCR=3;PctExtPos=0.000;TDM=1;VAF=1.000;TMMR=0;VMMR=0;MMF=0.000;VMMF=0.000	GT:AD:DP:GQ:PL	1/1:0,3:3:9:123,9,0
SRR8158669	JURKAT	SMART-seq	chr20	32201973	32201973	C	T	chr20	32201973	.	C	T	226.78	.	GENE=PLAGL2;AC=2;AF=1;AN=2;DP=8;ExcessHet=3.0103;FS=0;MLEAC=2;MLEAF=1;MQ=60;QD=28.35;SOR=1.179;ANN=T|missense	variant|MODERATE|PLAGL2|PLAGL2|transcript|NM	002657.3|Coding|2/3|c.206G>A|p.Ser69Asn|423/5656|206/1491|69/496||;VPR=8;TPR=8;TCR=8;PctExtPos=0.000;TDM=1;VAF=1.000;TMMR=0;VMMR=0;MMF=0.000;VMMF=0.000	GT:AD:DP:GQ:PL	1/1:0,8:8:24:255,24,0
SRR8158669	JURKAT	SMART-seq	chr17	7222053	7222053	A	G	chr17	7222053	.	A	G	146.77	.	GENE=ACADVL;AC=1;AF=0.5;AN=2;BaseQRankSum=3.487;ClippingRankSum=0;DP=16;ExcessHet=3.0103;FS=2.158;MLEAC=1;MLEAF=0.5;MQ=60;MQRankSum=0;QD=9.17;ReadPosRankSum=0.9;SOR=1.19;ANN=G|missense	variant|MODERATE|ACADVL|ACADVL|transcript|NM	001270447.1|Coding|9/21|c.793A>G|p.Thr265Ala|814/2228|793/2037|265/678||,G|missense	variant|MODERATE|ACADVL|ACADVL|transcript|NM	000018.3|Coding|8/20|c.724A>G|p.Thr242Ala|878/2292|724/1968|242/655||,G|missense	variant|MODERATE|ACADVL|ACADVL|transcript|NM	001033859.2|Coding|7/19|c.658A>G|p.Thr220Ala|812/2226|658/1902|220/633||,G|missense	variant|MODERATE|ACADVL|ACADVL|transcript|NM	001270448.1|Coding|7/19|c.496A>G|p.Thr166Ala|953/2367|496/1740|166/579||;VPR=6;TPR=15;TCR=16;PctExtPos=0.625;TDM=12;VAF=0.400;TMMR=0;VMMR=0;MMF=0.000;VMMF=0.000	GT:AD:DP:GQ:PL	0/1:10,6:16:99:175,0,232
SRR8158669	JURKAT	SMART-seq	chr2	197706888	197706888	C	T	chr2	197706888	.	C	T	20.8	.	GENE=MARS2;AC=1;AF=0.5;AN=2;BaseQRankSum=-1.645;ClippingRankSum=0;DP=5;ExcessHet=3.0103;FS=0;MLEAC=1;MLEAF=0.5;MQ=60;MQRankSum=0;QD=4.16;ReadPosRankSum=1.036;SOR=0.368;ANN=T|synonymous	variant|LOW|MARS2|MARS2|transcript|NM	138395.3|Coding|1/1|c.1483C>T|p.Leu495Leu|1585/3087|1483/1782|495/593||;VPR=2;TPR=5;TCR=5;PctExtPos=0.600;TDM=1;VAF=0.400;TMMR=0;VMMR=0;MMF=0.000;VMMF=0.000	GT:AD:DP:GQ:PL	0/1:3,2:5:49:49,0,95
SRR8158669	JURKAT	SMART-seq	chr11	125602862	125602862	G	A	chr11	125602862	.	G	A	37.77	.	GENE=STT3A;AC=1;AF=0.5;AN=2;BaseQRankSum=0.646;ClippingRankSum=0;DP=24;ExcessHet=3.0103;FS=2.291;MLEAC=1;MLEAF=0.5;MQ=60;MQRankSum=0;QD=1.57;ReadPosRankSum=-0.163;SOR=1.546;ANN=A|missense	variant|MODERATE|STT3A|STT3A|transcript|NM	001278503.1|Coding|6/19|c.331G>A|p.Asp111Asn|578/4314|331/2118|111/705||,A|missense	variant|MODERATE|STT3A|STT3A|transcript|NM	001278504.1|Coding|4/17|c.55G>A|p.Asp19Asn|367/4103|55/1842|19/613||,A|missense	variant|MODERATE|STT3A|STT3A|transcript|NM	152713.4|Coding|5/18|c.331G>A|p.Asp111Asn|490/4226|331/2118|111/705||;VPR=3;TPR=20;TCR=25;PctExtPos=0.880;TDM=31;VAF=0.150;TMMR=0;VMMR=0;MMF=0.000;VMMF=0.000	GT:AD:DP:GQ:PL	0/1:20,4:24:66:66,0,591
SRR8158669	JURKAT	SMART-seq	chr3	52403836	52403836	G	A	chr3	52403836	.	G	A	38.77	.	GENE=BAP1;AC=1;AF=0.5;AN=2;BaseQRankSum=-2.638;ClippingRankSum=0;DP=10;ExcessHet=3.0103;FS=7.368;MLEAC=1;MLEAF=0.5;MQ=60;MQRankSum=0;QD=3.88;ReadPosRankSum=-0.549;SOR=0.847;ANN=A|synonymous	variant|LOW|BAP1|BAP1|transcript|NM	004656.3|Coding|13/17|c.1309C>T|p.Leu437Leu|1536/3701|1309/2190|437/729||;VPR=3;TPR=13;TCR=14;PctExtPos=0.786;TDM=2;VAF=0.231;TMMR=4;VMMR=0;MMF=0.308;VMMF=0.000	GT:AD:DP:GQ:PL	0/1:7,3:10:67:67,0,222
SRR8158669	JURKAT	SMART-seq	chr16	2975549	2975549	C	T	chr16	2975549	.	C	T	460.77	.	GENE=PKMYT1;AC=1;AF=0.5;AN=2;BaseQRankSum=-4.358;ClippingRankSum=0;DP=30;ExcessHet=3.0103;FS=13.786;MLEAC=1;MLEAF=0.5;MQ=60;MQRankSum=0;QD=16.46;ReadPosRankSum=0.128;SOR=1.421;ANN=T|synonymous	variant|LOW|PKMYT1|PKMYT1|transcript|NM	004203.4|Coding|4/9|c.642G>A|p.Leu214Leu|1151/2171|642/1500|214/499||,T|synonymous	variant|LOW|PKMYT1|PKMYT1|transcript|NM	001258450.1|Coding|4/9|c.435G>A|p.Leu145Leu|944/1964|435/1293|145/430||,T|synonymous	variant|LOW|PKMYT1|PKMYT1|transcript|NM	001258451.1|Coding|4/9|c.615G>A|p.Leu205Leu|1015/2035|615/1473|205/490||,T|synonymous	variant|LOW|PKMYT1|PKMYT1|transcript|NM	182687.2|Coding|4/9|c.642G>A|p.Leu214Leu|1151/2209|642/1443|214/480||;VPR=16;TPR=23;TCR=28;PctExtPos=0.429;TDM=15;VAF=0.696;TMMR=0;VMMR=0;MMF=0.000;VMMF=0.000	GT:AD:DP:GQ:PL	0/1:9,19:28:99:489,0,251
SRR8158669	JURKAT	SMART-seq	chr7	7607021	7607021	G	T	chr7	7607021	.	G	T	105.28	.	GENE=MIOS;AC=2;AF=1;AN=2;DP=3;ExcessHet=3.0103;FS=0;MLEAC=2;MLEAF=1;MQ=60;QD=26.13;SOR=1.179;ANN=T|missense	variant|MODERATE|MIOS|MIOS|transcript|NM	019005.3|Coding|13/13|c.2557G>T|p.Ala853Ser|2865/3323|2557/2628|853/875||;VPR=2;TPR=2;TCR=2;PctExtPos=0.000;TDM=0;VAF=1.000;TMMR=0;VMMR=0;MMF=0.000;VMMF=0.000	GT:AD:DP:GQ:PL	1/1:0,3:3:9:133,9,0
SRR8158669	JURKAT	SMART-seq	chr19	51104452	51104452	G	A	chr19	51104452	.	G	A	44.77	.	GENE=CTU1;AC=1;AF=0.5;AN=2;BaseQRankSum=-1.96;ClippingRankSum=0;DP=6;ExcessHet=3.0103;FS=0;MLEAC=1;MLEAF=0.5;MQ=60;MQRankSum=0;QD=7.46;ReadPosRankSum=0.189;SOR=2.093;ANN=A|missense	variant|MODERATE|CTU1|CTU1|transcript|NM	145232.3|Coding|2/3|c.118C>T|p.His40Tyr|183/2107|118/1047|40/348||;VPR=3;TPR=5;TCR=7;PctExtPos=0.571;TDM=0;VAF=0.600;TMMR=0;VMMR=0;MMF=0.000;VMMF=0.000	GT:AD:DP:GQ:PL	0/1:3,3:6:73:73,0,96
SRR8158669	JURKAT	SMART-seq	chr2	237087178	237087178	T	C	chr2	237087178	.	T	C	163.77	.	GENE=COPS8;AC=1;AF=0.5;AN=2;BaseQRankSum=3.657;ClippingRankSum=0;DP=18;ExcessHet=3.0103;FS=2.251;MLEAC=1;MLEAF=0.5;MQ=60;MQRankSum=0;QD=9.1;ReadPosRankSum=-0.747;SOR=1.755;ANN=C|missense	variant|MODERATE|COPS8|COPS8|transcript|NM	006710.4|Coding|2/8|c.130T>C|p.Tyr44His|654/2258|130/630|44/209||,C|5	prime	UTR	variant|MODIFIER|COPS8|COPS8|transcript|NM	198189.2|Coding|3/9|c.-18T>C|||||18|;VPR=7;TPR=17;TCR=19;PctExtPos=0.632;TDM=6;VAF=0.412;TMMR=0;VMMR=0;MMF=0.000;VMMF=0.000	GT:AD:DP:GQ:PL	0/1:11,7:18:99:192,0,287
SRR8158669	JURKAT	SMART-seq	chr5	176968650	176968650	A	G	chr5	176968650	.	A	G	47.77	.	GENE=UIMC1;AC=1;AF=0.5;AN=2;BaseQRankSum=0.489;ClippingRankSum=0;DP=8;ExcessHet=3.0103;FS=0;MLEAC=1;MLEAF=0.5;MQ=60;MQRankSum=0;QD=5.97;ReadPosRankSum=0.022;SOR=0.307;ANN=G|missense	variant|MODERATE|UIMC1|UIMC1|transcript|NM	001199297.1|Coding|7/16|c.1105T>C|p.Trp369Arg|1468/2800|1105/2160|369/719||,G|missense	variant|MODERATE|UIMC1|UIMC1|transcript|NM	016290.4|Coding|6/15|c.1105T>C|p.Trp369Arg|1272/2604|1105/2160|369/719||,G|missense	variant|MODERATE|UIMC1|UIMC1|transcript|NM	001199298.1|Coding|6/15|c.1105T>C|p.Trp369Arg|1258/2590|1105/2160|369/719||;VPR=3;TPR=8;TCR=9;PctExtPos=0.667;TDM=1;VAF=0.375;TMMR=0;VMMR=0;MMF=0.000;VMMF=0.000	GT:AD:DP:GQ:PL	0/1:5,3:8:76:76,0,144
SRR8158669	JURKAT	SMART-seq	chr19	16208037	16208037	A	G	chr19	16208037	.	A	G	342.77	.	GENE=AP1M1;AC=1;AF=0.5;AN=2;BaseQRankSum=1.729;ClippingRankSum=0;DP=28;ExcessHet=3.0103;FS=12.443;MLEAC=1;MLEAF=0.5;MQ=60;MQRankSum=0;QD=12.24;ReadPosRankSum=0.554;SOR=1.619;ANN=G|missense	variant|MODERATE|AP1M1|AP1M1|transcript|NM	001130524.1|Coding|4/13|c.286A>G|p.Lys96Glu|459/2391|286/1308|96/435||,G|missense	variant|MODERATE|AP1M1|AP1M1|transcript|NM	032493.3|Coding|4/12|c.286A>G|p.Lys96Glu|459/2355|286/1272|96/423||;VPR=14;TPR=25;TCR=29;PctExtPos=0.517;TDM=15;VAF=0.560;TMMR=2;VMMR=2;MMF=0.080;VMMF=0.143	GT:AD:DP:GQ:PL	0/1:14,14:28:99:371,0,381
SRR8158669	JURKAT	SMART-seq	chr19	12847968	12847968	C	T	chr19	12847968	.	C	T	40.74	.	GENE=MAST1;AC=2;AF=1;AN=2;DP=2;ExcessHet=3.0103;FS=0;MLEAC=2;MLEAF=1;MQ=60;QD=20.37;SOR=2.303;ANN=T|missense	variant|MODERATE|MAST1|MAST1|transcript|NM	014975.2|Coding|7/26|c.685C>T|p.Arg229Trp|813/4923|685/4713|229/1570||;VPR=2;TPR=2;TCR=2;PctExtPos=0.000;TDM=1;VAF=1.000;TMMR=0;VMMR=0;MMF=0.000;VMMF=0.000	GT:AD:DP:GQ:PL	1/1:0,2:2:6:68,6,0
SRR8158669	JURKAT	SMART-seq	chr13	30657605	30657605	G	A	chr13	30657605	.	G	A	93.03	.	GENE=USPL1;AC=2;AF=1;AN=2;DP=4;ExcessHet=3.0103;FS=0;MLEAC=2;MLEAF=1;MQ=60;QD=23.26;SOR=0.693;ANN=A|missense	variant|MODERATE|USPL1|USPL1|transcript|NM	005800.4|Coding|9/9|c.1528G>A|p.Ala510Thr|1960/3904|1528/3279|510/1092||;VPR=3;TPR=3;TCR=4;PctExtPos=0.250;TDM=1;VAF=1.000;TMMR=0;VMMR=0;MMF=0.000;VMMF=0.000	GT:AD:DP:GQ:PL	1/1:0,4:4:12:121,12,0
SRR8158669	JURKAT	SMART-seq	chr19	4323586	4323586	G	A	chr19	4323586	.	G	A	68.77	.	GENE=FSD1;AC=1;AF=0.5;AN=2;BaseQRankSum=-3.224;ClippingRankSum=0;DP=12;ExcessHet=3.0103;FS=0;MLEAC=1;MLEAF=0.5;MQ=60;MQRankSum=0;QD=5.73;ReadPosRankSum=0.159;SOR=0.412;ANN=A|synonymous	variant|LOW|FSD1|FSD1|transcript|NM	024333.2|Coding|13/13|c.1434G>A|p.Val478Val|1587/1847|1434/1491|478/496||;VPR=4;TPR=9;TCR=11;PctExtPos=0.636;TDM=3;VAF=0.444;TMMR=0;VMMR=0;MMF=0.000;VMMF=0.000	GT:AD:DP:GQ:PL	0/1:7,5:12:97:97,0,227
SRR8158669	JURKAT	SMART-seq	chr10	119849562	119849562	G	T	chr10	119849562	.	G	T	389.77	.	GENE=MCMBP;AC=1;AF=0.5;AN=2;BaseQRankSum=-4.364;ClippingRankSum=0;DP=27;ExcessHet=3.0103;FS=0;MLEAC=1;MLEAF=0.5;MQ=60;MQRankSum=0;QD=14.44;ReadPosRankSum=0.973;SOR=0.489;ANN=T|missense	variant|MODERATE|MCMBP|MCMBP|transcript|NM	024834.3|Coding|7/16|c.589C>A|p.Leu197Ile|888/4298|589/1929|197/642||,T|missense	variant|MODERATE|MCMBP|MCMBP|transcript|NM	001256378.1|Coding|7/16|c.589C>A|p.Leu197Ile|888/4292|589/1923|197/640||,T|missense	variant|MODERATE|MCMBP|MCMBP|transcript|NM	001256379.1|Coding|7/16|c.70C>A|p.Leu24Ile|698/4102|70/1404|24/467||;VPR=13;TPR=20;TCR=26;PctExtPos=0.500;TDM=16;VAF=0.650;TMMR=0;VMMR=0;MMF=0.000;VMMF=0.000	GT:AD:DP:GQ:PL	0/1:10,17:27:99:418,0,283
SRR8158669	JURKAT	SMART-seq	chr17	47656927	47656927	C	T	chr17	47656927	.	C	T	119.77	.	GENE=KPNB1;AC=1;AF=0.5;AN=2;BaseQRankSum=-3.588;ClippingRankSum=0;DP=14;ExcessHet=3.0103;FS=2.027;MLEAC=1;MLEAF=0.5;MQ=60;MQRankSum=0;QD=8.55;ReadPosRankSum=-0.26;SOR=1.329;ANN=T|missense	variant|MODERATE|KPNB1|KPNB1|transcript|NM	002265.5|Coding|4/22|c.350C>T|p.Ala117Val|757/4272|350/2631|117/876||,T|5	prime	UTR	variant|MODIFIER|KPNB1|KPNB1|transcript|NM	001276453.1|Coding|3/21|c.-86C>T|||||86|;VPR=6;TPR=13;TCR=14;PctExtPos=0.571;TDM=3;VAF=0.462;TMMR=0;VMMR=0;MMF=0.000;VMMF=0.000	GT:AD:DP:GQ:PL	0/1:8,6:14:99:148,0,258
SRR8158669	JURKAT	SMART-seq	chr19	19526188	19526188	G	A	chr19	19526188	.	G	A	227.77	.	GENE=NDUFA13;AC=1;AF=0.5;AN=2;BaseQRankSum=-6.098;ClippingRankSum=0;DP=47;ExcessHet=3.0103;FS=0;MLEAC=1;MLEAF=0.5;MQ=60;MQRankSum=0;QD=5.06;ReadPosRankSum=-1.052;SOR=0.836;ANN=A|missense	variant|MODERATE|NDUFA13|NDUFA13|transcript|NM	015965.6|Coding|2/5|c.101G>A|p.Ser34Asn|130/542|101/435|34/144||;VPR=10;TPR=41;TCR=47;PctExtPos=0.787;TDM=58;VAF=0.244;TMMR=0;VMMR=0;MMF=0.000;VMMF=0.000	GT:AD:DP:GQ:PL	0/1:32,13:45:99:256,0,1039
SRR8158669	JURKAT	SMART-seq	chr9	34649550	34649550	C	A	chr9	34649550	.	C	A	162.77	.	GENE=GALT;AC=1;AF=0.5;AN=2;BaseQRankSum=-3.224;ClippingRankSum=0;DP=12;ExcessHet=3.0103;FS=5.332;MLEAC=1;MLEAF=0.5;MQ=60;MQRankSum=0;QD=13.56;ReadPosRankSum=0.476;SOR=0.544;ANN=A|missense	variant|MODERATE|GALT|GALT|transcript|NM	000155.3|Coding|10/11|c.1045C>A|p.Leu349Ile|1161/1405|1045/1140|349/379||,A|missense	variant|MODERATE|GALT|GALT|transcript|NM	001258332.1|Coding|8/9|c.718C>A|p.Leu240Ile|1036/1280|718/813|240/270||;VPR=6;TPR=10;TCR=12;PctExtPos=0.500;TDM=5;VAF=0.600;TMMR=0;VMMR=0;MMF=0.000;VMMF=0.000	GT:AD:DP:GQ:PL	0/1:5,7:12:99:191,0,144
SRR8158669	JURKAT	SMART-seq	chr3	50068759	50068759	C	T	chr3	50068759	.	C	T	82.77	.	GENE=RBM6;AC=1;AF=0.5;AN=2;BaseQRankSum=1.834;ClippingRankSum=0;DP=7;ExcessHet=3.0103;FS=3.979;MLEAC=1;MLEAF=0.5;MQ=60;MQRankSum=0;QD=13.79;ReadPosRankSum=0.967;SOR=1.414;ANN=T|stop	gained|HIGH|RBM6|RBM6|transcript|NM	005777.2|Coding|18/21|c.3013C>T|p.Arg1005*|3261/3739|3013/3372|1005/1123||,T|stop	gained|HIGH|RBM6|RBM6|transcript|NM	001167582.1|Coding|14/17|c.1447C>T|p.Arg483*|1748/2226|1447/1806|483/601||;VPR=4;TPR=5;TCR=7;PctExtPos=0.429;TDM=1;VAF=0.800;TMMR=0;VMMR=0;MMF=0.000;VMMF=0.000	GT:AD:DP:GQ:PL	0/1:2,4:6:43:111,0,43
SRR8158669	JURKAT	SMART-seq	chr19	46838482	46838482	G	A	chr19	46838482	.	G	A	128.77	.	GENE=AP2S1;AC=1;AF=0.5;AN=2;BaseQRankSum=-3.588;ClippingRankSum=0;DP=14;ExcessHet=3.0103;FS=3.68;MLEAC=1;MLEAF=0.5;MQ=60;MQRankSum=0;QD=9.2;ReadPosRankSum=2.083;SOR=0.105;ANN=A|synonymous	variant|LOW|AP2S1|AP2S1|transcript|NM	001301076.1|Coding|5/5|c.442C>T|p.Leu148Leu|548/872|442/477|148/158||,A|synonymous	variant|LOW|AP2S1|AP2S1|transcript|NM	001301081.1|Coding|5/5|c.400C>T|p.Leu134Leu|505/829|400/435|134/144||,A|synonymous	variant|LOW|AP2S1|AP2S1|transcript|NM	001301078.1|Coding|5/5|c.436C>T|p.Leu146Leu|665/989|436/471|146/156||,A|synonymous	variant|LOW|AP2S1|AP2S1|transcript|NM	004069.4|Coding|5/5|c.394C>T|p.Leu132Leu|623/947|394/429|132/142||,A|synonymous	variant|LOW|AP2S1|AP2S1|transcript|NM	021575.3|Coding|4/4|c.280C>T|p.Leu94Leu|509/833|280/315|94/104||;VPR=6;TPR=13;TCR=14;PctExtPos=0.571;TDM=24;VAF=0.462;TMMR=0;VMMR=0;MMF=0.000;VMMF=0.000	GT:AD:DP:GQ:PL	0/1:8,6:14:99:157,0,250
SRR8158669	JURKAT	SMART-seq	chr1	167787830	167787830	T	C	chr1	167787830	.	T	C	315.77	.	GENE=MPZL1;AC=1;AF=0.5;AN=2;BaseQRankSum=2.509;ClippingRankSum=0;DP=25;ExcessHet=3.0103;FS=1.58;MLEAC=1;MLEAF=0.5;MQ=60;MQRankSum=0;QD=12.63;ReadPosRankSum=1.409;SOR=0.368;ANN=C|missense	variant|MODERATE|MPZL1|MPZL1|transcript|NM	003953.5|Coding|6/6|c.719T>C|p.Ile240Thr|921/5010|719/810|240/269||,C|missense	variant|MODERATE|MPZL1|MPZL1|transcript|NM	001146191.1|Coding|3/3|c.269T>C|p.Ile90Thr|471/4560|269/360|90/119||,C|missense	variant|MODERATE|MPZL1|MPZL1|transcript|NM	024569.4|Coding|5/5|c.616T>C|p.Tyr206His|818/4907|616/630|206/209||;VPR=11;TPR=19;TCR=24;PctExtPos=0.542;TDM=11;VAF=0.579;TMMR=0;VMMR=0;MMF=0.000;VMMF=0.000	GT:AD:DP:GQ:PL	0/1:13,12:25:99:344,0,335
SRR8158669	JURKAT	SMART-seq	chr12	54350488	54350488	G	A	chr12	54350488	.	G	A	59.77	.	GENE=COPZ1;AC=1;AF=0.5;AN=2;BaseQRankSum=-3.552;ClippingRankSum=0;DP=23;ExcessHet=3.0103;FS=8.966;MLEAC=1;MLEAF=0.5;MQ=60;MQRankSum=0;QD=2.6;ReadPosRankSum=1.798;SOR=1.878;ANN=A|missense	variant|MODERATE|COPZ1|COPZ1|transcript|NM	001271736.1|Coding|9/9|c.523G>A|p.Ala175Thr|657/2020|523/558|175/185||,A|missense	variant|MODERATE|COPZ1|COPZ1|transcript|NM	001271734.1|Coding|8/8|c.430G>A|p.Ala144Thr|504/1867|430/465|144/154||,A|missense	variant|MODERATE|COPZ1|COPZ1|transcript|NM	001271735.1|Coding|8/8|c.448G>A|p.Ala150Thr|522/1885|448/483|150/160||,A|missense	variant|MODERATE|COPZ1|COPZ1|transcript|NM	016057.2|Coding|9/9|c.499G>A|p.Ala167Thr|573/1936|499/534|167/177||,A|non	coding	exon	variant|MODIFIER|COPZ1|COPZ1|transcript|NR	073424.1|Noncoding|8/8|n.481G>A||||||;VPR=5;TPR=19;TCR=23;PctExtPos=0.783;TDM=8;VAF=0.263;TMMR=0;VMMR=0;MMF=0.000;VMMF=0.000	GT:AD:DP:GQ:PL	0/1:18,5:23:88:88,0,596
SRR8158669	JURKAT	SMART-seq	chr7	32495738	32495738	G	A	chr7	32495738	.	G	A	73.77	.	GENE=AVL9;AC=1;AF=0.5;AN=2;BaseQRankSum=-1.437;ClippingRankSum=0;DP=9;ExcessHet=3.0103;FS=0;MLEAC=1;MLEAF=0.5;MQ=60;MQRankSum=0;QD=8.2;ReadPosRankSum=-0.241;SOR=0.446;ANN=A|missense	variant|MODERATE|AVL9|AVL9|transcript|NM	015060.1|Coding|1/16|c.29G>A|p.Gly10Asp|175/2353|29/1947|10/648||;VPR=5;TPR=9;TCR=11;PctExtPos=0.545;TDM=1;VAF=0.556;TMMR=0;VMMR=0;MMF=0.000;VMMF=0.000	GT:AD:DP:GQ:PL	0/1:5,4:9:99:102,0,156
SRR8158669	JURKAT	SMART-seq	chr14	39075952	39075952	C	T	chr14	39075952	.	C	T	124.9	.	GENE=SEC23A;AC=2;AF=1;AN=2;DP=5;ExcessHet=3.0103;FS=0;MLEAC=2;MLEAF=1;MQ=60;QD=24.98;SOR=1.022;ANN=T|missense	variant|MODERATE|SEC23A|SEC23A|transcript|NM	006364.2|Coding|8/20|c.970G>A|p.Val324Ile|1193/3841|970/2298|324/765||;VPR=4;TPR=4;TCR=5;PctExtPos=0.200;TDM=0;VAF=1.000;TMMR=0;VMMR=0;MMF=0.000;VMMF=0.000	GT:AD:DP:GQ:PL	1/1:0,5:5:15:153,15,0
SRR8158669	JURKAT	SMART-seq	chr6	163563495	163563495	C	T	chr6	163563495	.	C	T	100.77	.	GENE=QKI;AC=1;AF=0.5;AN=2;BaseQRankSum=-2.655;ClippingRankSum=0;DP=9;ExcessHet=3.0103;FS=0;MLEAC=1;MLEAF=0.5;MQ=60;MQRankSum=0;QD=11.2;ReadPosRankSum=0.819;SOR=0.368;ANN=T|missense	variant|MODERATE|QKI|QKI|transcript|NM	006775.2|Coding|6/8|c.710C>T|p.Pro237Leu|1261/9463|710/1026|237/341||,T|missense	variant|MODERATE|QKI|QKI|transcript|NM	001301085.1|Coding|6/8|c.686C>T|p.Pro229Leu|1237/9439|686/1002|229/333||,T|missense	variant|MODERATE|QKI|QKI|transcript|NM	206853.2|Coding|6/7|c.710C>T|p.Pro237Leu|1261/14136|710/960|237/319||,T|missense	variant|MODERATE|QKI|QKI|transcript|NM	206854.2|Coding|6/7|c.710C>T|p.Pro237Leu|1261/15415|710/978|237/325||,T|missense	variant|MODERATE|QKI|QKI|transcript|NM	206855.2|Coding|6/6|c.710C>T|p.Pro237Leu|1261/16362|710/960|237/319||;VPR=5;TPR=7;TCR=9;PctExtPos=0.444;TDM=4;VAF=0.714;TMMR=0;VMMR=0;MMF=0.000;VMMF=0.000	GT:AD:DP:GQ:PL	0/1:4,5:9:99:129,0,115
SRR8158669	JURKAT	SMART-seq	chr16	67946049	67946049	C	T	chr16	67946049	.	C	T	69.28	.	GENE=SLC12A4;AC=2;AF=1;AN=2;DP=3;ExcessHet=3.0103;FS=0;MLEAC=2;MLEAF=1;MQ=60;QD=23.09;SOR=1.179;ANN=T|missense	variant|MODERATE|SLC12A4|SLC12A4|transcript|NM	001145962.1|Coding|19/23|c.2647G>A|p.Val883Met|2687/4670|2647/3264|883/1087||,T|missense	variant|MODERATE|SLC12A4|SLC12A4|transcript|NM	001145963.1|Coding|20/24|c.2623G>A|p.Val875Met|2661/4644|2623/3240|875/1079||,T|missense	variant|MODERATE|SLC12A4|SLC12A4|transcript|NM	001145964.1|Coding|20/24|c.2548G>A|p.Val850Met|2652/4635|2548/3165|850/1054||,T|missense	variant|MODERATE|SLC12A4|SLC12A4|transcript|NM	001145961.1|Coding|20/24|c.2641G>A|p.Val881Met|2782/4747|2641/3240|881/1079||,T|missense	variant|MODERATE|SLC12A4|SLC12A4|transcript|NM	005072.4|Coding|20/24|c.2641G>A|p.Val881Met|2782/4765|2641/3258|881/1085||;VPR=3;TPR=3;TCR=3;PctExtPos=0.000;TDM=0;VAF=1.000;TMMR=0;VMMR=0;MMF=0.000;VMMF=0.000	GT:AD:DP:GQ:PL	1/1:0,3:3:9:97,9,0
SRR8158669	JURKAT	SMART-seq	chr12	122054819	122054819	C	T	chr12	122054819	.	C	T	30.77	.	GENE=BCL7A;AC=1;AF=0.5;AN=2;BaseQRankSum=-2.744;ClippingRankSum=0;DP=11;ExcessHet=3.0103;FS=7.404;MLEAC=1;MLEAF=0.5;MQ=60;MQRankSum=0;QD=2.8;ReadPosRankSum=-0.789;SOR=2.8;ANN=T|stop	gained|HIGH|BCL7A|BCL7A|transcript|NM	020993.3|Coding|5/6|c.454C>T|p.Gln152*|591/3714|454/696|152/231||,T|stop	gained|HIGH|BCL7A|BCL7A|transcript|NM	001024808.1|Coding|5/6|c.454C>T|p.Gln152*|591/3651|454/633|152/210||;VPR=3;TPR=11;TCR=11;PctExtPos=0.727;TDM=1;VAF=0.273;TMMR=0;VMMR=0;MMF=0.000;VMMF=0.000	GT:AD:DP:GQ:PL	0/1:8,3:11:59:59,0,266
SRR8158669	JURKAT	SMART-seq	chr11	64224673	64224673	C	T	chr11	64224673	.	C	T	880.77	.	GENE=TRPT1;AC=1;AF=0.5;AN=2;BaseQRankSum=-3.315;ClippingRankSum=0;DP=27;ExcessHet=3.0103;FS=0;MLEAC=1;MLEAF=0.5;MQ=60;MQRankSum=0;QD=32.62;ReadPosRankSum=0.206;SOR=0.582;ANN=T|synonymous	variant|LOW|TRPT1|TRPT1|transcript|NM	001160389.1|Coding|5/8|c.378G>A|p.Leu126Leu|592/1059|378/768|126/255||,T|synonymous	variant|LOW|TRPT1|TRPT1|transcript|NM	001160393.1|Coding|4/7|c.372G>A|p.Leu124Leu|381/851|372/765|124/254||,T|synonymous	variant|LOW|TRPT1|TRPT1|transcript|NM	001033678.3|Coding|5/8|c.372G>A|p.Leu124Leu|586/1053|372/762|124/253||,T|synonymous	variant|LOW|TRPT1|TRPT1|transcript|NM	001160390.1|Coding|5/8|c.372G>A|p.Leu124Leu|574/1041|372/762|124/253||,T|synonymous	variant|LOW|TRPT1|TRPT1|transcript|NM	001160392.1|Coding|5/7|c.372G>A|p.Leu124Leu|586/942|372/651|124/216||,T|synonymous	variant|LOW|TRPT1|TRPT1|transcript|NM	031472.3|Coding|4/7|c.225G>A|p.Leu75Leu|502/969|225/615|75/204||;VPR=18;TPR=21;TCR=27;PctExtPos=0.333;TDM=7;VAF=0.857;TMMR=0;VMMR=0;MMF=0.000;VMMF=0.000	GT:AD:DP:GQ:PL	0/1:4,23:27:99:909,0,201
SRR8158669	JURKAT	SMART-seq	chr20	64016819	64016819	C	T	chr20	64016819	.	C	T	343.77	.	GENE=PRPF6;AC=1;AF=0.5;AN=2;BaseQRankSum=-2.383;ClippingRankSum=0;DP=16;ExcessHet=3.0103;FS=0;MLEAC=1;MLEAF=0.5;MQ=60;MQRankSum=0;QD=21.49;ReadPosRankSum=1.909;SOR=1.329;ANN=T|missense	variant|MODERATE|PRPF6|PRPF6|transcript|NM	012469.3|Coding|12/21|c.1621C>T|p.His541Tyr|1789/3101|1621/2826|541/941||;VPR=12;TPR=13;TCR=16;PctExtPos=0.250;TDM=7;VAF=0.923;TMMR=0;VMMR=0;MMF=0.000;VMMF=0.000	GT:AD:DP:GQ:PL	0/1:2,14:16:33:372,0,33
SRR8158669	JURKAT	SMART-seq	chr11	70362158	70362158	G	A	chr11	70362158	.	G	A	205.8	.	GENE=PPFIA1;AC=2;AF=1;AN=2;DP=7;ExcessHet=3.0103;FS=0;MLEAC=2;MLEAF=1;MQ=60;QD=29.4;SOR=1.609;ANN=A|synonymous	variant|LOW|PPFIA1|PPFIA1|transcript|NM	003626.3|Coding|20/28|c.2646G>A|p.Thr882Thr|2861/5335|2646/3609|882/1202||,A|synonymous	variant|LOW|PPFIA1|PPFIA1|transcript|NM	177423.2|Coding|20/26|c.2646G>A|p.Thr882Thr|2861/4062|2646/3558|882/1185||,A|non	coding	exon	variant|MODIFIER|PPFIA1|PPFIA1|transcript|NR	045286.1|Noncoding|21/29|n.2872G>A||||||;VPR=7;TPR=7;TCR=7;PctExtPos=0.000;TDM=2;VAF=1.000;TMMR=0;VMMR=0;MMF=0.000;VMMF=0.000	GT:AD:DP:GQ:PL	1/1:0,7:7:21:234,21,0
SRR8158669	JURKAT	SMART-seq	chr21	37165952	37165952	G	A	chr21	37165952	.	G	A	33.74	.	GENE=TTC3;AC=2;AF=1;AN=2;DP=2;ExcessHet=3.0103;FS=0;MLEAC=2;MLEAF=1;MQ=60;QD=16.87;SOR=2.303;ANN=A|synonymous	variant|LOW|TTC3|TTC3|transcript|NM	001001894.1|Coding|33/46|c.3738G>A|p.Lys1246Lys|3843/7716|3738/6078|1246/2025||,A|synonymous	variant|LOW|TTC3|TTC3|transcript|NM	003316.3|Coding|33/46|c.3738G>A|p.Lys1246Lys|5134/9007|3738/6078|1246/2025||;VPR=2;TPR=2;TCR=2;PctExtPos=0.000;TDM=0;VAF=1.000;TMMR=0;VMMR=0;MMF=0.000;VMMF=0.000	GT:AD:DP:GQ:PL	1/1:0,2:2:6:61,6,0
SRR8158669	JURKAT	SMART-seq	chr2	127989613	127989613	C	T	chr2	127989613	.	C	T	104.03	.	GENE=SAP130;AC=2;AF=1;AN=2;DP=4;ExcessHet=3.0103;FS=0;MLEAC=2;MLEAF=1;MQ=60;QD=26.01;SOR=1.609;ANN=T|synonymous	variant|LOW|SAP130|SAP130|transcript|NM	001145928.1|Coding|13/21|c.1809G>A|p.Gln603Gln|1941/4173|1809/3252|603/1083||,T|synonymous	variant|LOW|SAP130|SAP130|transcript|NM	024545.3|Coding|13/20|c.1809G>A|p.Gln603Gln|1941/4068|1809/3147|603/1048||;VPR=4;TPR=4;TCR=4;PctExtPos=0.000;TDM=0;VAF=1.000;TMMR=0;VMMR=0;MMF=0.000;VMMF=0.000	GT:AD:DP:GQ:PL	1/1:0,4:4:12:132,12,0
SRR8158669	JURKAT	SMART-seq	chr1	153960740	153960740	C	T	chr1	153960740	.	C	T	68.77	.	GENE=SLC39A1;AC=1;AF=0.5;AN=2;BaseQRankSum=-2.189;ClippingRankSum=0;DP=7;ExcessHet=3.0103;FS=3.136;MLEAC=1;MLEAF=0.5;MQ=60;MQRankSum=0;QD=9.82;ReadPosRankSum=-0.566;SOR=1.492;ANN=T|missense	variant|MODERATE|SLC39A1|SLC39A1|transcript|NM	001271961.1|Coding|3/3|c.202G>A|p.Ala68Thr|381/2022|202/351|68/116||,T|synonymous	variant|LOW|SLC39A1|SLC39A1|transcript|NM	001271957.1|Coding|4/4|c.333G>A|p.Leu111Leu|675/2316|333/975|111/324||,T|synonymous	variant|LOW|SLC39A1|SLC39A1|transcript|NM	001271959.1|Coding|4/4|c.333G>A|p.Leu111Leu|681/2322|333/975|111/324||,T|synonymous	variant|LOW|SLC39A1|SLC39A1|transcript|NM	001271958.1|Coding|4/4|c.333G>A|p.Leu111Leu|512/2153|333/975|111/324||,T|synonymous	variant|LOW|SLC39A1|SLC39A1|transcript|NM	014437.4|Coding|5/5|c.333G>A|p.Leu111Leu|819/2460|333/975|111/324||,T|synonymous	variant|LOW|SLC39A1|SLC39A1|transcript|NM	001271960.1|Coding|5/5|c.333G>A|p.Leu111Leu|573/2214|333/975|111/324||;VPR=3;TPR=6;TCR=7;PctExtPos=0.571;TDM=2;VAF=0.500;TMMR=0;VMMR=0;MMF=0.000;VMMF=0.000	GT:AD:DP:GQ:PL	0/1:3,4:7:90:97,0,90
SRR8158669	JURKAT	SMART-seq	chr5	60687191	60687191	G	A	chr5	60687191	.	G	A	101.03	.	GENE=DEPDC1B;AC=2;AF=1;AN=2;DP=4;ExcessHet=3.0103;FS=0;MLEAC=2;MLEAF=1;MQ=60;QD=25.26;SOR=0.693;ANN=A|missense	variant|MODERATE|DEPDC1B|DEPDC1B|transcript|NM	018369.2|Coding|2/11|c.85C>T|p.Pro29Ser|158/2504|85/1590|29/529||,A|missense	variant|MODERATE|DEPDC1B|DEPDC1B|transcript|NM	001145208.1|Coding|2/10|c.85C>T|p.Pro29Ser|158/2318|85/1404|29/467||;VPR=3;TPR=3;TCR=4;PctExtPos=0.250;TDM=0;VAF=1.000;TMMR=0;VMMR=0;MMF=0.000;VMMF=0.000	GT:AD:DP:GQ:PL	1/1:0,4:4:12:129,12,0
SRR8158669	JURKAT	SMART-seq	chr16	4799699	4799699	G	A	chr16	4799699	.	G	A	100.03	.	GENE=ROGDI;AC=2;AF=1;AN=2;DP=4;ExcessHet=3.0103;FS=0;MLEAC=2;MLEAF=1;MQ=60;QD=25.01;SOR=1.609;ANN=A|missense	variant|MODERATE|ROGDI|ROGDI|transcript|NM	024589.2|Coding|6/11|c.419C>T|p.Ala140Val|798/1741|419/864|140/287||,A|non	coding	exon	variant|MODIFIER|ROGDI|ROGDI|transcript|NR	046480.1|Noncoding|5/10|n.743C>T||||||;VPR=4;TPR=4;TCR=4;PctExtPos=0.000;TDM=0;VAF=1.000;TMMR=0;VMMR=0;MMF=0.000;VMMF=0.000	GT:AD:DP:GQ:PL	1/1:0,4:4:12:128,12,0
SRR8158669	JURKAT	SMART-seq	chr1	32170730	32170730	C	T	chr1	32170730	.	C	T	91.03	.	GENE=KPNA6;AC=2;AF=1;AN=2;DP=4;ExcessHet=3.0103;FS=0;MLEAC=2;MLEAF=1;MQ=60;QD=22.76;SOR=3.258;ANN=T|stop	gained|HIGH|KPNA6|KPNA6|transcript|NM	012316.4|Coding|14/14|c.1447C>T|p.Gln483*|1535/7372|1447/1611|483/536||;VPR=4;TPR=4;TCR=4;PctExtPos=0.000;TDM=2;VAF=1.000;TMMR=0;VMMR=0;MMF=0.000;VMMF=0.000	GT:AD:DP:GQ:PL	1/1:0,4:4:12:119,12,0
SRR8158669	JURKAT	SMART-seq	chr20	62812586	62812586	G	A	chr20	62812586	.	G	A	73.77	.	GENE=OGFR;AC=1;AF=0.5;AN=2;BaseQRankSum=-2.189;ClippingRankSum=0;DP=7;ExcessHet=3.0103;FS=3.68;MLEAC=1;MLEAF=0.5;MQ=60;MQRankSum=0;QD=10.54;ReadPosRankSum=0.328;SOR=2.494;ANN=A|missense	variant|MODERATE|OGFR|OGFR|transcript|NM	007346.2|Coding|7/7|c.971G>A|p.Ser324Asn|1006/2420|971/2034|324/677||;VPR=3;TPR=5;TCR=7;PctExtPos=0.571;TDM=1;VAF=0.600;TMMR=0;VMMR=0;MMF=0.000;VMMF=0.000	GT:AD:DP:GQ:PL	0/1:3,4:7:94:102,0,94
SRR8158669	JURKAT	SMART-seq	chr17	82458820	82458820	G	A	chr17	82458820	.	G	A	109.77	.	GENE=NARF;AC=1;AF=0.5;AN=2;BaseQRankSum=-3.44;ClippingRankSum=0;DP=13;ExcessHet=3.0103;FS=0;MLEAC=1;MLEAF=0.5;MQ=60;MQRankSum=0;QD=8.44;ReadPosRankSum=0.175;SOR=0.551;ANN=A|missense	variant|MODERATE|NARF|NARF|transcript|NM	031968.2|Coding|1/12|c.17G>A|p.Cys6Tyr|157/1759|17/1509|6/502||,A|missense	variant|MODERATE|NARF|NARF|transcript|NM	001083608.1|Coding|1/10|c.17G>A|p.Cys6Tyr|157/1477|17/1227|6/408||,A|missense	variant|MODERATE|NARF|NARF|transcript|NM	012336.3|Coding|1/11|c.17G>A|p.Cys6Tyr|157/1621|17/1371|6/456||,A|intron	variant|MODIFIER|NARF|NARF|transcript|NM	001038618.2|Coding|1/10|c.-151+312G>A||||||;VPR=4;TPR=8;TCR=13;PctExtPos=0.692;TDM=5;VAF=0.500;TMMR=0;VMMR=0;MMF=0.000;VMMF=0.000	GT:AD:DP:GQ:PL	0/1:7,6:13:99:138,0,220
SRR8158669	JURKAT	SMART-seq	chr16	89805329	89805329	C	T	chr16	89805329	.	C	T	127.77	.	GENE=FANCA;AC=1;AF=0.5;AN=2;BaseQRankSum=-2.989;ClippingRankSum=0;DP=15;ExcessHet=3.0103;FS=0;MLEAC=1;MLEAF=0.5;MQ=60;MQRankSum=0;QD=8.52;ReadPosRankSum=-1.564;SOR=0.646;ANN=T|synonymous	variant|LOW|FANCA|FANCA|transcript|NM	000135.2|Coding|7/43|c.660G>A|p.Gln220Gln|702/5460|660/4368|220/1455||,T|synonymous	variant|LOW|FANCA|FANCA|transcript|NM	001286167.1|Coding|7/43|c.660G>A|p.Gln220Gln|702/5464|660/4275|220/1424||,T|synonymous	variant|LOW|FANCA|FANCA|transcript|NM	001018112.1|Coding|7/11|c.660G>A|p.Gln220Gln|702/1656|660/894|220/297||;VPR=4;TPR=13;TCR=15;PctExtPos=0.733;TDM=4;VAF=0.308;TMMR=0;VMMR=0;MMF=0.000;VMMF=0.000	GT:AD:DP:GQ:PL	0/1:9,6:15:99:156,0,280
SRR8158669	JURKAT	SMART-seq	chr7	50382602	50382602	C	T	chr7	50382602	.	C	T	41.77	.	GENE=IKZF1;AC=1;AF=0.5;AN=2;BaseQRankSum=-1.171;ClippingRankSum=0;DP=10;ExcessHet=3.0103;FS=0;MLEAC=1;MLEAF=0.5;MQ=60;MQRankSum=0;QD=4.18;ReadPosRankSum=-1.235;SOR=0.446;ANN=T|missense	variant|MODERATE|IKZF1|IKZF1|transcript|NM	006060.5|Coding|5/8|c.484C>T|p.Arg162Trp|752/6301|484/1560|162/519||,T|missense	variant|MODERATE|IKZF1|IKZF1|transcript|NM	001291839.1|Coding|4/6|c.223C>T|p.Arg75Trp|269/5692|223/1173|75/390||,T|missense	variant|MODERATE|IKZF1|IKZF1|transcript|NM	001220765.2|Coding|5/7|c.484C>T|p.Arg162Trp|752/6175|484/1434|162/477||,T|missense	variant|MODERATE|IKZF1|IKZF1|transcript|NM	001291837.1|Coding|5/7|c.484C>T|p.Arg162Trp|725/6148|484/1434|162/477||,T|missense	variant|MODERATE|IKZF1|IKZF1|transcript|NM	001291838.1|Coding|4/7|c.223C>T|p.Arg75Trp|464/6013|223/1299|75/432||,T|missense	variant|MODERATE|IKZF1|IKZF1|transcript|NM	001220767.2|Coding|3/6|c.223C>T|p.Arg75Trp|237/5756|223/1269|75/422||,T|missense	variant|MODERATE|IKZF1|IKZF1|transcript|NM	001220768.2|Coding|4/5|c.484C>T|p.Arg162Trp|498/5786|484/1299|162/432||,T|missense	variant|MODERATE|IKZF1|IKZF1|transcript|NM	001220770.2|Coding|3/5|c.223C>T|p.Arg75Trp|237/5630|223/1143|75/380||,T|intron	variant|MODIFIER|IKZF1|IKZF1|transcript|NM	001220771.2|Coding|3/3|c.421+5809C>T||||||,T|intron	variant|MODIFIER|IKZF1|IKZF1|transcript|NM	001291840.1|Coding|2/2|c.161-17316C>T||||||,T|intron	variant|MODIFIER|IKZF1|IKZF1|transcript|NM	001291841.1|Coding|2/4|c.161-4743C>T||||||,T|intron	variant|MODIFIER|IKZF1|IKZF1|transcript|NM	001291842.1|Coding|2/4|c.161-4743C>T||||||,T|intron	variant|MODIFIER|IKZF1|IKZF1|transcript|NM	001291843.1|Coding|2/3|c.161-9127C>T||||||,T|intron	variant|MODIFIER|IKZF1|IKZF1|transcript|NM	001291844.1|Coding|2/3|c.161-9127C>T||||||;VPR=3;TPR=10;TCR=10;PctExtPos=0.700;TDM=1;VAF=0.300;TMMR=0;VMMR=0;MMF=0.000;VMMF=0.000	GT:AD:DP:GQ:PL	0/1:7,3:10:70:70,0,205
SRR8158669	JURKAT	SMART-seq	chr8	143377425	143377425	C	T	chr8	143377425	.	C	T	105.28	.	GENE=RHPN1;AC=2;AF=1;AN=2;DP=3;ExcessHet=3.0103;FS=0;MLEAC=2;MLEAF=1;MQ=60;QD=32.8;SOR=1.179;ANN=T|synonymous	variant|LOW|RHPN1|RHPN1|transcript|NM	052924.2|Coding|4/15|c.351C>T|p.Thr117Thr|484/3715|351/2013|117/670||;VPR=2;TPR=2;TCR=2;PctExtPos=0.000;TDM=0;VAF=1.000;TMMR=0;VMMR=0;MMF=0.000;VMMF=0.000	GT:AD:DP:GQ:PL	1/1:0,3:3:9:133,9,0
SRR8158669	JURKAT	SMART-seq	chr3	52472309	52472309	G	A	chr3	52472309	.	G	A	47.74	.	GENE=NISCH;AC=2;AF=1;AN=2;DP=2;ExcessHet=3.0103;FS=0;MLEAC=2;MLEAF=1;MQ=60;QD=23.87;SOR=2.303;ANN=A|missense	variant|MODERATE|NISCH|NISCH|transcript|NM	007184.3|Coding|6/21|c.580G>A|p.Gly194Ser|714/5239|580/4515|194/1504||,A|missense	variant|MODERATE|NISCH|NISCH|transcript|NM	001276293.1|Coding|6/13|c.580G>A|p.Gly194Ser|714/3277|580/1752|194/583||,A|missense	variant|MODERATE|NISCH|NISCH|transcript|NM	001276294.1|Coding|6/14|c.580G>A|p.Gly194Ser|714/2694|580/1548|194/515||;VPR=2;TPR=2;TCR=2;PctExtPos=0.000;TDM=1;VAF=1.000;TMMR=0;VMMR=0;MMF=0.000;VMMF=0.000	GT:AD:DP:GQ:PL	1/1:0,2:2:6:75,6,0
SRR8158669	JURKAT	SMART-seq	chr20	63737893	63737893	G	C	chr20	63737893	.	G	C	247.77	.	GENE=LIME1;AC=1;AF=0.5;AN=2;BaseQRankSum=-0.097;ClippingRankSum=0;DP=13;ExcessHet=3.0103;FS=15.355;MLEAC=1;MLEAF=0.5;MQ=60;MQRankSum=0;QD=19.06;ReadPosRankSum=3.44;SOR=2.515;ANN=C|synonymous	variant|LOW|LIME1|LIME1|transcript|NM	017806.2|Coding|3/6|c.171G>C|p.Ala57Ala|275/1199|171/888|57/295||;VPR=7;TPR=12;TCR=13;PctExtPos=0.462;TDM=4;VAF=0.583;TMMR=0;VMMR=0;MMF=0.000;VMMF=0.000	GT:AD:DP:GQ:PL	0/1:6,7:13:99:276,0,149
SRR8158669	JURKAT	SMART-seq	chr19	9342441	9342441	T	C	chr19	9342441	.	T	C	34.74	.	GENE=ZNF559-ZNF177,ZNF559;AC=2;AF=1;AN=2;DP=2;ExcessHet=3.0103;FS=0;MLEAC=2;MLEAF=1;MQ=60;QD=17.37;SOR=2.303;ANN=C|synonymous	variant|LOW|ZNF559|ZNF559|transcript|NM	001202406.1|Coding|6/6|c.1182T>C|p.Cys394Cys|1589/2993|1182/1809|394/602||,C|synonymous	variant|LOW|ZNF559|ZNF559|transcript|NM	001202407.1|Coding|6/6|c.864T>C|p.Cys288Cys|1599/3003|864/1491|288/496||,C|synonymous	variant|LOW|ZNF559|ZNF559|transcript|NM	032497.2|Coding|7/7|c.990T>C|p.Cys330Cys|1652/3056|990/1617|330/538||,C|3	prime	UTR	variant|MODIFIER|ZNF559|ZNF559|transcript|NM	001202408.1|Coding|6/6|c.*813T>C|||||813|,C|3	prime	UTR	variant|MODIFIER|ZNF559|ZNF559|transcript|NM	001202409.1|Coding|7/7|c.*813T>C|||||813|,C|3	prime	UTR	variant|MODIFIER|ZNF559|ZNF559|transcript|NM	001202410.1|Coding|7/7|c.*813T>C|||||813|,C|3	prime	UTR	variant|MODIFIER|ZNF559|ZNF559|transcript|NM	001202411.1|Coding|7/7|c.*813T>C|||||813|,C|3	prime	UTR	variant|MODIFIER|ZNF559|ZNF559|transcript|NM	001202412.1|Coding|7/7|c.*813T>C|||||813|,C|intron	variant|MODIFIER|ZNF559-ZNF177|ZNF559-ZNF177|transcript|NM	001172650.2|Coding|3/11|c.-391+3859T>C||||||,C|intron	variant|MODIFIER|ZNF559-ZNF177|ZNF559-ZNF177|transcript|NM	001202425.1|Coding|1/8|c.-392+17661T>C||||||;VPR=2;TPR=2;TCR=2;PctExtPos=0.000;TDM=0;VAF=1.000;TMMR=0;VMMR=0;MMF=0.000;VMMF=0.000	GT:AD:DP:GQ:PL	1/1:0,2:2:6:62,6,0
SRR8158669	JURKAT	SMART-seq	chr1	155679440	155679440	G	A	chr1	155679440	.	G	A	38.78	.	GENE=YY1AP1;AC=1;AF=0.5;AN=2;BaseQRankSum=-1.15;ClippingRankSum=0;DP=4;ExcessHet=3.0103;FS=6.021;MLEAC=1;MLEAF=0.5;MQ=60;MQRankSum=0;QD=9.69;ReadPosRankSum=-0.674;SOR=2.788;ANN=A|stop	gained|HIGH|YY1AP1|YY1AP1|transcript|NM	001198903.1|Coding|3/10|c.508C>T|p.Gln170*|700/3074|508/2667|170/888||,A|stop	gained|HIGH|YY1AP1|YY1AP1|transcript|NM	001198899.1|Coding|1/8|c.61C>T|p.Gln21*|390/2764|61/2220|21/739||,A|stop	gained|HIGH|YY1AP1|YY1AP1|transcript|NM	001198904.1|Coding|3/10|c.508C>T|p.Gln170*|700/3014|508/2607|170/868||,A|stop	gained|HIGH|YY1AP1|YY1AP1|transcript|NM	001198902.1|Coding|3/10|c.94C>T|p.Gln32*|180/2554|94/2253|32/750||,A|stop	gained|HIGH|YY1AP1|YY1AP1|transcript|NM	139119.2|Coding|4/11|c.94C>T|p.Gln32*|361/2735|94/2253|32/750||,A|stop	gained|HIGH|YY1AP1|YY1AP1|transcript|NM	001198900.1|Coding|3/10|c.61C>T|p.Gln21*|323/2697|61/2220|21/739||,A|stop	gained|HIGH|YY1AP1|YY1AP1|transcript|NM	001198905.1|Coding|4/11|c.94C>T|p.Gln32*|364/2678|94/2193|32/730||,A|stop	gained|HIGH|YY1AP1|YY1AP1|transcript|NM	018253.3|Coding|5/12|c.61C>T|p.Gln21*|445/2819|61/2220|21/739||,A|stop	gained|HIGH|YY1AP1|YY1AP1|transcript|NM	001198901.1|Coding|3/10|c.94C>T|p.Gln32*|213/2587|94/2253|32/750||,A|stop	gained|HIGH|YY1AP1|YY1AP1|transcript|NM	001198906.1|Coding|4/11|c.292C>T|p.Gln98*|348/2742|292/1275|98/424||,A|stop	gained|HIGH|YY1AP1|YY1AP1|transcript|NM	139118.2|Coding|4/11|c.292C>T|p.Gln98*|348/2662|292/2391|98/796||,A|5	prime	UTR	variant|MODIFIER|YY1AP1|YY1AP1|transcript|NM	139121.2|Coding|3/11|c.-261C>T|||||2767|;VPR=2;TPR=3;TCR=3;PctExtPos=0.333;TDM=0;VAF=0.667;TMMR=0;VMMR=0;MMF=0.000;VMMF=0.000	GT:AD:DP:GQ:PL	0/1:1,3:4:26:67,0,26
SRR8158669	JURKAT	SMART-seq	chr19	10492046	10492046	G	A	chr19	10492046	.	G	A	47.77	.	GENE=KEAP1;AC=1;AF=0.5;AN=2;BaseQRankSum=-1.645;ClippingRankSum=0;DP=5;ExcessHet=3.0103;FS=0;MLEAC=1;MLEAF=0.5;MQ=60;MQRankSum=0;QD=9.55;ReadPosRankSum=0;SOR=1.179;ANN=A|stop	gained|HIGH|KEAP1|KEAP1|transcript|NM	012289.3|Coding|3/6|c.856C>T|p.Gln286*|1012/2563|856/1875|286/624||,A|stop	gained|HIGH|KEAP1|KEAP1|transcript|NM	203500.1|Coding|3/6|c.856C>T|p.Gln286*|1041/2592|856/1875|286/624||;VPR=3;TPR=5;TCR=5;PctExtPos=0.400;TDM=1;VAF=0.600;TMMR=0;VMMR=0;MMF=0.000;VMMF=0.000	GT:AD:DP:GQ:PL	0/1:2,3:5:59:76,0,59
SRR8158669	JURKAT	SMART-seq	chr22	36341507	36341507	C	T	chr22	36341507	.	C	T	97.77	.	GENE=MYH9;AC=1;AF=0.5;AN=2;BaseQRankSum=-2.655;ClippingRankSum=0;DP=9;ExcessHet=3.0103;FS=0;MLEAC=1;MLEAF=0.5;MQ=60;MQRankSum=0;QD=10.86;ReadPosRankSum=0.819;SOR=1.022;ANN=T|missense	variant|MODERATE|MYH9|MYH9|transcript|NM	002473.4|Coding|3/41|c.353G>A|p.Cys118Tyr|584/7505|353/5883|118/1960||;VPR=5;TPR=9;TCR=9;PctExtPos=0.444;TDM=0;VAF=0.556;TMMR=0;VMMR=0;MMF=0.000;VMMF=0.000	GT:AD:DP:GQ:PL	0/1:4,5:9:99:126,0,118
SRR8158669	JURKAT	SMART-seq	chr21	36391647	36391647	G	T	chr21	36391647	.	G	T	127.77	.	GENE=CHAF1B;AC=1;AF=0.5;AN=2;BaseQRankSum=-1.578;ClippingRankSum=0;DP=16;ExcessHet=3.0103;FS=0;MLEAC=1;MLEAF=0.5;MQ=60;MQRankSum=0;QD=7.99;ReadPosRankSum=0.766;SOR=0.883;ANN=T|missense	variant|MODERATE|CHAF1B|CHAF1B|transcript|NM	005441.2|Coding|4/14|c.356G>T|p.Trp119Leu|494/2279|356/1680|119/559||;VPR=8;TPR=15;TCR=17;PctExtPos=0.529;TDM=10;VAF=0.533;TMMR=0;VMMR=0;MMF=0.000;VMMF=0.000	GT:AD:DP:GQ:PL	0/1:10,6:16:99:156,0,285
SRR8158669	JURKAT	SMART-seq	chr19	51099012	51099012	C	T	chr19	51099012	.	C	T	54.82	.	GENE=CTU1;AC=1;AF=0.5;AN=2;BaseQRankSum=0.319;ClippingRankSum=0;DP=4;ExcessHet=3.0103;FS=0;MLEAC=1;MLEAF=0.5;MQ=60;MQRankSum=0;QD=13.71;ReadPosRankSum=0;SOR=0.916;ANN=T|synonymous	variant|LOW|CTU1|CTU1|transcript|NM	145232.3|Coding|3/3|c.636G>A|p.Pro212Pro|701/2107|636/1047|212/348||;VPR=3;TPR=4;TCR=4;PctExtPos=0.250;TDM=0;VAF=0.750;TMMR=0;VMMR=0;MMF=0.000;VMMF=0.000	GT:AD:DP:GQ:PL	0/1:1,3:4:19:83,0,19
SRR8158670	JURKAT	SMART-seq	chr10	95610208	95610208	C	T	chr10	95610208	.	C	T	51.77	.	GENE=ALDH18A1;AC=1;AF=0.5;AN=2;BaseQRankSum=-1.645;ClippingRankSum=0;DP=5;ExcessHet=3.0103;FS=0;MLEAC=1;MLEAF=0.5;MQ=60;MQRankSum=0;QD=10.35;ReadPosRankSum=0.253;SOR=0.223;ANN=T|missense	variant|MODERATE|ALDH18A1|ALDH18A1|transcript|NM	002860.3|Coding|17/18|c.2195G>A|p.Arg732His|2437/3463|2195/2388|732/795||,T|missense	variant|MODERATE|ALDH18A1|ALDH18A1|transcript|NM	001017423.1|Coding|17/18|c.2189G>A|p.Arg730His|2431/3457|2189/2382|730/793||;VPR=4;TPR=6;TCR=6;PctExtPos=0.333;TDM=1;VAF=0.667;TMMR=0;VMMR=0;MMF=0.000;VMMF=0.000	GT:AD:DP:GQ:PL	0/1:2,3:5:58:80,0,58
SRR8158670	JURKAT	SMART-seq	chr1	33036757	33036757	G	A	chr1	33036757	.	G	A	400.77	.	GENE=AK2;AC=1;AF=0.5;AN=2;BaseQRankSum=-2.573;ClippingRankSum=0;DP=24;ExcessHet=3.0103;FS=1.748;MLEAC=1;MLEAF=0.5;MQ=60;MQRankSum=0;QD=16.7;ReadPosRankSum=0.585;SOR=0.387;ANN=A|synonymous	variant|LOW|AK2|AK2|transcript|NM	001625.3|Coding|1/6|c.72C>T|p.Pro24Pro|155/2759|72/720|24/239||,A|synonymous	variant|LOW|AK2|AK2|transcript|NM	001199199.1|Coding|1/7|c.72C>T|p.Pro24Pro|155/3647|72/675|24/224||,A|synonymous	variant|LOW|AK2|AK2|transcript|NM	013411.4|Coding|1/7|c.72C>T|p.Pro24Pro|155/3671|72/699|24/232||,A|non	coding	exon	variant|MODIFIER|AK2|AK2|transcript|NR	037591.1|Noncoding|1/8|n.155C>T||||||,A|non	coding	exon	variant|MODIFIER|AK2|AK2|transcript|NR	037592.1|Noncoding|1/7|n.155C>T||||||;VPR=12;TPR=21;TCR=26;PctExtPos=0.538;TDM=28;VAF=0.571;TMMR=0;VMMR=0;MMF=0.000;VMMF=0.000	GT:AD:DP:GQ:PL	0/1:9,15:24:99:429,0,233
SRR8158670	JURKAT	SMART-seq	chr19	4941798	4941798	C	A	chr19	4941798	.	C	A	182.77	.	GENE=UHRF1;AC=1;AF=0.5;AN=2;BaseQRankSum=-3.188;ClippingRankSum=0;DP=19;ExcessHet=3.0103;FS=13.897;MLEAC=1;MLEAF=0.5;MQ=60;MQRankSum=0;QD=9.62;ReadPosRankSum=-0.207;SOR=0.826;ANN=A|synonymous	variant|LOW|UHRF1|UHRF1|transcript|NM	013282.4|Coding|6/16|c.979C>A|p.Arg327Arg|1459/4252|979/2421|327/806||,A|synonymous	variant|LOW|UHRF1|UHRF1|transcript|NM	001290050.1|Coding|7/17|c.940C>A|p.Arg314Arg|1516/4309|940/2382|314/793||,A|synonymous	variant|LOW|UHRF1|UHRF1|transcript|NM	001048201.2|Coding|7/17|c.940C>A|p.Arg314Arg|1176/3969|940/2382|314/793||,A|synonymous	variant|LOW|UHRF1|UHRF1|transcript|NM	001290051.1|Coding|7/17|c.940C>A|p.Arg314Arg|1104/3897|940/2382|314/793||,A|synonymous	variant|LOW|UHRF1|UHRF1|transcript|NM	001290052.1|Coding|7/17|c.940C>A|p.Arg314Arg|1078/3871|940/2382|314/793||;VPR=7;TPR=16;TCR=19;PctExtPos=0.632;TDM=9;VAF=0.438;TMMR=0;VMMR=0;MMF=0.000;VMMF=0.000	GT:AD:DP:GQ:PL	0/1:11,8:19:99:211,0,322
SRR8158670	JURKAT	SMART-seq	chr17	82054028	82054028	G	A	chr17	82054028	.	G	A	202.77	.	GENE=GPS1;AC=1;AF=0.5;AN=2;BaseQRankSum=1.179;ClippingRankSum=0;DP=22;ExcessHet=3.0103;FS=1.885;MLEAC=1;MLEAF=0.5;MQ=60;MQRankSum=0;QD=9.22;ReadPosRankSum=-0.802;SOR=1.426;ANN=A|missense	variant|MODERATE|GPS1|GPS1|transcript|NM	212492.1|Coding|3/13|c.407G>A|p.Arg136His|827/2347|407/1584|136/527||,A|missense	variant|MODERATE|GPS1|GPS1|transcript|NM	004127.4|Coding|3/13|c.287G>A|p.Arg96His|332/1864|287/1476|96/491||;VPR=8;TPR=19;TCR=21;PctExtPos=0.619;TDM=15;VAF=0.421;TMMR=0;VMMR=0;MMF=0.000;VMMF=0.000	GT:AD:DP:GQ:PL	0/1:13,9:22:99:231,0,315
SRR8158670	JURKAT	SMART-seq	chr6	36985892	36985892	C	T	chr6	36985892	.	C	T	101.77	.	GENE=MTCH1;AC=1;AF=0.5;AN=2;BaseQRankSum=-0.613;ClippingRankSum=0;DP=9;ExcessHet=3.0103;FS=2.808;MLEAC=1;MLEAF=0.5;MQ=60;MQRankSum=0;QD=11.31;ReadPosRankSum=-1.358;SOR=1.981;ANN=T|synonymous	variant|LOW|MTCH1|MTCH1|transcript|NM	001271641.1|Coding|1/12|c.282G>A|p.Ala94Ala|660/2316|282/1170|94/389||,T|synonymous	variant|LOW|MTCH1|MTCH1|transcript|NM	014341.2|Coding|1/12|c.282G>A|p.Ala94Ala|660/2265|282/1119|94/372||;VPR=5;TPR=9;TCR=12;PctExtPos=0.583;TDM=6;VAF=0.556;TMMR=3;VMMR=3;MMF=0.333;VMMF=0.600	GT:AD:DP:GQ:PL	0/1:4,5:9:99:130,0,107
SRR8158670	JURKAT	SMART-seq	chr11	64224924	64224924	G	A	chr11	64224924	.	G	A	48.77	.	GENE=TRPT1;AC=1;AF=0.5;AN=2;BaseQRankSum=-0.566;ClippingRankSum=0;DP=7;ExcessHet=3.0103;FS=3.136;MLEAC=1;MLEAF=0.5;MQ=60;MQRankSum=0;QD=6.97;ReadPosRankSum=-1.465;SOR=0.916;ANN=A|synonymous	variant|LOW|TRPT1|TRPT1|transcript|NM	001160389.1|Coding|4/8|c.204C>T|p.Arg68Arg|418/1059|204/768|68/255||,A|synonymous	variant|LOW|TRPT1|TRPT1|transcript|NM	001160393.1|Coding|3/7|c.204C>T|p.Arg68Arg|213/851|204/765|68/254||,A|synonymous	variant|LOW|TRPT1|TRPT1|transcript|NM	001033678.3|Coding|4/8|c.204C>T|p.Arg68Arg|418/1053|204/762|68/253||,A|synonymous	variant|LOW|TRPT1|TRPT1|transcript|NM	001160390.1|Coding|4/8|c.204C>T|p.Arg68Arg|406/1041|204/762|68/253||,A|synonymous	variant|LOW|TRPT1|TRPT1|transcript|NM	001160392.1|Coding|4/7|c.204C>T|p.Arg68Arg|418/942|204/651|68/216||,A|synonymous	variant|LOW|TRPT1|TRPT1|transcript|NM	031472.3|Coding|3/7|c.57C>T|p.Arg19Arg|334/969|57/615|19/204||;VPR=2;TPR=6;TCR=8;PctExtPos=0.750;TDM=7;VAF=0.333;TMMR=0;VMMR=0;MMF=0.000;VMMF=0.000	GT:AD:DP:GQ:PL	0/1:4,3:7:77:77,0,116
SRR8158670	JURKAT	SMART-seq	chr2	215349601	215349601	C	T	chr2	215349601	.	C	T	102.77	.	GENE=ATIC;AC=1;AF=0.5;AN=2;BaseQRankSum=0.408;ClippingRankSum=0;DP=12;ExcessHet=3.0103;FS=3.282;MLEAC=1;MLEAF=0.5;MQ=60;MQRankSum=0;QD=8.56;ReadPosRankSum=0.899;SOR=2.303;ANN=T|synonymous	variant|LOW|ATIC|ATIC|transcript|NM	004044.6|Coding|16/16|c.1725C>T|p.Cys575Cys|1912/2084|1725/1779|575/592||;VPR=4;TPR=10;TCR=13;PctExtPos=0.692;TDM=3;VAF=0.400;TMMR=0;VMMR=0;MMF=0.000;VMMF=0.000	GT:AD:DP:GQ:PL	0/1:7,5:12:99:131,0,197
SRR8158670	JURKAT	SMART-seq	chr19	12940058	12940058	G	A	chr19	12940058	.	G	A	252.77	.	GENE=CALR;AC=1;AF=0.5;AN=2;BaseQRankSum=1.386;ClippingRankSum=0;DP=42;ExcessHet=3.0103;FS=5.073;MLEAC=1;MLEAF=0.5;MQ=60;MQRankSum=0;QD=6.32;ReadPosRankSum=0.694;SOR=0.223;ANN=A|missense	variant|MODERATE|CALR|CALR|transcript|NM	004343.3|Coding|4/9|c.403G>A|p.Asp135Asn|483/1911|403/1254|135/417||;VPR=10;TPR=36;TCR=43;PctExtPos=0.767;TDM=76;VAF=0.278;TMMR=0;VMMR=0;MMF=0.000;VMMF=0.000	GT:AD:DP:GQ:PL	0/1:28,12:40:99:281,0,784
SRR8158670	JURKAT	SMART-seq	chr1	8866495	8866495	T	C	chr1	8866495	.	T	C	563.77	.	GENE=ENO1;AC=1;AF=0.5;AN=2;BaseQRankSum=0.761;ClippingRankSum=0;DP=83;ExcessHet=3.0103;FS=0;MLEAC=1;MLEAF=0.5;MQ=60;MQRankSum=0;QD=7.05;ReadPosRankSum=1.439;SOR=0.709;ANN=C|missense	variant|MODERATE|ENO1|ENO1|transcript|NM	001428.3|Coding|7/12|c.451A>G|p.Asn151Asp|973/2187|451/1305|151/434||,C|missense	variant|MODERATE|ENO1|ENO1|transcript|NM	001201483.1|Coding|4/9|c.172A>G|p.Asn58Asp|1336/2550|172/1026|58/341||;VPR=23;TPR=73;TCR=83;PctExtPos=0.723;TDM=370;VAF=0.315;TMMR=0;VMMR=0;MMF=0.000;VMMF=0.000	GT:AD:DP:GQ:PL	0/1:56,24:80:99:592,0,1651
SRR8158670	JURKAT	SMART-seq	chr11	63996558	63996558	G	A	chr11	63996558	.	G	A	788.77	.	GENE=OTUB1;AC=1;AF=0.5;AN=2;BaseQRankSum=0.521;ClippingRankSum=0;DP=34;ExcessHet=3.0103;FS=1.974;MLEAC=1;MLEAF=0.5;MQ=60;MQRankSum=0;QD=23.2;ReadPosRankSum=-0.204;SOR=0.337;ANN=A|missense	variant|MODERATE|OTUB1|OTUB1|transcript|NM	017670.2|Coding|4/7|c.248G>A|p.Arg83His|852/2294|248/816|83/271||,A|non	coding	exon	variant|MODIFIER|OTUB1|OTUB1|transcript|NR	003089.1|Noncoding|4/6|n.852G>A||||||;VPR=26;TPR=30;TCR=34;PctExtPos=0.235;TDM=25;VAF=0.867;TMMR=0;VMMR=0;MMF=0.000;VMMF=0.000	GT:AD:DP:GQ:PL	0/1:5,29:34:59:817,0,59
SRR8158670	JURKAT	SMART-seq	chr16	2214555	2214555	C	T	chr16	2214555	.	C	T	108.77	.	GENE=PGP;AC=1;AF=0.5;AN=2;BaseQRankSum=0.475;ClippingRankSum=0;DP=9;ExcessHet=3.0103;FS=0;MLEAC=1;MLEAF=0.5;MQ=60;MQRankSum=0;QD=12.09;ReadPosRankSum=-0.725;SOR=0.941;ANN=T|missense	variant|MODERATE|PGP|PGP|transcript|NM	001042371.2|Coding|1/2|c.223G>A|p.Ala75Thr|267/3136|223/966|75/321||;VPR=4;TPR=8;TCR=10;PctExtPos=0.600;TDM=1;VAF=0.500;TMMR=0;VMMR=0;MMF=0.000;VMMF=0.000	GT:AD:DP:GQ:PL	0/1:4,5:9:99:137,0,107
SRR8158670	JURKAT	SMART-seq	chr7	127588519	127588519	G	A	chr7	127588519	.	G	A	274.77	.	GENE=ARF5;AC=1;AF=0.5;AN=2;BaseQRankSum=0.588;ClippingRankSum=0;DP=16;ExcessHet=3.0103;FS=3.468;MLEAC=1;MLEAF=0.5;MQ=60;MQRankSum=0;QD=17.17;ReadPosRankSum=-1.806;SOR=2.303;ANN=A|synonymous	variant|LOW|ARF5|ARF5|transcript|NM	001662.3|Coding|1/6|c.21G>A|p.Ala7Ala|168/1096|21/543|7/180||;VPR=10;TPR=16;TCR=16;PctExtPos=0.375;TDM=10;VAF=0.625;TMMR=0;VMMR=0;MMF=0.000;VMMF=0.000	GT:AD:DP:GQ:PL	0/1:4,12:16:81:303,0,81
SRR8158670	JURKAT	SMART-seq	chrX	154379763	154379763	C	T	chrX	154379763	.	C	T	101.03	.	GENE=EMD;AC=2;AF=1;AN=2;DP=4;ExcessHet=3.0103;FS=0;MLEAC=2;MLEAF=1;MQ=60;QD=25.26;SOR=0.693;ANN=T|synonymous	variant|LOW|EMD|EMD|transcript|NM	000117.2|Coding|2/6|c.156C>T|p.Ser52Ser|404/1339|156/765|52/254||;VPR=4;TPR=4;TCR=4;PctExtPos=0.000;TDM=2;VAF=1.000;TMMR=0;VMMR=0;MMF=0.000;VMMF=0.000	GT:AD:DP:GQ:PL	1/1:0,4:4:12:129,12,0
SRR8158670	JURKAT	SMART-seq	chr19	34394013	34394013	G	A	chr19	34394013	.	G	A	442.77	.	GENE=GPI;AC=1;AF=0.5;AN=2;BaseQRankSum=-1.114;ClippingRankSum=0;DP=27;ExcessHet=3.0103;FS=3.565;MLEAC=1;MLEAF=0.5;MQ=60;MQRankSum=0;QD=16.4;ReadPosRankSum=-1.083;SOR=0.876;ANN=A|missense	variant|MODERATE|GPI|GPI|transcript|NM	001289789.1|Coding|13/19|c.1126G>A|p.Ala376Thr|1296/4341|1126/1794|376/597||,A|missense	variant|MODERATE|GPI|GPI|transcript|NM	001184722.1|Coding|12/18|c.1042G>A|p.Ala348Thr|1212/4257|1042/1710|348/569||,A|missense	variant|MODERATE|GPI|GPI|transcript|NM	000175.3|Coding|12/18|c.1009G>A|p.Ala337Thr|1149/4194|1009/1677|337/558||,A|missense	variant|MODERATE|GPI|GPI|transcript|NM	001289790.1|Coding|11/17|c.925G>A|p.Ala309Thr|1065/4110|925/1593|309/530||;VPR=15;TPR=25;TCR=27;PctExtPos=0.444;TDM=25;VAF=0.600;TMMR=0;VMMR=0;MMF=0.000;VMMF=0.000	GT:AD:DP:GQ:PL	0/1:10,17:27:99:471,0,257
SRR8158670	JURKAT	SMART-seq	chr16	88646181	88646181	C	T	chr16	88646181	.	C	T	401.77	.	GENE=CYBA;AC=1;AF=0.5;AN=2;BaseQRankSum=-1.452;ClippingRankSum=0;DP=40;ExcessHet=3.0103;FS=1.252;MLEAC=1;MLEAF=0.5;MQ=60;MQRankSum=0;QD=10.04;ReadPosRankSum=-1.353;SOR=0.616;ANN=T|missense	variant|MODERATE|CYBA|CYBA|transcript|NM	000101.3|Coding|5/6|c.304G>A|p.Gly102Ser|375/723|304/588|102/195||;VPR=13;TPR=35;TCR=37;PctExtPos=0.649;TDM=53;VAF=0.371;TMMR=0;VMMR=0;MMF=0.000;VMMF=0.000	GT:AD:DP:GQ:PL	0/1:23,17:40:99:430,0,618
SRR8158670	JURKAT	SMART-seq	chr2	43225235	43225235	G	A	chr2	43225235	.	G	A	172.84	.	GENE=ZFP36L2;AC=2;AF=1;AN=2;DP=6;ExcessHet=3.0103;FS=0;MLEAC=2;MLEAF=1;MQ=60;QD=28.81;SOR=0.693;ANN=A|missense	variant|MODERATE|ZFP36L2|ZFP36L2|transcript|NM	006887.4|Coding|2/2|c.569C>T|p.Pro190Leu|860/3693|569/1485|190/494||;VPR=5;TPR=5;TCR=6;PctExtPos=0.167;TDM=1;VAF=1.000;TMMR=0;VMMR=0;MMF=0.000;VMMF=0.000	GT:AD:DP:GQ:PL	1/1:0,6:6:18:201,18,0
SRR8158670	JURKAT	SMART-seq	chr13	45340739	45340739	G	A	chr13	45340739	.	G	A	521.77	.	GENE=TPT1;AC=1;AF=0.5;AN=2;BaseQRankSum=-3.586;ClippingRankSum=0;DP=34;ExcessHet=3.0103;FS=15.198;MLEAC=1;MLEAF=0.5;MQ=60;MQRankSum=0;QD=15.35;ReadPosRankSum=0.169;SOR=0.401;ANN=A|synonymous	variant|LOW|TPT1|TPT1|transcript|NM	001286272.1|Coding|2/6|c.75C>T|p.Asp25Asp|290/4814|75/594|25/197||,A|synonymous	variant|LOW|TPT1|TPT1|transcript|NM	003295.3|Coding|2/6|c.75C>T|p.Asp25Asp|290/4649|75/519|25/172||,A|intron	variant|MODIFIER|TPT1|TPT1|transcript|NM	001286273.1|Coding|1/4|c.-1+303C>T||||||;VPR=18;TPR=30;TCR=36;PctExtPos=0.500;TDM=40;VAF=0.600;TMMR=0;VMMR=0;MMF=0.000;VMMF=0.000	GT:AD:DP:GQ:PL	0/1:14,20:34:99:550,0,375
SRR8158670	JURKAT	SMART-seq	chrX	154478766	154478766	C	T	chrX	154478766	.	C	T	412.77	.	GENE=LAGE3;AC=2;AF=1;AN=2;DP=14;ExcessHet=3.0103;FS=0;MLEAC=2;MLEAF=1;MQ=60;QD=29.48;SOR=2.303;ANN=T|synonymous	variant|LOW|LAGE3|LAGE3|transcript|NM	006014.4|Coding|1/3|c.150G>A|p.Ala50Ala|492/949|150/432|50/143||;VPR=12;TPR=12;TCR=13;PctExtPos=0.077;TDM=13;VAF=1.000;TMMR=0;VMMR=0;MMF=0.000;VMMF=0.000	GT:AD:DP:GQ:PL	1/1:0,14:14:42:441,42,0
SRR8158670	JURKAT	SMART-seq	chr12	26982789	26982789	G	C	chr12	26982789	.	G	C	147.77	.	GENE=TM7SF3;AC=1;AF=0.5;AN=2;BaseQRankSum=-0.435;ClippingRankSum=0;DP=13;ExcessHet=3.0103;FS=0;MLEAC=1;MLEAF=0.5;MQ=60;MQRankSum=0;QD=11.37;ReadPosRankSum=0.461;SOR=1.022;ANN=C|missense	variant|MODERATE|TM7SF3|TM7SF3|transcript|NM	016551.2|Coding|7/12|c.939C>G|p.His313Gln|1177/4345|939/1713|313/570||;VPR=6;TPR=12;TCR=13;PctExtPos=0.538;TDM=10;VAF=0.500;TMMR=0;VMMR=0;MMF=0.000;VMMF=0.000	GT:AD:DP:GQ:PL	0/1:7,6:13:99:176,0,216
SRR8158670	JURKAT	SMART-seq	chr11	75404142	75404142	T	C	chr11	75404142	.	T	C	1080.77	.	GENE=RPS3;AC=1;AF=0.5;AN=2;BaseQRankSum=3.491;ClippingRankSum=0;DP=66;ExcessHet=3.0103;FS=4.979;MLEAC=1;MLEAF=0.5;MQ=60;MQRankSum=0;QD=16.38;ReadPosRankSum=1.511;SOR=0.976;ANN=C|missense	variant|MODERATE|RPS3|RPS3|transcript|NM	001260506.1|Coding|5/7|c.521T>C|p.Ile174Thr|578/2171|521/780|174/259||,C|missense	variant|MODERATE|RPS3|RPS3|transcript|NM	001005.4|Coding|5/7|c.473T>C|p.Ile158Thr|530/2092|473/732|158/243||,C|missense	variant|MODERATE|RPS3|RPS3|transcript|NM	001260507.1|Coding|4/6|c.95T>C|p.Ile32Thr|399/1961|95/354|32/117||,C|missense	variant|MODERATE|RPS3|RPS3|transcript|NM	001256802.1|Coding|5/7|c.473T>C|p.Ile158Thr|530/1367|473/732|158/243||;VPR=36;TPR=59;TCR=67;PctExtPos=0.463;TDM=165;VAF=0.610;TMMR=0;VMMR=0;MMF=0.000;VMMF=0.000	GT:AD:DP:GQ:PL	0/1:27,39:66:99:1109,0,677
SRR8158670	JURKAT	SMART-seq	chrX	48911587	48911587	G	A	chrX	48911587	.	G	A	125.9	.	GENE=SLC35A2;AC=2;AF=1;AN=2;DP=5;ExcessHet=3.0103;FS=0;MLEAC=2;MLEAF=1;MQ=60;QD=25.18;SOR=1.981;ANN=A|missense	variant|MODERATE|SLC35A2|SLC35A2|transcript|NM	001282651.1|Coding|1/5|c.50C>T|p.Ala17Val|372/2703|50/1266|17/421||,A|missense	variant|MODERATE|SLC35A2|SLC35A2|transcript|NM	001282647.1|Coding|1/5|c.50C>T|p.Ala17Val|372/1181|50/675|17/224||,A|missense	variant|MODERATE|SLC35A2|SLC35A2|transcript|NM	005660.2|Coding|1/5|c.50C>T|p.Ala17Val|372/1771|50/1191|17/396||,A|missense	variant|MODERATE|SLC35A2|SLC35A2|transcript|NM	001032289.2|Coding|1/4|c.50C>T|p.Ala17Val|372/2029|50/729|17/242||,A|missense	variant|MODERATE|SLC35A2|SLC35A2|transcript|NM	001042498.2|Coding|1/4|c.50C>T|p.Ala17Val|372/2619|50/1182|17/393||,A|missense	variant|MODERATE|SLC35A2|SLC35A2|transcript|NM	001282649.1|Coding|1/3|c.50C>T|p.Ala17Val|372/2436|50/999|17/332||,A|missense	variant|MODERATE|SLC35A2|SLC35A2|transcript|NM	001282650.1|Coding|1/4|c.50C>T|p.Ala17Val|372/2658|50/1221|17/406||,A|intron	variant|MODIFIER|SLC35A2|SLC35A2|transcript|NM	001282648.1|Coding|1/3|c.19+272C>T||||||;VPR=5;TPR=5;TCR=5;PctExtPos=0.000;TDM=0;VAF=1.000;TMMR=0;VMMR=0;MMF=0.000;VMMF=0.000	GT:AD:DP:GQ:PL	1/1:0,5:5:15:154,15,0
SRR8158670	JURKAT	SMART-seq	chr9	125239467	125239467	C	T	chr9	125239467	.	C	T	211.77	.	GENE=HSPA5;AC=1;AF=0.5;AN=2;BaseQRankSum=-1.504;ClippingRankSum=0;DP=35;ExcessHet=3.0103;FS=0;MLEAC=1;MLEAF=0.5;MQ=60;MQRankSum=0;QD=6.05;ReadPosRankSum=0.942;SOR=0.741;ANN=T|missense	variant|MODERATE|HSPA5|HSPA5|transcript|NM	005347.4|Coding|4/8|c.559G>A|p.Ala187Thr|820/3970|559/1965|187/654||;VPR=9;TPR=31;TCR=34;PctExtPos=0.735;TDM=56;VAF=0.290;TMMR=0;VMMR=0;MMF=0.000;VMMF=0.000	GT:AD:DP:GQ:PL	0/1:23,12:35:99:240,0,675
SRR8158670	JURKAT	SMART-seq	chr7	30603506	30603506	G	C	chr7	30603506	.	G	C	126.77	.	GENE=GARS;AC=1;AF=0.5;AN=2;BaseQRankSum=-0.732;ClippingRankSum=0;DP=8;ExcessHet=3.0103;FS=0;MLEAC=1;MLEAF=0.5;MQ=60;MQRankSum=0;QD=15.85;ReadPosRankSum=-0.921;SOR=0.582;ANN=C|missense	variant|MODERATE|GARS|GARS|transcript|NM	002047.2|Coding|6/17|c.669G>C|p.Gln223His|1026/2749|669/2220|223/739||;VPR=4;TPR=7;TCR=8;PctExtPos=0.500;TDM=4;VAF=0.571;TMMR=0;VMMR=0;MMF=0.000;VMMF=0.000	GT:AD:DP:GQ:PL	0/1:3,5:8:85:155,0,85
SRR8158670	JURKAT	SMART-seq	chr1	114780140	114780140	G	C	chr1	114780140	.	G	C	152.77	.	GENE=SIKE1;AC=1;AF=0.5;AN=2;BaseQRankSum=0.046;ClippingRankSum=0;DP=11;ExcessHet=3.0103;FS=0;MLEAC=1;MLEAF=0.5;MQ=60;MQRankSum=0;QD=13.89;ReadPosRankSum=0.177;SOR=0.941;ANN=C|missense	variant|MODERATE|SIKE1|SIKE1|transcript|NM	001102396.1|Coding|2/5|c.247C>G|p.Gln83Glu|327/5503|247/636|83/211||,C|missense	variant|MODERATE|SIKE1|SIKE1|transcript|NM	025073.2|Coding|2/5|c.235C>G|p.Gln79Glu|315/5491|235/624|79/207||,C|intron	variant|MODIFIER|SIKE1|SIKE1|transcript|NR	049742.1|Noncoding|1/3|n.239+309C>G||||||,C|non	coding	exon	variant|MODIFIER|SIKE1|SIKE1|transcript|NR	049741.1|Noncoding|2/5|n.377C>G||||||;VPR=5;TPR=9;TCR=11;PctExtPos=0.545;TDM=6;VAF=0.556;TMMR=0;VMMR=0;MMF=0.000;VMMF=0.000	GT:AD:DP:GQ:PL	0/1:5,6:11:99:181,0,146
SRR8158670	JURKAT	SMART-seq	chr22	36467910	36467910	G	A	chr22	36467910	.	G	A	115.77	.	GENE=TXN2;AC=1;AF=0.5;AN=2;BaseQRankSum=-0.194;ClippingRankSum=0;DP=20;ExcessHet=3.0103;FS=5.008;MLEAC=1;MLEAF=0.5;MQ=60;MQRankSum=0;QD=6.43;ReadPosRankSum=0.505;SOR=2.303;ANN=A|missense	variant|MODERATE|TXN2|TXN2|transcript|NM	012473.3|Coding|4/4|c.395C>T|p.Ala132Val|472/1336|395/501|132/166||;VPR=7;TPR=20;TCR=23;PctExtPos=0.696;TDM=3;VAF=0.350;TMMR=1;VMMR=1;MMF=0.050;VMMF=0.143	GT:AD:DP:GQ:PL	0/1:12,6:18:99:144,0,346
SRR8158670	JURKAT	SMART-seq	chr22	28796153	28796153	C	G	chr22	28796153	.	C	G	369.77	.	GENE=XBP1;AC=2;AF=1;AN=2;DP=12;ExcessHet=3.0103;FS=0;MLEAC=2;MLEAF=1;MQ=60;QD=30.81;SOR=1.445;ANN=G|missense	variant|MODERATE|XBP1|XBP1|transcript|NM	001079539.1|Coding|4/6|c.493G>C|p.Ala165Pro|541/1794|493/1131|165/376||,G|missense	variant|MODERATE|XBP1|XBP1|transcript|NM	005080.3|Coding|4/5|c.493G>C|p.Ala165Pro|541/1820|493/786|165/261||;VPR=10;TPR=10;TCR=12;PctExtPos=0.167;TDM=2;VAF=1.000;TMMR=0;VMMR=0;MMF=0.000;VMMF=0.000	GT:AD:DP:GQ:PL	1/1:0,12:12:36:398,36,0
SRR8158670	JURKAT	SMART-seq	chr16	84067773	84067773	C	T	chr16	84067773	.	C	T	76.77	.	GENE=MBTPS1;AC=1;AF=0.5;AN=2;BaseQRankSum=-1.593;ClippingRankSum=0;DP=9;ExcessHet=3.0103;FS=7.782;MLEAC=1;MLEAF=0.5;MQ=60;MQRankSum=0;QD=8.53;ReadPosRankSum=1.981;SOR=3.241;ANN=T|missense	variant|MODERATE|MBTPS1|MBTPS1|transcript|NM	003791.3|Coding|16/23|c.2122G>A|p.Ala708Thr|2655/4380|2122/3159|708/1052||;VPR=4;TPR=7;TCR=9;PctExtPos=0.556;TDM=1;VAF=0.571;TMMR=0;VMMR=0;MMF=0.000;VMMF=0.000	GT:AD:DP:GQ:PL	0/1:5,4:9:99:105,0,161
SRR8158670	JURKAT	SMART-seq	chr19	7682313	7682313	G	A	chr19	7682313	.	G	A	105.77	.	GENE=TRAPPC5;AC=1;AF=0.5;AN=2;BaseQRankSum=-1.242;ClippingRankSum=0;DP=8;ExcessHet=3.0103;FS=0;MLEAC=1;MLEAF=0.5;MQ=60;MQRankSum=0;QD=13.22;ReadPosRankSum=-1.803;SOR=0.582;ANN=A|synonymous	variant|LOW|TRAPPC5|TRAPPC5|transcript|NM	001042461.2|Coding|2/2|c.60G>A|p.Pro20Pro|278/827|60/567|20/188||,A|synonymous	variant|LOW|TRAPPC5|TRAPPC5|transcript|NM	001042462.1|Coding|2/2|c.60G>A|p.Pro20Pro|130/679|60/567|20/188||,A|synonymous	variant|LOW|TRAPPC5|TRAPPC5|transcript|NM	174894.2|Coding|2/2|c.60G>A|p.Pro20Pro|301/850|60/567|20/188||;VPR=4;TPR=8;TCR=9;PctExtPos=0.556;TDM=3;VAF=0.500;TMMR=0;VMMR=0;MMF=0.000;VMMF=0.000	GT:AD:DP:GQ:PL	0/1:3,5:8:80:134,0,80
SRR8158670	JURKAT	SMART-seq	chr19	11436179	11436179	G	C	chr19	11436179	.	G	C	174.77	.	GENE=PRKCSH;AC=1;AF=0.5;AN=2;BaseQRankSum=0.765;ClippingRankSum=0;DP=9;ExcessHet=3.0103;FS=0;MLEAC=1;MLEAF=0.5;MQ=60;MQRankSum=0;QD=19.42;ReadPosRankSum=-0.282;SOR=0.941;ANN=C|missense	variant|MODERATE|PRKCSH|PRKCSH|transcript|NM	001289103.1|Coding|2/18|c.62G>C|p.Arg21Pro|593/2477|62/1608|21/535||,C|missense	variant|MODERATE|PRKCSH|PRKCSH|transcript|NM	001001329.2|Coding|2/18|c.62G>C|p.Arg21Pro|589/2443|62/1578|21/525||,C|missense	variant|MODERATE|PRKCSH|PRKCSH|transcript|NM	001289104.1|Coding|2/18|c.62G>C|p.Arg21Pro|589/2473|62/1608|21/535||,C|missense	variant|MODERATE|PRKCSH|PRKCSH|transcript|NM	002743.3|Coding|2/18|c.62G>C|p.Arg21Pro|201/2064|62/1587|21/528||,C|missense	variant|MODERATE|PRKCSH|PRKCSH|transcript|NM	001289102.1|Coding|1/17|c.62G>C|p.Arg21Pro|440/2294|62/1578|21/525||;VPR=7;TPR=9;TCR=10;PctExtPos=0.300;TDM=7;VAF=0.778;TMMR=0;VMMR=0;MMF=0.000;VMMF=0.000	GT:AD:DP:GQ:PL	0/1:2,7:9:36:203,0,36
SRR8158670	JURKAT	SMART-seq	chr19	18538280	18538280	C	A	chr19	18538280	.	C	A	266.77	.	GENE=FKBP8;AC=1;AF=0.5;AN=2;BaseQRankSum=-0.967;ClippingRankSum=0;DP=13;ExcessHet=3.0103;FS=0;MLEAC=1;MLEAF=0.5;MQ=60;MQRankSum=0;QD=20.52;ReadPosRankSum=0.344;SOR=0.368;ANN=A|synonymous	variant|LOW|FKBP8|FKBP8|transcript|NM	012181.3|Coding|5/9|c.708G>T|p.Ala236Ala|821/1766|708/1242|236/413||;VPR=8;TPR=10;TCR=13;PctExtPos=0.385;TDM=7;VAF=0.800;TMMR=0;VMMR=0;MMF=0.000;VMMF=0.000	GT:AD:DP:GQ:PL	0/1:3,10:13:61:295,0,61
SRR8158670	JURKAT	SMART-seq	chrX	79171443	79171443	T	C	chrX	79171443	.	T	C	42.74	.	GENE=GPR174;AC=2;AF=1;AN=2;DP=2;ExcessHet=3.0103;FS=0;MLEAC=2;MLEAF=1;MQ=60;QD=21.37;SOR=2.303;ANN=C|missense	variant|MODERATE|GPR174|GPR174|transcript|NM	032553.1|Coding|1/1|c.436T>C|p.Cys146Arg|472/1258|436/1002|146/333||;VPR=2;TPR=2;TCR=2;PctExtPos=0.000;TDM=0;VAF=1.000;TMMR=0;VMMR=0;MMF=0.000;VMMF=0.000	GT:AD:DP:GQ:PL	1/1:0,2:2:6:70,6,0
SRR8158670	JURKAT	SMART-seq	chr17	81511470	81511470	C	T	chr17	81511470	.	C	T	437.77	.	GENE=ACTG1;AC=1;AF=0.5;AN=2;BaseQRankSum=-2.39;ClippingRankSum=0;DP=79;ExcessHet=3.0103;FS=0;MLEAC=1;MLEAF=0.5;MQ=60;MQRankSum=0;QD=5.54;ReadPosRankSum=-0.618;SOR=0.66;ANN=T|missense	variant|MODERATE|ACTG1|ACTG1|transcript|NM	001199954.1|Coding|4/6|c.520G>A|p.Ala174Thr|778/2105|520/1128|174/375||,T|missense	variant|MODERATE|ACTG1|ACTG1|transcript|NM	001614.3|Coding|4/6|c.520G>A|p.Ala174Thr|659/1986|520/1128|174/375||,T|non	coding	exon	variant|MODIFIER|ACTG1|ACTG1|transcript|NR	037688.1|Noncoding|4/7|n.659G>A||||||;VPR=19;TPR=68;TCR=81;PctExtPos=0.765;TDM=435;VAF=0.279;TMMR=0;VMMR=0;MMF=0.000;VMMF=0.000	GT:AD:DP:GQ:PL	0/1:57,22:79:99:466,0,1723
SRR8158670	JURKAT	SMART-seq	chr7	44113284	44113284	C	T	chr7	44113284	.	C	T	73.77	.	GENE=AEBP1;AC=1;AF=0.5;AN=2;BaseQRankSum=-1.465;ClippingRankSum=0;DP=9;ExcessHet=3.0103;FS=0;MLEAC=1;MLEAF=0.5;MQ=60;MQRankSum=0;QD=8.2;ReadPosRankSum=-0.906;SOR=1.179;ANN=T|synonymous	variant|LOW|AEBP1|AEBP1|transcript|NM	001129.4|Coding|20/21|c.2742C>T|p.Asp914Asp|3047/4086|2742/3477|914/1158||;VPR=5;TPR=9;TCR=11;PctExtPos=0.545;TDM=1;VAF=0.556;TMMR=0;VMMR=0;MMF=0.000;VMMF=0.000	GT:AD:DP:GQ:PL	0/1:5,4:9:99:102,0,147
SRR8158670	JURKAT	SMART-seq	chr17	81695871	81695871	G	A	chr17	81695871	.	G	A	375.77	.	GENE=HGS;AC=1;AF=0.5;AN=2;BaseQRankSum=-0.082;ClippingRankSum=0;DP=22;ExcessHet=3.0103;FS=11.29;MLEAC=1;MLEAF=0.5;MQ=60;MQRankSum=0;QD=17.08;ReadPosRankSum=-1.952;SOR=1.793;ANN=A|missense	variant|MODERATE|HGS|HGS|transcript|NM	004712.4|Coding|15/22|c.1265G>A|p.Arg422His|1400/2972|1265/2334|422/777||;VPR=15;TPR=22;TCR=23;PctExtPos=0.348;TDM=7;VAF=0.682;TMMR=0;VMMR=0;MMF=0.000;VMMF=0.000	GT:AD:DP:GQ:PL	0/1:7,15:22:99:404,0,159
SRR8158670	JURKAT	SMART-seq	chr2	152669158	152669158	T	C	chr2	152669158	.	T	C	120.77	.	GENE=PRPF40A;AC=1;AF=0.5;AN=2;BaseQRankSum=0.508;ClippingRankSum=0;DP=9;ExcessHet=3.0103;FS=2.808;MLEAC=1;MLEAF=0.5;MQ=60;MQRankSum=0;QD=13.42;ReadPosRankSum=0.712;SOR=1.981;ANN=C|synonymous	variant|LOW|PRPF40A|PRPF40A|transcript|NM	017892.3|Coding|16/26|c.1743A>G|p.Arg581Arg|1765/7528|1743/2793|581/930||;VPR=5;TPR=7;TCR=9;PctExtPos=0.444;TDM=2;VAF=0.714;TMMR=0;VMMR=0;MMF=0.000;VMMF=0.000	GT:AD:DP:GQ:PL	0/1:4,5:9:99:149,0,110
SRR8158670	JURKAT	SMART-seq	chr1	116401588	116401588	A	T	chr1	116401588	.	A	T	119.77	.	GENE=ATP1A1-AS1,ATP1A1;AC=1;AF=0.5;AN=2;BaseQRankSum=1.063;ClippingRankSum=0;DP=16;ExcessHet=3.0103;FS=0;MLEAC=1;MLEAF=0.5;MQ=60;MQRankSum=0;QD=7.49;ReadPosRankSum=0.066;SOR=0.883;ANN=T|missense	variant|MODERATE|ATP1A1|ATP1A1|transcript|NM	000701.7|Coding|21/23|c.2884A>T|p.Thr962Ser|3223/3743|2884/3072|962/1023||,T|missense	variant|MODERATE|ATP1A1|ATP1A1|transcript|NM	001160233.1|Coding|21/23|c.2884A>T|p.Thr962Ser|3247/3767|2884/3072|962/1023||,T|missense	variant|MODERATE|ATP1A1|ATP1A1|transcript|NM	001160234.1|Coding|21/23|c.2791A>T|p.Thr931Ser|3056/3576|2791/2979|931/992||,T|intron	variant|MODIFIER|ATP1A1-AS1|ATP1A1-AS1|transcript|NR	027646.1|Noncoding|1/2|n.165-457T>A||||||,T|intron	variant|MODIFIER|ATP1A1-AS1|ATP1A1-AS1|transcript|NR	027645.1|Noncoding|1/2|n.118-457T>A||||||;VPR=6;TPR=15;TCR=16;PctExtPos=0.625;TDM=5;VAF=0.400;TMMR=0;VMMR=0;MMF=0.000;VMMF=0.000	GT:AD:DP:GQ:PL	0/1:10,6:16:99:148,0,272
SRR8158670	JURKAT	SMART-seq	chr1	39028771	39028771	G	A	chr1	39028771	.	G	A	577.77	.	GENE=NDUFS5;AC=1;AF=0.5;AN=2;BaseQRankSum=0.252;ClippingRankSum=0;DP=44;ExcessHet=3.0103;FS=1.267;MLEAC=1;MLEAF=0.5;MQ=60;MQRankSum=0;QD=13.13;ReadPosRankSum=-1.293;SOR=1.139;ANN=A|missense	variant|MODERATE|NDUFS5|NDUFS5|transcript|NM	001184979.1|Coding|2/3|c.47G>A|p.Arg16Gln|153/567|47/321|16/106||,A|missense	variant|MODERATE|NDUFS5|NDUFS5|transcript|NM	004552.2|Coding|2/3|c.47G>A|p.Arg16Gln|157/571|47/321|16/106||;VPR=18;TPR=39;TCR=45;PctExtPos=0.600;TDM=57;VAF=0.462;TMMR=0;VMMR=0;MMF=0.000;VMMF=0.000	GT:AD:DP:GQ:PL	0/1:22,22:44:99:606,0,596
SRR8158670	JURKAT	SMART-seq	chr19	11033474	11033474	G	A	chr19	11033474	.	G	A	193.8	.	GENE=SMARCA4;AC=2;AF=1;AN=2;DP=7;ExcessHet=3.0103;FS=0;MLEAC=2;MLEAF=1;MQ=60;QD=27.69;SOR=1.609;ANN=A|missense	variant|MODERATE|SMARCA4|SMARCA4|transcript|NM	001128849.1|Coding|26/36|c.3731G>A|p.Arg1244His|3805/5580|3731/5040|1244/1679||,A|missense	variant|MODERATE|SMARCA4|SMARCA4|transcript|NM	001128844.1|Coding|27/36|c.3731G>A|p.Arg1244His|4091/5770|3731/4944|1244/1647||,A|missense	variant|MODERATE|SMARCA4|SMARCA4|transcript|NM	003072.3|Coding|26/35|c.3731G>A|p.Arg1244His|4015/5694|3731/4944|1244/1647||,A|missense	variant|MODERATE|SMARCA4|SMARCA4|transcript|NM	001128845.1|Coding|25/33|c.3731G>A|p.Arg1244His|3731/5320|3731/4854|1244/1617||,A|missense	variant|MODERATE|SMARCA4|SMARCA4|transcript|NM	001128846.1|Coding|25/33|c.3731G>A|p.Arg1244His|3731/5317|3731/4851|1244/1616||,A|missense	variant|MODERATE|SMARCA4|SMARCA4|transcript|NM	001128847.1|Coding|25/33|c.3731G>A|p.Arg1244His|3731/5311|3731/4845|1244/1614||,A|missense	variant|MODERATE|SMARCA4|SMARCA4|transcript|NM	001128848.1|Coding|25/33|c.3731G>A|p.Arg1244His|3731/5308|3731/4842|1244/1613||;VPR=6;TPR=6;TCR=7;PctExtPos=0.143;TDM=2;VAF=1.000;TMMR=0;VMMR=0;MMF=0.000;VMMF=0.000	GT:AD:DP:GQ:PL	1/1:0,7:7:21:222,21,0
SRR8158670	JURKAT	SMART-seq	chr3	51993878	51993878	C	T	chr3	51993878	.	C	T	485.77	.	GENE=RPL29;AC=1;AF=0.5;AN=2;BaseQRankSum=-2.321;ClippingRankSum=0;DP=22;ExcessHet=3.0103;FS=2.643;MLEAC=1;MLEAF=0.5;MQ=60;MQRankSum=0;QD=22.08;ReadPosRankSum=2.478;SOR=1.127;ANN=T|synonymous	variant|LOW|RPL29|RPL29|transcript|NM	000992.2|Coding|4/4|c.351G>A|p.Arg117Arg|445/695|351/480|117/159||;VPR=22;TPR=23;TCR=25;PctExtPos=0.120;TDM=31;VAF=0.957;TMMR=3;VMMR=3;MMF=0.130;VMMF=0.136	GT:AD:DP:GQ:PL	0/1:3,19:22:48:514,0,48
SRR8158670	JURKAT	SMART-seq	chr7	44568143	44568143	G	A	chr7	44568143	.	G	A	258.77	.	GENE=DDX56;AC=1;AF=0.5;AN=2;BaseQRankSum=-1.626;ClippingRankSum=0;DP=24;ExcessHet=3.0103;FS=0;MLEAC=1;MLEAF=0.5;MQ=60;MQRankSum=0;QD=10.78;ReadPosRankSum=-1.797;SOR=0.473;ANN=A|synonymous	variant|LOW|DDX56|DDX56|transcript|NM	019082.3|Coding|12/14|c.1464C>T|p.His488His|2107/2872|1464/1644|488/547||,A|synonymous	variant|LOW|DDX56|DDX56|transcript|NM	001257189.1|Coding|11/13|c.1344C>T|p.His448His|1987/2752|1344/1524|448/507||;VPR=11;TPR=24;TCR=24;PctExtPos=0.542;TDM=13;VAF=0.458;TMMR=0;VMMR=0;MMF=0.000;VMMF=0.000	GT:AD:DP:GQ:PL	0/1:13,11:24:99:287,0,364
SRR8158670	JURKAT	SMART-seq	chr3	45007504	45007504	G	A	chr3	45007504	.	G	A	66.77	.	GENE=EXOSC7;AC=1;AF=0.5;AN=2;BaseQRankSum=0.687;ClippingRankSum=0;DP=13;ExcessHet=3.0103;FS=6.421;MLEAC=1;MLEAF=0.5;MQ=60;MQRankSum=0;QD=5.14;ReadPosRankSum=1.466;SOR=2.91;ANN=A|missense	variant|MODERATE|EXOSC7|EXOSC7|transcript|NM	015004.3|Coding|7/8|c.700G>A|p.Gly234Arg|729/1036|700/876|234/291||,A|non	coding	exon	variant|MODIFIER|EXOSC7|EXOSC7|transcript|NR	023353.1|Noncoding|5/7|n.532G>A||||||;VPR=3;TPR=7;TCR=12;PctExtPos=0.750;TDM=2;VAF=0.429;TMMR=0;VMMR=0;MMF=0.000;VMMF=0.000	GT:AD:DP:GQ:PL	0/1:9,4:13:95:95,0,255
SRR8158670	JURKAT	SMART-seq	chr1	1374038	1374038	G	A	chr1	1374038	.	G	A	337.77	.	GENE=AURKAIP1;AC=1;AF=0.5;AN=2;BaseQRankSum=2.389;ClippingRankSum=0;DP=18;ExcessHet=3.0103;FS=6.039;MLEAC=1;MLEAF=0.5;MQ=60;MQRankSum=0;QD=18.76;ReadPosRankSum=1.825;SOR=0.061;ANN=A|missense	variant|MODERATE|AURKAIP1|AURKAIP1|transcript|NM	001127229.1|Coding|3/4|c.460C>T|p.Arg154Trp|698/909|460/600|154/199||,A|missense	variant|MODERATE|AURKAIP1|AURKAIP1|transcript|NM	017900.2|Coding|3/4|c.460C>T|p.Arg154Trp|779/990|460/600|154/199||,A|missense	variant|MODERATE|AURKAIP1|AURKAIP1|transcript|NM	001127230.1|Coding|3/4|c.460C>T|p.Arg154Trp|602/812|460/600|154/199||;VPR=14;TPR=17;TCR=20;PctExtPos=0.300;TDM=41;VAF=0.824;TMMR=0;VMMR=0;MMF=0.000;VMMF=0.000	GT:AD:DP:GQ:PL	0/1:5,13:18:97:366,0,97
SRR8158670	JURKAT	SMART-seq	chr16	67842837	67842837	G	A	chr16	67842837	.	G	A	243.77	.	GENE=THAP11,CENPT;AC=1;AF=0.5;AN=2;BaseQRankSum=0.436;ClippingRankSum=0;DP=14;ExcessHet=3.0103;FS=0;MLEAC=1;MLEAF=0.5;MQ=60;MQRankSum=0;QD=17.41;ReadPosRankSum=-0.147;SOR=0.693;ANN=A|missense	variant|MODERATE|THAP11|THAP11|transcript|NM	020457.2|Coding|1/1|c.283G>A|p.Ala95Thr|528/1886|283/945|95/314||,A|intron	variant|MODIFIER|CENPT|CENPT|transcript|NM	025082.3|Coding|1/15|c.-492+4564C>T||||||;VPR=7;TPR=10;TCR=13;PctExtPos=0.462;TDM=2;VAF=0.700;TMMR=0;VMMR=0;MMF=0.000;VMMF=0.000	GT:AD:DP:GQ:PL	0/1:4,10:14:86:272,0,86
SRR8158670	JURKAT	SMART-seq	chr17	64500316	64500316	C	A	chr17	64500316	.	C	A	760.77	.	GENE=DDX5;AC=1;AF=0.5;AN=2;BaseQRankSum=-3.311;ClippingRankSum=0;DP=49;ExcessHet=3.0103;FS=5.847;MLEAC=1;MLEAF=0.5;MQ=60;MQRankSum=0;QD=15.53;ReadPosRankSum=0.453;SOR=1.164;ANN=A|missense	variant|MODERATE|DDX5|DDX5|transcript|NM	004396.3|Coding|13/13|c.1452G>T|p.Arg484Ser|1699/3759|1452/1845|484/614||;VPR=25;TPR=43;TCR=49;PctExtPos=0.490;TDM=67;VAF=0.581;TMMR=0;VMMR=0;MMF=0.000;VMMF=0.000	GT:AD:DP:GQ:PL	0/1:20,29:49:99:789,0,534
SRR8158670	JURKAT	SMART-seq	chr1	22091471	22091471	T	C	chr1	22091471	.	T	C	27.77	.	GENE=CDC42;AC=1;AF=0.5;AN=2;BaseQRankSum=-2.147;ClippingRankSum=0;DP=12;ExcessHet=3.0103;FS=0;MLEAC=1;MLEAF=0.5;MQ=60;MQRankSum=0;QD=2.31;ReadPosRankSum=-0.385;SOR=0.582;ANN=C|missense	variant|MODERATE|CDC42|CDC42|transcript|NM	001039802.1|Coding|7/7|c.530T>C|p.Leu177Pro|822/2294|530/576|177/191||,C|missense	variant|MODERATE|CDC42|CDC42|transcript|NM	001791.3|Coding|6/6|c.530T>C|p.Leu177Pro|696/2168|530/576|177/191||;VPR=3;TPR=11;TCR=12;PctExtPos=0.750;TDM=5;VAF=0.273;TMMR=0;VMMR=0;MMF=0.000;VMMF=0.000	GT:AD:DP:GQ:PL	0/1:9,3:12:56:56,0,264
SRR8158670	JURKAT	SMART-seq	chr1	35631281	35631281	C	T	chr1	35631281	.	C	T	520.77	.	GENE=PSMB2;AC=1;AF=0.5;AN=2;BaseQRankSum=-1.516;ClippingRankSum=0;DP=39;ExcessHet=3.0103;FS=2.814;MLEAC=1;MLEAF=0.5;MQ=60;MQRankSum=0;QD=13.35;ReadPosRankSum=-1.233;SOR=0.321;ANN=T|missense	variant|MODERATE|PSMB2|PSMB2|transcript|NM	002794.4|Coding|3/6|c.278G>A|p.Arg93Gln|690/4744|278/606|93/201||,T|missense	variant|MODERATE|PSMB2|PSMB2|transcript|NM	001199779.1|Coding|3/6|c.203G>A|p.Arg68Gln|322/4376|203/531|68/176||,T|5	prime	UTR	variant|MODIFIER|PSMB2|PSMB2|transcript|NM	001199780.1|Coding|2/5|c.-74G>A|||||21939|;VPR=20;TPR=39;TCR=44;PctExtPos=0.545;TDM=46;VAF=0.513;TMMR=5;VMMR=3;MMF=0.128;VMMF=0.150	GT:AD:DP:GQ:PL	0/1:19,20:39:99:549,0,500
SRR8158670	JURKAT	SMART-seq	chr2	241253029	241253029	G	A	chr2	241253029	.	G	A	210.77	.	GENE=HDLBP;AC=1;AF=0.5;AN=2;BaseQRankSum=0.4;ClippingRankSum=0;DP=11;ExcessHet=3.0103;FS=0;MLEAC=1;MLEAF=0.5;MQ=60;MQRankSum=0;QD=21.08;ReadPosRankSum=-1.348;SOR=0.693;ANN=A|missense	variant|MODERATE|HDLBP|HDLBP|transcript|NM	005336.4|Coding|11/28|c.1300C>T|p.Arg434Trp|1533/6374|1300/3807|434/1268||,A|missense	variant|MODERATE|HDLBP|HDLBP|transcript|NM	001243900.1|Coding|11/28|c.1201C>T|p.Arg401Trp|1397/6238|1201/3708|401/1235||,A|missense	variant|MODERATE|HDLBP|HDLBP|transcript|NM	203346.3|Coding|11/28|c.1300C>T|p.Arg434Trp|1473/6314|1300/3807|434/1268||;VPR=7;TPR=9;TCR=11;PctExtPos=0.364;TDM=1;VAF=0.778;TMMR=0;VMMR=0;MMF=0.000;VMMF=0.000	GT:AD:DP:GQ:PL	0/1:2,8:10:35:239,0,35
SRR8158670	JURKAT	SMART-seq	chr19	1278869	1278869	G	A	chr19	1278869	.	G	A	48.77	.	GENE=C19orf24;AC=1;AF=0.5;AN=2;BaseQRankSum=-0.93;ClippingRankSum=0;DP=10;ExcessHet=3.0103;FS=2.43;MLEAC=1;MLEAF=0.5;MQ=60;MQRankSum=0;QD=4.88;ReadPosRankSum=0.411;SOR=1.609;ANN=A|3	prime	UTR	variant|MODIFIER|C19orf24|C19orf24|transcript|NM	017914.3|Coding|3/3|c.*92G>A|||||92|;VPR=3;TPR=8;TCR=10;PctExtPos=0.700;TDM=3;VAF=0.375;TMMR=0;VMMR=0;MMF=0.000;VMMF=0.000	GT:AD:DP:GQ:PL	0/1:6,4:10:77:77,0,225
SRR8158670	JURKAT	SMART-seq	chr1	154993020	154993020	C	T	chr1	154993020	.	C	T	51.77	.	GENE=FLAD1;AC=1;AF=0.5;AN=2;BaseQRankSum=1.282;ClippingRankSum=0;DP=6;ExcessHet=3.0103;FS=0;MLEAC=1;MLEAF=0.5;MQ=60;MQRankSum=0;QD=8.63;ReadPosRankSum=0.385;SOR=0.693;ANN=T|missense	variant|MODERATE|FLAD1|FLAD1|transcript|NM	025207.4|Coding|7/7|c.1747C>T|p.Arg583Trp|2148/2239|1747/1764|583/587||,T|missense	variant|MODERATE|FLAD1|FLAD1|transcript|NM	201398.2|Coding|8/8|c.1456C>T|p.Arg486Trp|1704/1795|1456/1473|486/490||,T|3	prime	UTR	variant|MODIFIER|FLAD1|FLAD1|transcript|NM	001184891.1|Coding|7/7|c.*230C>T|||||230|;VPR=3;TPR=6;TCR=6;PctExtPos=0.500;TDM=8;VAF=0.500;TMMR=0;VMMR=0;MMF=0.000;VMMF=0.000	GT:AD:DP:GQ:PL	0/1:3,3:6:74:80,0,74
SRR8158670	JURKAT	SMART-seq	chr19	41902288	41902288	C	T	chr19	41902288	.	C	T	168.77	.	GENE=ARHGEF1;AC=1;AF=0.5;AN=2;BaseQRankSum=-0.441;ClippingRankSum=0;DP=14;ExcessHet=3.0103;FS=0;MLEAC=1;MLEAF=0.5;MQ=60;MQRankSum=0;QD=12.05;ReadPosRankSum=-1.198;SOR=0.693;ANN=T|missense	variant|MODERATE|ARHGEF1|ARHGEF1|transcript|NM	199002.1|Coding|16/29|c.1474C>T|p.Arg492Cys|1563/3238|1474/2784|492/927||,T|missense	variant|MODERATE|ARHGEF1|ARHGEF1|transcript|NM	004706.3|Coding|16/29|c.1429C>T|p.Arg477Cys|1538/3213|1429/2739|477/912||,T|missense	variant|MODERATE|ARHGEF1|ARHGEF1|transcript|NM	198977.1|Coding|15/28|c.1330C>T|p.Arg444Cys|1439/3114|1330/2640|444/879||;VPR=7;TPR=15;TCR=16;PctExtPos=0.562;TDM=2;VAF=0.467;TMMR=0;VMMR=0;MMF=0.000;VMMF=0.000	GT:AD:DP:GQ:PL	0/1:7,7:14:99:197,0,193
SRR8158670	JURKAT	SMART-seq	chr15	74023216	74023216	G	A	chr15	74023216	.	G	A	98.03	.	GENE=PML;AC=2;AF=1;AN=2;DP=4;ExcessHet=3.0103;FS=0;MLEAC=2;MLEAF=1;MQ=60;QD=24.51;SOR=1.609;ANN=A|missense	variant|MODERATE|PML|PML|transcript|NM	033238.2|Coding|3/9|c.991G>A|p.Ala331Thr|1131/5595|991/2649|331/882||,A|missense	variant|MODERATE|PML|PML|transcript|NM	033239.2|Coding|3/8|c.991G>A|p.Ala331Thr|1131/3073|991/2490|331/829||,A|missense	variant|MODERATE|PML|PML|transcript|NM	033240.2|Coding|3/7|c.991G>A|p.Ala331Thr|1131/3714|991/1836|331/611||,A|missense	variant|MODERATE|PML|PML|transcript|NM	033244.3|Coding|3/8|c.991G>A|p.Ala331Thr|1131/3081|991/1683|331/560||,A|missense	variant|MODERATE|PML|PML|transcript|NM	033247.2|Coding|3/5|c.991G>A|p.Ala331Thr|1131/1782|991/1308|331/435||,A|missense	variant|MODERATE|PML|PML|transcript|NM	033250.2|Coding|3/7|c.991G>A|p.Ala331Thr|1131/2929|991/2346|331/781||,A|missense	variant|MODERATE|PML|PML|transcript|NM	002675.3|Coding|3/8|c.991G>A|p.Ala331Thr|1131/2238|991/1902|331/633||,A|missense	variant|MODERATE|PML|PML|transcript|NM	033246.2|Coding|3/6|c.991G>A|p.Ala331Thr|1131/1835|991/1272|331/423||,A|missense	variant|MODERATE|PML|PML|transcript|NM	033249.2|Coding|3/7|c.991G>A|p.Ala331Thr|1131/2094|991/1758|331/585||;VPR=4;TPR=4;TCR=4;PctExtPos=0.000;TDM=1;VAF=1.000;TMMR=0;VMMR=0;MMF=0.000;VMMF=0.000	GT:AD:DP:GQ:PL	1/1:0,4:4:12:126,12,0
SRR8158670	JURKAT	SMART-seq	chr16	87869084	87869084	C	T	chr16	87869084	.	C	T	113.77	.	GENE=SLC7A5;AC=1;AF=0.5;AN=2;BaseQRankSum=0;ClippingRankSum=0;DP=9;ExcessHet=3.0103;FS=0;MLEAC=1;MLEAF=0.5;MQ=60;MQRankSum=0;QD=12.64;ReadPosRankSum=1.242;SOR=1.022;ANN=T|synonymous	variant|LOW|SLC7A5|SLC7A5|transcript|NM	003486.5|Coding|1/10|c.339G>A|p.Ser113Ser|411/4543|339/1524|113/507||;VPR=5;TPR=10;TCR=10;PctExtPos=0.500;TDM=4;VAF=0.500;TMMR=0;VMMR=0;MMF=0.000;VMMF=0.000	GT:AD:DP:GQ:PL	0/1:4,5:9:99:142,0,104
SRR8158670	JURKAT	SMART-seq	chr19	10115715	10115715	A	G	chr19	10115715	.	A	G	164.77	.	GENE=EIF3G;AC=1;AF=0.5;AN=2;BaseQRankSum=-3.252;ClippingRankSum=0;DP=23;ExcessHet=3.0103;FS=3.982;MLEAC=1;MLEAF=0.5;MQ=60;MQRankSum=0;QD=7.16;ReadPosRankSum=-0.13;SOR=1.668;ANN=G|missense	variant|MODERATE|EIF3G|EIF3G|transcript|NM	003755.3|Coding|9/11|c.809T>C|p.Leu270Pro|873/1127|809/963|270/320||;VPR=7;TPR=19;TCR=23;PctExtPos=0.696;TDM=24;VAF=0.368;TMMR=0;VMMR=0;MMF=0.000;VMMF=0.000	GT:AD:DP:GQ:PL	0/1:14,9:23:99:193,0,401
SRR8158670	JURKAT	SMART-seq	chr19	14409558	14409558	G	A	chr19	14409558	.	G	A	353.77	.	GENE=DDX39A;AC=1;AF=0.5;AN=2;BaseQRankSum=0.45;ClippingRankSum=0;DP=40;ExcessHet=3.0103;FS=0;MLEAC=1;MLEAF=0.5;MQ=60;MQRankSum=0;QD=8.84;ReadPosRankSum=-0.962;SOR=0.738;ANN=A|missense	variant|MODERATE|DDX39A|DDX39A|transcript|NM	005804.3|Coding|8/11|c.952C>T|p.Arg318Trp|1070/1540|952/1284|318/427||,A|intron	variant|MODIFIER|DDX39A|DDX39A|transcript|NR	046366.2|Noncoding|7/9|n.983-111C>T||||||;VPR=12;TPR=35;TCR=40;PctExtPos=0.700;TDM=84;VAF=0.343;TMMR=0;VMMR=0;MMF=0.000;VMMF=0.000	GT:AD:DP:GQ:PL	0/1:25,15:40:99:382,0,692
SRR8158670	JURKAT	SMART-seq	chr19	45421216	45421216	C	G	chr19	45421216	.	C	G	244.77	.	GENE=ERCC1;AC=1;AF=0.5;AN=2;BaseQRankSum=1.53;ClippingRankSum=0;DP=17;ExcessHet=3.0103;FS=5.167;MLEAC=1;MLEAF=0.5;MQ=60;MQRankSum=0;QD=14.4;ReadPosRankSum=-1.273;SOR=0.078;ANN=G|missense	variant|MODERATE|ERCC1|ERCC1|transcript|NM	202001.2|Coding|2/8|c.283G>C|p.Gly95Arg|471/1274|283/972|95/323||,G|missense	variant|MODERATE|ERCC1|ERCC1|transcript|NM	001166049.1|Coding|3/9|c.283G>C|p.Gly95Arg|429/3310|283/822|95/273||,G|missense	variant|MODERATE|ERCC1|ERCC1|transcript|NM	001983.3|Coding|3/10|c.283G>C|p.Gly95Arg|429/3382|283/894|95/297||;VPR=10;TPR=17;TCR=19;PctExtPos=0.474;TDM=10;VAF=0.588;TMMR=0;VMMR=0;MMF=0.000;VMMF=0.000	GT:AD:DP:GQ:PL	0/1:7,10:17:99:273,0,168
SRR8158670	JURKAT	SMART-seq	chr1	1756527	1756527	T	C	chr1	1756527	.	T	C	57.77	.	GENE=NADK;AC=1;AF=0.5;AN=2;BaseQRankSum=0.598;ClippingRankSum=0;DP=6;ExcessHet=3.0103;FS=0;MLEAC=1;MLEAF=0.5;MQ=60;MQRankSum=0;QD=9.63;ReadPosRankSum=0.674;SOR=0.693;ANN=C|missense	variant|MODERATE|NADK|NADK|transcript|NM	001198994.1|Coding|7/14|c.910A>G|p.Lys304Glu|1115/3653|910/1776|304/591||,C|missense	variant|MODERATE|NADK|NADK|transcript|NM	001198995.1|Coding|3/10|c.379A>G|p.Lys127Glu|490/3028|379/1245|127/414||,C|missense	variant|MODERATE|NADK|NADK|transcript|NM	023018.4|Coding|5/12|c.475A>G|p.Lys159Glu|697/3235|475/1341|159/446||,C|missense	variant|MODERATE|NADK|NADK|transcript|NM	001198993.1|Coding|5/12|c.475A>G|p.Lys159Glu|628/3166|475/1341|159/446||;VPR=3;TPR=6;TCR=6;PctExtPos=0.500;TDM=0;VAF=0.500;TMMR=0;VMMR=0;MMF=0.000;VMMF=0.000	GT:AD:DP:GQ:PL	0/1:3,3:6:85:86,0,85
SRR8158670	JURKAT	SMART-seq	chr12	56713547	56713547	C	T	chr12	56713547	.	C	T	119.77	.	GENE=NACA;AC=1;AF=0.5;AN=2;BaseQRankSum=0.93;ClippingRankSum=0;DP=52;ExcessHet=3.0103;FS=1.412;MLEAC=1;MLEAF=0.5;MQ=60;MQRankSum=0;QD=2.3;ReadPosRankSum=0.813;SOR=0.791;ANN=T|missense	variant|MODERATE|NACA|NACA|transcript|NM	001113203.2|Coding|8/11|c.2501G>A|p.Gly834Glu|2783/3171|2501/2778|834/925||,T|missense	variant|MODERATE|NACA|NACA|transcript|NM	001113202.1|Coding|5/8|c.371G>A|p.Gly124Glu|653/1041|371/648|124/215||,T|non	coding	exon	variant|MODIFIER|NACA|NACA|transcript|NR	045277.1|Noncoding|5/8|n.694G>A||||||;VPR=9;TPR=45;TCR=52;PctExtPos=0.827;TDM=110;VAF=0.200;TMMR=0;VMMR=0;MMF=0.000;VMMF=0.000	GT:AD:DP:GQ:PL	0/1:43,9:52:99:148,0,1252
SRR8158670	JURKAT	SMART-seq	chr9	127788566	127788566	C	A	chr9	127788566	.	C	A	36.77	.	GENE=CDK9;AC=1;AF=0.5;AN=2;BaseQRankSum=-1.019;ClippingRankSum=0;DP=13;ExcessHet=3.0103;FS=6.368;MLEAC=1;MLEAF=0.5;MQ=60;MQRankSum=0;QD=2.83;ReadPosRankSum=1.208;SOR=2.833;ANN=A|synonymous	variant|LOW|CDK9|CDK9|transcript|NM	001261.3|Coding|6/7|c.627C>A|p.Pro209Pro|750/2472|627/1119|209/372||;VPR=3;TPR=12;TCR=13;PctExtPos=0.769;TDM=11;VAF=0.250;TMMR=0;VMMR=0;MMF=0.000;VMMF=0.000	GT:AD:DP:GQ:PL	0/1:10,3:13:65:65,0,321
SRR8158670	JURKAT	SMART-seq	chr2	119681405	119681405	C	T	chr2	119681405	.	C	T	105.03	.	GENE=TMEM177;AC=2;AF=1;AN=2;DP=4;ExcessHet=3.0103;FS=0;MLEAC=2;MLEAF=1;MQ=60;QD=26.26;SOR=3.258;ANN=T|synonymous	variant|LOW|TMEM177|TMEM177|transcript|NM	001105198.1|Coding|2/2|c.552C>T|p.Gly184Gly|1025/1738|552/936|184/311||,T|synonymous	variant|LOW|TMEM177|TMEM177|transcript|NM	001105199.1|Coding|2/2|c.552C>T|p.Gly184Gly|633/1346|552/936|184/311||,T|synonymous	variant|LOW|TMEM177|TMEM177|transcript|NM	030577.2|Coding|2/2|c.552C>T|p.Gly184Gly|684/1397|552/936|184/311||;VPR=3;TPR=3;TCR=4;PctExtPos=0.250;TDM=0;VAF=1.000;TMMR=0;VMMR=0;MMF=0.000;VMMF=0.000	GT:AD:DP:GQ:PL	1/1:0,4:4:12:133,12,0
SRR8158670	JURKAT	SMART-seq	chr8	124999549	124999549	G	A	chr8	124999549	.	G	A	60.82	.	GENE=SQLE;AC=1;AF=0.5;AN=2;BaseQRankSum=1.15;ClippingRankSum=0;DP=4;ExcessHet=3.0103;FS=0;MLEAC=1;MLEAF=0.5;MQ=60;MQRankSum=0;QD=15.21;ReadPosRankSum=-0.674;SOR=1.609;ANN=A|missense	variant|MODERATE|SQLE|SQLE|transcript|NM	003129.3|Coding|1/11|c.146G>A|p.Arg49Gln|1072/2989|146/1725|49/574||;VPR=2;TPR=3;TCR=4;PctExtPos=0.500;TDM=0;VAF=0.667;TMMR=0;VMMR=0;MMF=0.000;VMMF=0.000	GT:AD:DP:GQ:PL	0/1:1,3:4:19:89,0,19
SRR8158670	JURKAT	SMART-seq	chr9	125239071	125239071	C	G	chr9	125239071	.	C	G	411.77	.	GENE=HSPA5;AC=1;AF=0.5;AN=2;BaseQRankSum=0.732;ClippingRankSum=0;DP=37;ExcessHet=3.0103;FS=4.815;MLEAC=1;MLEAF=0.5;MQ=60;MQRankSum=0;QD=11.13;ReadPosRankSum=-0.197;SOR=0.863;ANN=G|missense	variant|MODERATE|HSPA5|HSPA5|transcript|NM	005347.4|Coding|5/8|c.866G>C|p.Arg289Pro|1127/3970|866/1965|289/654||;VPR=16;TPR=33;TCR=36;PctExtPos=0.556;TDM=52;VAF=0.485;TMMR=0;VMMR=0;MMF=0.000;VMMF=0.000	GT:AD:DP:GQ:PL	0/1:20,17:37:99:440,0,509
SRR8158670	JURKAT	SMART-seq	chr3	53231447	53231447	G	A	chr3	53231447	.	G	A	95.77	.	GENE=TKT;AC=1;AF=0.5;AN=2;BaseQRankSum=-0.234;ClippingRankSum=0;DP=16;ExcessHet=3.0103;FS=0;MLEAC=1;MLEAF=0.5;MQ=60;MQRankSum=0;QD=5.99;ReadPosRankSum=1.042;SOR=0.921;ANN=A|synonymous	variant|LOW|TKT|TKT|transcript|NM	001258028.1|Coding|8/15|c.876C>T|p.Ile292Ile|1048/2188|876/1896|292/631||,A|synonymous	variant|LOW|TKT|TKT|transcript|NM	001135055.2|Coding|7/15|c.852C>T|p.Ile284Ile|1024/2952|852/1872|284/623||,A|synonymous	variant|LOW|TKT|TKT|transcript|NM	001064.3|Coding|7/14|c.852C>T|p.Ile284Ile|1024/2164|852/1872|284/623||,A|non	coding	exon	variant|MODIFIER|TKT|TKT|transcript|NR	047580.1|Noncoding|7/14|n.914C>T||||||;VPR=5;TPR=15;TCR=16;PctExtPos=0.688;TDM=10;VAF=0.333;TMMR=0;VMMR=0;MMF=0.000;VMMF=0.000	GT:AD:DP:GQ:PL	0/1:11,5:16:99:124,0,331
SRR8158670	JURKAT	SMART-seq	chr19	40580851	40580851	T	C	chr19	40580851	.	T	C	38.77	.	GENE=SHKBP1;AC=1;AF=0.5;AN=2;BaseQRankSum=1.478;ClippingRankSum=0;DP=17;ExcessHet=3.0103;FS=6.245;MLEAC=1;MLEAF=0.5;MQ=60;MQRankSum=0;QD=2.28;ReadPosRankSum=-0.18;SOR=3.003;ANN=C|synonymous	variant|LOW|SHKBP1|SHKBP1|transcript|NM	138392.3|Coding|9/18|c.759T>C|p.Gly253Gly|808/2365|759/2124|253/707||;VPR=4;TPR=16;TCR=16;PctExtPos=0.750;TDM=12;VAF=0.250;TMMR=0;VMMR=0;MMF=0.000;VMMF=0.000	GT:AD:DP:GQ:PL	0/1:13,4:17:67:67,0,340
SRR8158670	JURKAT	SMART-seq	chr15	101646780	101646780	A	G	chr15	101646780	.	A	G	75.28	.	GENE=TM2D3;AC=2;AF=1;AN=2;DP=3;ExcessHet=3.0103;FS=0;MLEAC=2;MLEAF=1;MQ=60;QD=25.09;SOR=1.179;ANN=G|synonymous	variant|LOW|TM2D3|TM2D3|transcript|NM	078474.2|Coding|4/6|c.447T>C|p.Cys149Cys|477/1407|447/744|149/247||,G|synonymous	variant|LOW|TM2D3|TM2D3|transcript|NM	025141.3|Coding|3/5|c.369T>C|p.Cys123Cys|399/1329|369/666|123/221||;VPR=2;TPR=2;TCR=3;PctExtPos=0.333;TDM=0;VAF=1.000;TMMR=0;VMMR=0;MMF=0.000;VMMF=0.000	GT:AD:DP:GQ:PL	1/1:0,3:3:9:103,9,0
SRR8158670	JURKAT	SMART-seq	chr5	129105061	129105061	G	A	chr5	129105061	.	G	A	39.77	.	GENE=ISOC1;AC=1;AF=0.5;AN=2;BaseQRankSum=-0.751;ClippingRankSum=0;DP=9;ExcessHet=3.0103;FS=3.01;MLEAC=1;MLEAF=0.5;MQ=60;MQRankSum=0;QD=4.42;ReadPosRankSum=1.884;SOR=1.911;ANN=A|missense	variant|MODERATE|ISOC1|ISOC1|transcript|NM	016048.2|Coding|2/5|c.415G>A|p.Val139Met|433/1940|415/897|139/298||;VPR=3;TPR=7;TCR=9;PctExtPos=0.667;TDM=3;VAF=0.429;TMMR=0;VMMR=0;MMF=0.000;VMMF=0.000	GT:AD:DP:GQ:PL	0/1:6,3:9:68:68,0,180
SRR8158670	JURKAT	SMART-seq	chr17	75273608	75273608	G	A	chr17	75273608	.	G	A	63.77	.	GENE=LOC100287042,SLC25A19;AC=1;AF=0.5;AN=2;BaseQRankSum=-2.543;ClippingRankSum=0;DP=14;ExcessHet=3.0103;FS=0;MLEAC=1;MLEAF=0.5;MQ=60;MQRankSum=0;QD=4.55;ReadPosRankSum=0.805;SOR=0.804;ANN=A|missense	variant|MODERATE|SLC25A19|SLC25A19|transcript|NM	001126121.1|Coding|8/8|c.806C>T|p.Ala269Val|1030/1658|806/963|269/320||,A|missense	variant|MODERATE|SLC25A19|SLC25A19|transcript|NM	001126122.1|Coding|7/7|c.806C>T|p.Ala269Val|940/1568|806/963|269/320||,A|missense	variant|MODERATE|SLC25A19|SLC25A19|transcript|NM	021734.4|Coding|8/8|c.806C>T|p.Ala269Val|1014/1642|806/963|269/320||,A|non	coding	exon	variant|MODIFIER|LOC100287042|LOC100287042|transcript|NR	036520.1|Noncoding|1/1|n.2310G>A||||||;VPR=4;TPR=10;TCR=13;PctExtPos=0.692;TDM=5;VAF=0.400;TMMR=0;VMMR=0;MMF=0.000;VMMF=0.000	GT:AD:DP:GQ:PL	0/1:9,5:14:92:92,0,252
SRR8158670	JURKAT	SMART-seq	chr3	119498856	119498856	G	A	chr3	119498856	.	G	A	70.77	.	GENE=TIMMDC1;AC=1;AF=0.5;AN=2;BaseQRankSum=-1.803;ClippingRankSum=0;DP=10;ExcessHet=3.0103;FS=0;MLEAC=1;MLEAF=0.5;MQ=60;MQRankSum=0;QD=7.08;ReadPosRankSum=1.668;SOR=0.693;ANN=A|synonymous	variant|LOW|TIMMDC1|TIMMDC1|transcript|NM	016589.3|Coding|1/7|c.123G>A|p.Arg41Arg|336/1593|123/858|41/285||;VPR=4;TPR=9;TCR=11;PctExtPos=0.636;TDM=1;VAF=0.444;TMMR=0;VMMR=0;MMF=0.000;VMMF=0.000	GT:AD:DP:GQ:PL	0/1:6,4:10:99:99,0,182
SRR8158670	JURKAT	SMART-seq	chr19	49556732	49556732	C	T	chr19	49556732	.	C	T	382.77	.	GENE=NOSIP;AC=1;AF=0.5;AN=2;BaseQRankSum=-2.521;ClippingRankSum=0;DP=28;ExcessHet=3.0103;FS=0;MLEAC=1;MLEAF=0.5;MQ=60;MQRankSum=0;QD=15.31;ReadPosRankSum=1.459;SOR=0.653;ANN=T|missense	variant|MODERATE|NOSIP|NOSIP|transcript|NM	001270960.1|Coding|7/9|c.542G>A|p.Arg181His|601/1248|542/906|181/301||,T|missense	variant|MODERATE|NOSIP|NOSIP|transcript|NM	015953.4|Coding|8/10|c.542G>A|p.Arg181His|720/1367|542/906|181/301||;VPR=3;TPR=4;TCR=29;PctExtPos=0.897;TDM=25;VAF=0.750;TMMR=0;VMMR=0;MMF=0.000;VMMF=0.000	GT:AD:DP:GQ:PL	0/1:14,11:25:99:411,0,1018
SRR8158670	JURKAT	SMART-seq	chr8	123349381	123349381	G	A	chr8	123349381	.	G	A	229.78	.	GENE=ATAD2;AC=2;AF=1;AN=2;DP=8;ExcessHet=3.0103;FS=0;MLEAC=2;MLEAF=1;MQ=60;QD=28.72;SOR=0.693;ANN=A|synonymous	variant|LOW|ATAD2|ATAD2|transcript|NM	014109.3|Coding|14/28|c.1710C>T|p.Val570Val|1818/5564|1710/4173|570/1390||;VPR=8;TPR=8;TCR=8;PctExtPos=0.000;TDM=1;VAF=1.000;TMMR=0;VMMR=0;MMF=0.000;VMMF=0.000	GT:AD:DP:GQ:PL	1/1:0,8:8:24:258,24,0
SRR8158670	JURKAT	SMART-seq	chr12	53306211	53306211	G	A	chr12	53306211	.	G	A	48.77	.	GENE=C12orf10;AC=1;AF=0.5;AN=2;BaseQRankSum=0.935;ClippingRankSum=0;DP=6;ExcessHet=3.0103;FS=3.979;MLEAC=1;MLEAF=0.5;MQ=60;MQRankSum=0;QD=8.13;ReadPosRankSum=1.15;SOR=2.8;ANN=A|missense	variant|MODERATE|C12orf10|C12orf10|transcript|NM	021640.3|Coding|5/7|c.656G>A|p.Arg219His|708/1215|656/1131|219/376||;VPR=3;TPR=5;TCR=6;PctExtPos=0.500;TDM=0;VAF=0.600;TMMR=0;VMMR=0;MMF=0.000;VMMF=0.000	GT:AD:DP:GQ:PL	0/1:3,3:6:77:77,0,78
SRR8158670	JURKAT	SMART-seq	chr15	79322116	79322116	G	A	chr15	79322116	.	G	A	111.77	.	GENE=TMED3;AC=1;AF=0.5;AN=2;BaseQRankSum=1.033;ClippingRankSum=0;DP=9;ExcessHet=3.0103;FS=0;MLEAC=1;MLEAF=0.5;MQ=60;MQRankSum=0;QD=12.42;ReadPosRankSum=0.751;SOR=0.368;ANN=A|missense	variant|MODERATE|TMED3|TMED3|transcript|NM	007364.3|Coding|3/3|c.556G>A|p.Glu186Lys|744/1475|556/654|186/217||,A|intron	variant|MODIFIER|TMED3|TMED3|transcript|NM	001301203.1|Coding|2/2|c.417+8111G>A||||||,A|non	coding	exon	variant|MODIFIER|TMED3|TMED3|transcript|NR	125394.1|Noncoding|4/4|n.859G>A||||||;VPR=4;TPR=8;TCR=10;PctExtPos=0.600;TDM=4;VAF=0.500;TMMR=0;VMMR=0;MMF=0.000;VMMF=0.000	GT:AD:DP:GQ:PL	0/1:4,5:9:99:140,0,105
SRR8158670	JURKAT	SMART-seq	chr11	10799093	10799093	C	G	chr11	10799093	.	C	G	275.77	.	GENE=EIF4G2;AC=1;AF=0.5;AN=2;BaseQRankSum=0.902;ClippingRankSum=0;DP=31;ExcessHet=3.0103;FS=3.393;MLEAC=1;MLEAF=0.5;MQ=60;MQRankSum=0;QD=8.9;ReadPosRankSum=2.04;SOR=1.18;ANN=G|missense	variant|MODERATE|EIF4G2|EIF4G2|transcript|NM	001172705.1|Coding|21/22|c.2557G>C|p.Val853Leu|3091/4028|2557/2724|853/907||WARNING	TRANSCRIPT	NO	START	CODON,G|missense	variant|MODERATE|EIF4G2|EIF4G2|transcript|NM	001042559.2|Coding|20/21|c.2443G>C|p.Val815Leu|2860/3797|2443/2610|815/869||WARNING	TRANSCRIPT	NO	START	CODON,G|missense	variant|MODERATE|EIF4G2|EIF4G2|transcript|NM	001418.3|Coding|21/22|c.2557G>C|p.Val853Leu|2974/3911|2557/2724|853/907||WARNING	TRANSCRIPT	NO	START	CODON;VPR=13;TPR=31;TCR=34;PctExtPos=0.618;TDM=48;VAF=0.419;TMMR=0;VMMR=0;MMF=0.000;VMMF=0.000	GT:AD:DP:GQ:PL	0/1:20,11:31:99:304,0,626
SRR8158670	JURKAT	SMART-seq	chr9	127809801	127809801	G	A	chr9	127809801	.	G	A	59.77	.	GENE=FPGS;AC=1;AF=0.5;AN=2;BaseQRankSum=-0.389;ClippingRankSum=0;DP=11;ExcessHet=3.0103;FS=0;MLEAC=1;MLEAF=0.5;MQ=60;MQRankSum=0;QD=5.43;ReadPosRankSum=-0.836;SOR=1.27;ANN=A|missense	variant|MODERATE|FPGS|FPGS|transcript|NM	004957.5|Coding|12/15|c.1178G>A|p.Arg393His|1245/2308|1178/1764|393/587||,A|missense	variant|MODERATE|FPGS|FPGS|transcript|NM	001288803.1|Coding|11/14|c.1100G>A|p.Arg367His|1167/2230|1100/1686|367/561||,A|missense	variant|MODERATE|FPGS|FPGS|transcript|NM	001018078.2|Coding|12/15|c.1028G>A|p.Arg343His|1264/2327|1028/1614|343/537||,A|non	coding	exon	variant|MODIFIER|FPGS|FPGS|transcript|NR	110170.1|Noncoding|12/15|n.1226G>A||||||;VPR=1;TPR=8;TCR=10;PctExtPos=0.900;TDM=3;VAF=0.125;TMMR=0;VMMR=0;MMF=0.000;VMMF=0.000	GT:AD:DP:GQ:PL	0/1:7,4:11:88:88,0,199
SRR8158670	JURKAT	SMART-seq	chr10	119838600	119838600	A	G	chr10	119838600	.	A	G	141.77	.	GENE=MCMBP;AC=1;AF=0.5;AN=2;BaseQRankSum=-0.413;ClippingRankSum=0;DP=12;ExcessHet=3.0103;FS=2.398;MLEAC=1;MLEAF=0.5;MQ=60;MQRankSum=0;QD=11.81;ReadPosRankSum=-0.83;SOR=0.223;ANN=G|missense	variant|MODERATE|MCMBP|MCMBP|transcript|NM	024834.3|Coding|12/16|c.1349T>C|p.Leu450Pro|1648/4298|1349/1929|450/642||,G|missense	variant|MODERATE|MCMBP|MCMBP|transcript|NM	001256378.1|Coding|12/16|c.1343T>C|p.Leu448Pro|1642/4292|1343/1923|448/640||,G|missense	variant|MODERATE|MCMBP|MCMBP|transcript|NM	001256379.1|Coding|12/16|c.824T>C|p.Leu275Pro|1452/4102|824/1404|275/467||;VPR=6;TPR=11;TCR=11;PctExtPos=0.455;TDM=4;VAF=0.545;TMMR=0;VMMR=0;MMF=0.000;VMMF=0.000	GT:AD:DP:GQ:PL	0/1:5,7:12:99:170,0,133
SRR8158670	JURKAT	SMART-seq	chr10	102685994	102685994	G	A	chr10	102685994	.	G	A	73.77	.	GENE=ARL3;AC=1;AF=0.5;AN=2;BaseQRankSum=-1.718;ClippingRankSum=0;DP=8;ExcessHet=3.0103;FS=0;MLEAC=1;MLEAF=0.5;MQ=60;MQRankSum=0;QD=9.22;ReadPosRankSum=1.068;SOR=0.693;ANN=A|missense	variant|MODERATE|ARL3|ARL3|transcript|NM	004311.3|Coding|5/6|c.323C>T|p.Ala108Val|481/3874|323/549|108/182||;VPR=4;TPR=8;TCR=8;PctExtPos=0.500;TDM=2;VAF=0.500;TMMR=0;VMMR=0;MMF=0.000;VMMF=0.000	GT:AD:DP:GQ:PL	0/1:4,4:8:99:102,0,116
SRR8158670	JURKAT	SMART-seq	chr2	170966074	170966074	G	C	chr2	170966074	.	G	C	86.77	.	GENE=GORASP2;AC=1;AF=0.5;AN=2;BaseQRankSum=-0.674;ClippingRankSum=0;DP=8;ExcessHet=3.0103;FS=3.68;MLEAC=1;MLEAF=0.5;MQ=60;MQRankSum=0;QD=10.85;ReadPosRankSum=0.566;SOR=3.258;ANN=C|missense	variant|MODERATE|GORASP2|GORASP2|transcript|NM	015530.4|Coding|10/10|c.1303G>C|p.Val435Leu|2118/3177|1303/1359|435/452||,C|missense	variant|MODERATE|GORASP2|GORASP2|transcript|NM	001201428.1|Coding|10/10|c.1099G>C|p.Val367Leu|1363/2422|1099/1155|367/384||;VPR=5;TPR=9;TCR=9;PctExtPos=0.444;TDM=6;VAF=0.556;TMMR=0;VMMR=0;MMF=0.000;VMMF=0.000	GT:AD:DP:GQ:PL	0/1:4,4:8:99:115,0,117
SRR8158670	JURKAT	SMART-seq	chr5	134201921	134201921	C	T	chr5	134201921	.	C	T	89.77	.	GENE=PPP2CA;AC=1;AF=0.5;AN=2;BaseQRankSum=0.254;ClippingRankSum=0;DP=29;ExcessHet=3.0103;FS=1.862;MLEAC=1;MLEAF=0.5;MQ=60;MQRankSum=0;QD=3.1;ReadPosRankSum=-0.841;SOR=1.289;ANN=T|missense	variant|MODERATE|PPP2CA|PPP2CA|transcript|NM	002715.2|Coding|3/7|c.413G>A|p.Gly138Glu|811/2643|413/930|138/309||;VPR=6;TPR=27;TCR=30;PctExtPos=0.800;TDM=20;VAF=0.222;TMMR=0;VMMR=0;MMF=0.000;VMMF=0.000	GT:AD:DP:GQ:PL	0/1:23,6:29:99:118,0,696
SRR8158670	JURKAT	SMART-seq	chr12	68735299	68735299	C	T	chr12	68735299	.	C	T	80.77	.	GENE=NUP107;AC=1;AF=0.5;AN=2;BaseQRankSum=-0.156;ClippingRankSum=0;DP=11;ExcessHet=3.0103;FS=0;MLEAC=1;MLEAF=0.5;MQ=60;MQRankSum=0;QD=7.34;ReadPosRankSum=0.577;SOR=1.27;ANN=T|synonymous	variant|LOW|NUP107|NUP107|transcript|NM	020401.2|Coding|26/28|c.2457C>T|p.Asn819Asn|2572/3124|2457/2778|819/925||;VPR=5;TPR=10;TCR=12;PctExtPos=0.583;TDM=1;VAF=0.500;TMMR=0;VMMR=0;MMF=0.000;VMMF=0.000	GT:AD:DP:GQ:PL	0/1:7,4:11:99:109,0,195
SRR8158670	JURKAT	SMART-seq	chr18	46086457	46086457	C	T	chr18	46086457	.	C	T	68.77	.	GENE=ATP5A1;AC=1;AF=0.5;AN=2;BaseQRankSum=-1.395;ClippingRankSum=0;DP=31;ExcessHet=3.0103;FS=0;MLEAC=1;MLEAF=0.5;MQ=60;MQRankSum=0;QD=2.22;ReadPosRankSum=-0.773;SOR=1.022;ANN=T|missense	variant|MODERATE|ATP5A1|ATP5A1|transcript|NM	001001937.1|Coding|10/13|c.1214G>A|p.Arg405His|1359/1945|1214/1662|405/553||,T|missense	variant|MODERATE|ATP5A1|ATP5A1|transcript|NM	001001935.2|Coding|9/12|c.1064G>A|p.Arg355His|1409/1995|1064/1512|355/503||,T|missense	variant|MODERATE|ATP5A1|ATP5A1|transcript|NM	001257334.1|Coding|9/12|c.1148G>A|p.Arg383His|1270/1856|1148/1596|383/531||,T|missense	variant|MODERATE|ATP5A1|ATP5A1|transcript|NM	001257335.1|Coding|9/12|c.1064G>A|p.Arg355His|1672/2258|1064/1512|355/503||,T|missense	variant|MODERATE|ATP5A1|ATP5A1|transcript|NM	004046.5|Coding|9/12|c.1214G>A|p.Arg405His|1336/1922|1214/1662|405/553||;VPR=6;TPR=25;TCR=30;PctExtPos=0.800;TDM=72;VAF=0.240;TMMR=0;VMMR=0;MMF=0.000;VMMF=0.000	GT:AD:DP:GQ:PL	0/1:25,6:31:97:97,0,739
SRR8158670	JURKAT	SMART-seq	chr11	67490968	67490968	G	A	chr11	67490968	.	G	A	309.96	.	GENE=AIP;AC=2;AF=1;AN=2;BaseQRankSum=2.227;ClippingRankSum=0;DP=12;ExcessHet=3.0103;FS=0;MLEAC=2;MLEAF=1;MQ=60;MQRankSum=0;QD=25.83;ReadPosRankSum=1.055;SOR=0.495;ANN=A|missense	variant|MODERATE|AIP|AIP|transcript|NM	003977.2|Coding|6/6|c.968G>A|p.Arg323Gln|1093/1233|968/993|323/330||;VPR=8;TPR=8;TCR=12;PctExtPos=0.333;TDM=5;VAF=1.000;TMMR=0;VMMR=0;MMF=0.000;VMMF=0.000	GT:AD:DP:GQ:PL	1/1:1,11:12:5:337,5,0
SRR8158670	JURKAT	SMART-seq	chr21	44121009	44121009	G	A	chr21	44121009	.	G	A	103.03	.	GENE=PWP2;AC=2;AF=1;AN=2;DP=4;ExcessHet=3.0103;FS=0;MLEAC=2;MLEAF=1;MQ=60;QD=25.76;SOR=0.693;ANN=A|missense	variant|MODERATE|PWP2|PWP2.2|transcript|NM	005049.2.2|Coding|13/21|c.1543G>A|p.Val515Ile|1633/3260|1543/2760|515/919||;VPR=5;TPR=10;TCR=10;PctExtPos=0.500;TDM=1;VAF=0.500;TMMR=6;VMMR=1;MMF=0.600;VMMF=0.200	GT:AD:DP:GQ:PL	1/1:0,4:4:12:131,12,0
SRR8158670	JURKAT	SMART-seq	chr21	46658819	46658819	C	A	chr21	46658819	.	C	A	27.77	.	GENE=PRMT2;AC=1;AF=0.5;AN=2;BaseQRankSum=-0.967;ClippingRankSum=0;DP=4;ExcessHet=3.0103;FS=0;MLEAC=1;MLEAF=0.5;MQ=60;MQRankSum=0;QD=6.94;ReadPosRankSum=0;SOR=0.693;ANN=A|synonymous	variant|LOW|PRMT2|PRMT2|transcript|NM	001535.4|Coding|7/11|c.729C>A|p.Thr243Thr|954/2324|729/1302|243/433||,A|synonymous	variant|LOW|PRMT2|PRMT2|transcript|NM	001242866.2|Coding|7/7|c.729C>A|p.Thr243Thr|954/3413|729/834|243/277||,A|synonymous	variant|LOW|PRMT2|PRMT2|transcript|NM	001286677.1|Coding|7/8|c.729C>A|p.Thr243Thr|954/1885|729/870|243/289||,A|synonymous	variant|LOW|PRMT2|PRMT2|transcript|NM	206962.3|Coding|8/12|c.729C>A|p.Thr243Thr|1063/2433|729/1302|243/433||,A|intron	variant|MODIFIER|PRMT2|PRMT2|transcript|NM	001242864.2|Coding|6/8|c.655-2981C>A||||||,A|intron	variant|MODIFIER|PRMT2|PRMT2|transcript|NM	001286676.1|Coding|6/7|c.655-4564C>A||||||,A|intron	variant|MODIFIER|PRMT2|PRMT2|transcript|NM	001286678.1|Coding|6/6|c.655-5476C>A||||||;VPR=1;TPR=3;TCR=5;PctExtPos=0.800;TDM=0;VAF=0.333;TMMR=0;VMMR=0;MMF=0.000;VMMF=0.000	GT:AD:DP:GQ:PL	0/1:2,2:4:56:56,0,60
SRR8158670	JURKAT	SMART-seq	chr9	127663275	127663275	C	T	chr9	127663275	.	C	T	137.9	.	GENE=STXBP1;AC=2;AF=1;AN=2;DP=5;ExcessHet=3.0103;FS=0;MLEAC=2;MLEAF=1;MQ=60;QD=27.58;SOR=1.022;ANN=T|missense	variant|MODERATE|STXBP1|STXBP1|transcript|NM	003165.3|Coding|7/20|c.500C>T|p.Pro167Leu|697/3967|500/1812|167/603||,T|missense	variant|MODERATE|STXBP1|STXBP1|transcript|NM	001032221.3|Coding|7/19|c.500C>T|p.Pro167Leu|697/3841|500/1785|167/594||;VPR=1;TPR=1;TCR=5;PctExtPos=0.800;TDM=0;VAF=1.000;TMMR=0;VMMR=0;MMF=0.000;VMMF=0.000	GT:AD:DP:GQ:PL	1/1:0,5:5:15:166,15,0
SRR8158670	JURKAT	SMART-seq	chr16	683359	683359	C	T	chr16	683359	.	C	T	303.77	.	GENE=JMJD8;AC=2;AF=1;AN=2;DP=11;ExcessHet=3.0103;FS=0;MLEAC=2;MLEAF=1;MQ=60;QD=27.62;SOR=0.859;ANN=T|synonymous	variant|LOW|JMJD8|JMJD8|transcript|NM	001005920.2|Coding|6/9|c.537G>A|p.Leu179Leu|594/2042|537/858|179/285||;VPR=12;TPR=12;TCR=12;PctExtPos=0.000;TDM=0;VAF=1.000;TMMR=0;VMMR=0;MMF=0.000;VMMF=0.000	GT:AD:DP:GQ:PL	1/1:0,11:11:33:332,33,0
SRR8158670	JURKAT	SMART-seq	chr16	3663556	3663556	A	G	chr16	3663556	.	A	G	150.77	.	GENE=TRAP1;AC=1;AF=0.5;AN=2;BaseQRankSum=1.853;ClippingRankSum=0;DP=12;ExcessHet=3.0103;FS=2.632;MLEAC=1;MLEAF=0.5;MQ=60;MQRankSum=0;QD=12.56;ReadPosRankSum=-0.651;SOR=2.303;ANN=G|missense	variant|MODERATE|TRAP1|TRAP1|transcript|NM	016292.2|Coding|14/18|c.1576T>C|p.Phe526Leu|1665/2296|1576/2115|526/704||,G|missense	variant|MODERATE|TRAP1|TRAP1|transcript|NM	001272049.1|Coding|13/17|c.1417T>C|p.Phe473Leu|1506/2137|1417/1956|473/651||;VPR=6;TPR=11;TCR=12;PctExtPos=0.500;TDM=13;VAF=0.545;TMMR=0;VMMR=0;MMF=0.000;VMMF=0.000	GT:AD:DP:GQ:PL	0/1:6,6:12:99:179,0,168
SRR8158670	JURKAT	SMART-seq	chr2	96281831	96281831	G	A	chr2	96281831	.	G	A	132.77	.	GENE=SNRNP200;AC=1;AF=0.5;AN=2;BaseQRankSum=0;ClippingRankSum=0;DP=8;ExcessHet=3.0103;FS=0;MLEAC=1;MLEAF=0.5;MQ=60;MQRankSum=0;QD=16.6;ReadPosRankSum=0.674;SOR=0.693;ANN=A|synonymous	variant|LOW|SNRNP200|SNRNP200|transcript|NM	014014.4|Coding|35/45|c.5007C>T|p.Tyr1669Tyr|5139/7219|5007/6411|1669/2136||;VPR=4;TPR=5;TCR=7;PctExtPos=0.429;TDM=2;VAF=0.800;TMMR=0;VMMR=0;MMF=0.000;VMMF=0.000	GT:AD:DP:GQ:PL	0/1:2,6:8:36:161,0,36
SRR8158670	JURKAT	SMART-seq	chr7	100436046	100436046	G	A	chr7	100436046	.	G	A	77.77	.	GENE=PPP1R35;AC=1;AF=0.5;AN=2;BaseQRankSum=-1.803;ClippingRankSum=0;DP=8;ExcessHet=3.0103;FS=3.136;MLEAC=1;MLEAF=0.5;MQ=60;MQRankSum=0;QD=9.72;ReadPosRankSum=0.144;SOR=1.447;ANN=A|missense	variant|MODERATE|PPP1R35|PPP1R35|transcript|NM	145030.2|Coding|2/4|c.253C>T|p.Pro85Ser|350/930|253/762|85/253||;VPR=4;TPR=8;TCR=8;PctExtPos=0.500;TDM=3;VAF=0.500;TMMR=0;VMMR=0;MMF=0.000;VMMF=0.000	GT:AD:DP:GQ:PL	0/1:4,4:8:99:106,0,119
[truncated: 6,571 more rows]
[truncated: 30 more columns]

## Sheet: JURKAT(2)
SRR8158675	JURKAT	TARGET-seq	chr17	82054028	82054028	G	A	chr17	82054028	.	G	A	109.77	.	GENE=GPS1;AC=1;AF=0.5;AN=2;BaseQRankSum=-0.863;ClippingRankSum=0;DP=18;ExcessHet=3.0103;FS=5.008;MLEAC=1;MLEAF=0.5;MQ=60;MQRankSum=0;QD=6.1;ReadPosRankSum=0.167;SOR=2.303;ANN=A|missense	variant|MODERATE|GPS1|GPS1|transcript|NM	212492.1|Coding|3/13|c.407G>A|p.Arg136His|827/2347|407/1584|136/527||,A|missense	variant|MODERATE|GPS1|GPS1|transcript|NM	004127.4|Coding|3/13|c.287G>A|p.Arg96His|332/1864|287/1476|96/491||;VPR=6;TPR=16;TCR=19;PctExtPos=0.684;TDM=12;VAF=0.375;TMMR=0;VMMR=0;MMF=0.000;VMMF=0.000	GT:AD:DP:GQ:PL	0/1:12,6:18:99:138,0,348
[truncated: 7,158 more rows]
[truncated: 30 more columns]

[truncated: 14 more sheets: SET2(1), SET2(2), LNCaP(1), LNCaP(2), K562(1), K562(2), HCT116 (1), HCT116 (2), A375 (1), A375 (2), DU145 (1), DU145 (2), NCIH385, Sheet6]
