# Supplementary material for: De novo identification of expressed cancer somatic mutations from single-cell RNA sequencing data
Source: Genome Med. 2023 Dec 18;15:115. doi: 10.1186/s13073-023-01269-1 (PMC10726641; doi:10.1186/s13073-023-01269-1)
Supplement: Supplementary file 4 — Additional file 4: Includes 1 table of the statistical summary for cell line data sets. The name of the table is: Table S1. Summary statistic table of mutations detected by RESA. [file 13073_2023_1269_MOESM4_ESM.xlsx]

## Sheet: Sheet1
	JURKAT (1)	JURKAT (2)	A375 (1)	A375 (2)	LNCaP (1)	LNCaP (2)	SET2 (1)	SET2 (2)	HCT116 (1)	HCT116 (2)	K562 (1)	K562 (2)	DU145 (1)	DU145 (2)	﻿CIH385
# Cells	18	27	77	77	96	96	24	33	107	78	50	58	72	72	50
#detectable SNV	3103	3055	301	253	1317	1568	140	139	1498	1528	74	62	1155	1095	434
#RESA derived SNVs	900	934	60	61	344	343	42	47	341	326	8	9	89	64	108
Percision	0.9	0.865	0.8	0.8243	0.764	0.78	0.785	0.7	0.6931	0.7309	0.667	0.625	0.6681	0.64	0.7397
Median genes detected per cell	426	369	30	23.5	203	209.5	16.5	15	143	164	4	3.5	42	52	38.5
Max genes detected per cell	530	533	54	34	277	297	24	22	273	257	7	6	70	73	50
Million per cell	2.99	2.19	17.37	5.54	1.95	2.28	3.01	3.21	1.94	2.57	3.53	3.48	3.85	3.67	5.49
