# Supplementary material for: De novo identification of expressed cancer somatic mutations from single-cell RNA sequencing data
Source: Genome Med. 2023 Dec 18;15:115. doi: 10.1186/s13073-023-01269-1 (PMC10726641; doi:10.1186/s13073-023-01269-1)
Supplement: Supplementary file 6 — Additional file 6: Includes 1 table of the stage enrichment for melanoma data sets. The name of the table is: Table S1. P values of the Hypergeometric test for stage-specific somatic SNVs enrichment in each stage. [file 13073_2023_1269_MOESM6_ESM.xlsx]

## Sheet: T0
GENE	P VALUE
ADAM10	0.00157899
ADAMTS3	0
AKT2	0
ALDH9A1	0.00255465
B3GNT2	0.0183372
B4GALT3	9.18277e-12
BCAS2	0.049417
BRD2	0
CDK20	0.00754102
CERS2	0.0126988
CNOT7	0
COG3	0.00824089
COL1A2	0.00145826
COPA	0.0318173
CPSF3	0
CRB1	2.37821e-08
DCP1A	0.0301232
DLGAP5	0.0283458
DNAI3	0
DUSP11	0.000743923
EHD2	2.5257e-06
ENDOD1	0.00660547
ETV4	0.0486262
F2RL2	0
GAS2	0.0400924
GNAI3	0.0251243
HSPD1	0.0242994
HUS1	0
IFT140	0.000627287
IL13RA1	0
IL13RA2	0
INPP1	0
KIF13B	0.0251243
KLHL18	0
LBR	0.0109519
LTA4H	5.99873e-07
MARCHF7	0.0479981
MCM4	2.42872e-12
MRPL53	0.000627287
NDUFS3	0
NEGR1	0
NFIA	0.00463037
NSUN6	0.000299656
OLFM3	0
P3H2	0.0183372
P4HB	5.40396e-05
PBDC1	0
PDE7B	0
PHF20	0.0159699
PLCG1	0.000290068
POPDC3	0
POSTN	2.14149e-09
PRRC2C	0.0193468
PTGIS	0
REV1	0
RHEB	0
ROR1	0.0118593
RPL5	1.85936e-07
SOCS6	0.0486262
TDRKH	0
THOC1	0.0251243
TMEM53	0.001815
TRABD	0.0456326
TRMT11	0.000195073
TXNRD1	0
UBR2	0.0251243
UFSP2	0.00999291
USP9X	0
ZBTB38	0.000768035
ZC3H13	8.40084e-12
ZNF26	0.00567692
ZNF76	0.0120661

## Sheet: Phase 1
GENE	P VALUE
ACADVL	0.02061
ACTC1	0
ALDH7A1	0
ALKBH2	0.0425735
AP3S2	0.0239206
ARF1	0.0309728
BAZ1B	0
BCAP31	0.00688417
BIRC6	0.0310399
CAP1	0
CCSER2	0.0342291
CKLF	0.00903442
COMMD7	0.0491061
COQ8B	0.0412499
CRELD2	0
CYP2U1	0.0450501
DEGS1	0
DMXL2	0
DST	0.01438
EIF3M	0.0491772
EXOSC10	0.0239206
F2RL2	0.000597211
FMOD	0.000448032
FNDC3A	0.00117399
FTSJ3	0.000161555
GADD45GIP1	0
GNAI2	0.0481765
GNB2	0.0142864
IGFBP7	0
LAMA4	0.00688417
MATN2	6.78679e-13
MOSPD1	0.02061
MX2	0.00300311
NUP160	0
NUP205	0.036947
PCDH1	0.0412499
PDIA6	0
PHF20	0.0399862
PIGK	0.00612286
PLCG1	0.00488214
PLXNB2	0.0450501
PPP1R15B	0.0310399
PPP4R1	2.0169e-05
PRAME	0
PRDX6	0
PTTG1IP	0
PWP1	0
RAB27A	0.00198004
RACK1	0.00117399
RBM5	0.000163513
RGS2	0
RPS14	0
RPS9	0
SASH1	0.0171442
SBNO1	0.00198004
SERINC1	0.00903442
SGCE	0.0239206
SLC25A5	0.0491772
SLC35F1	0
SLITRK6	5.48208e-09
SPARC	0
SRP9	0.0211979
SSR2	0.0239206
STAU1	0
TMCO3	1.56336e-05
TMEM131L	0
TRPT1	9.99423e-05
UBB	0
WWC2	0
WWTR1	0
YLPM1	0.00116306
ZNF343	0
ZNF347	0.0241127
ZNF468	0.0491772
ZNF766	2.30338e-05

## Sheet: Phase 2
GENE	P VALUE
ABCA5	0
ABCA8	0.0008449
ABLIM1	0
AHI1	0
ANXA2	0
ARHGAP35	0.0197169
ARHGEF11	0
ARHGEF26	0
ARID1A	0.0148029
ATRAID	0.0424682
BAD	0.0203061
BCLAF1	0
CCT5	0.049193
CTSD	0
CTSK	0.000738691
DENND2B	0
DENND5A	3.17178e-06
DOCK7	0
DST	1.49696e-07
ECHS1	0
EDNRB	0
EGFR	0
EIF3K	0
FCGRT	0
FLAD1	0
FTH1	1.04477e-05
GLI3	0.0219642
GNB2	0
H1F0	0
HCFC1	0
HINT1	0
HNRNPUL2	0
IQGAP2	0
ITGB1BP1	0.0424682
LPL	0
LRPPRC	0.0248484
LUC7L	0.0363747
LYST	0.00591695
MATR3	0.000625144
MFSD14A	0
MTLN	0.0221885
MYH11	0
NBDY	0.0424682
NCOR1	0.0221885
NPM1	0
OCIAD1	0
PCDH1	0.0459778
PCNX3	0
PI4KA	0
PLEKHO1	0
PMEL	0
RAE1	0
RAP1GAP	0
RC3H1	0
RPL10A	0.0120469
RPL12	0
RPL7A	0.00519451
RPLP0	0
RPLP2	0.00179599
RYK	0
SAP18	0.00165772
SCD	0
SEC63	0
SEMA3C	0
SENP5	0
SEPTIN2	0
SFSWAP	0
SLC30A9	0.0424682
SLC44A2	0
SMARCA4	0.0438263
SMPD4	0.0219797
SOX6	0.0158517
ST3GAL6	0.0424682
TAB2	0
TENM3	0
TM2D1	0
TMEM69	0
TRIM3	0.00582638
TUBB	0
TUBB4A	0.010232
TXNDC17	0.0219642
UQCRB	0
USP2	0
VPS35	0
YARS1	0
ZBED6	0
ZNF618	0.004683
ZYX	3.3516e-06

## Sheet: Phase 3
GENE	P VALUE
ACOX3	0.0333519
AKR7A2	0
ANGPTL4	0
ANKH	0.000220857
ARID2	0.0318032
ARL6IP4	0.00253527
ARPC2	0.0308093
ATRAID	0.0277421
BRAF	0
CADPS	0
CALCOCO2	0.0106314
CDK20	0.00138358
CNOT6L	0
CTSH	0
DDX39B	0
DEK	0
DHDDS	0.000696562
DNPH1	0
DUX4	0
DVL1	0
EFTUD2	0.0118298
EGR1	0
ELOVL5	0.0277421
ERLIN2	0
EXOSC10	0.0277421
HAS2	0
HLA-G	0
HNRNPC	7.25208e-05
IFT140	0.0493007
IMPA1	0
ING3	0
LIN9	0.00153438
LRRC28	0.000155715
MCM4	0.000866561
MDP1	0
MED12	0.0423947
MET	0.00136117
MICOS10	0.0277421
MRPL13	0
NDUFB1	0
PALLD	0.029906
PDIA4	0.00838885
PHB	0.0318032
PPWD1	0
PRRC2C	0.00153438
PSMA1	0.0263964
PSMC4	0
RASA2	7.04385e-06
RHOB	0
RP11-134F2.8	0.0194015
RPF2	0
RPL23	0
RPL4	0
RPL5	2.42733e-08
SAP18	0.00907706
SLC25A24	0.00218625
SMG7	0.0111269
SNRNP35	0.00253527
SRGAP1	0.00397342
TCEAL9	0.00838885
TSEN34	0
ZC3H13	0.0282611
ZFP36L1	0.0493007
